# Supplementary material for: Lactate- and immunomagnetic-purified hiPSC–derived cardiomyocytes generate comparable engineered cardiac tissue constructs
Source: JCI Insight. 2024 Jan 9;9(1):e172168. doi: 10.1172/jci.insight.172168 (PMC10906451; doi:10.1172/jci.insight.172168)
Supplement: Supporting data values [file jciinsight-9-172168-s157.xlsx]

## Sheet: Figure 1B. Pur. Efficiency
Lactate Before	Lactate After	MACS Before	MACS After	Lactate%	MACS%
6.35	5.4	10.462	7.032	85.0394	67.2147
8.481	6.695	12.046	7.223	78.9412	59.9618
12.905	10.855	8.233	4.023	84.1147	48.8643
7.904	6.381	12.509	8.437	80.7313	67.4474

## Sheet: Figure 2. 2D Global Proteomics
Protein.Group	Protein.Names	Genes	number	contrast	p.val	ratio	p.adj	isDifferential	label
Q13061	TRDN_HUMAN	TRDN	3	LACT_vs_MILT	0.0048182	-2.55	0.0225946	TRUE
P06753-5;P06753-6	TPM3_HUMAN	TPM3	1	LACT_vs_MILT	0.000161554	-2.3	0.00230816	TRUE
Q9UBH6;Q9UBH6-2	XPR1_HUMAN	XPR1	1	LACT_vs_MILT	2.19346e-05	-2.24	0.000676251	TRUE
P12882;P13535;Q9UKX2;Q9Y623	MYH1_HUMAN;MYH2_HUMAN;MYH4_HUMAN;MYH8_HUMAN	MYH1;MYH2;MYH4;MYH8	1	LACT_vs_MILT	0.000353036	-2.1	0.00387131	TRUE
P11055	MYH3_HUMAN	MYH3	2	LACT_vs_MILT	0.000268114	-2	0.00322107	TRUE
P11055;P12883	MYH3_HUMAN;MYH7_HUMAN	MYH3;MYH7	1	LACT_vs_MILT	8.39267e-08	-1.9	2.54784e-05	TRUE
Q92871	PMM1_HUMAN	PMM1	3	LACT_vs_MILT	1.42823e-10	-1.86	8.23801e-07	TRUE
P12882	MYH1_HUMAN	MYH1	3	LACT_vs_MILT	0.000114021	-1.8	0.00184222	TRUE
P08590;P12829	MYL3_HUMAN;MYL4_HUMAN	MYL3;MYL4	1	LACT_vs_MILT	0.0352881	-1.74	0.0910621	FALSE
P04350;P07437;P68371;Q13885;Q9BUF5;Q9BVA1	TBB2A_HUMAN;TBB2B_HUMAN;TBB4A_HUMAN;TBB4B_HUMAN;TBB5_HUMAN;TBB6_HUMAN	TUBB;TUBB2A;TUBB2B;TUBB4A;TUBB4B;TUBB6	1	LACT_vs_MILT	0.0001259	-1.71	0.00185522	TRUE
P12882;P12883;P13533;Q9Y623	MYH1_HUMAN;MYH4_HUMAN;MYH6_HUMAN;MYH7_HUMAN	MYH1;MYH4;MYH6;MYH7	1	LACT_vs_MILT	0.00223218	-1.67	0.013566	TRUE
Q8NHQ1;Q8NHQ1-2;Q8NHQ1-4;Q8NHQ1-5	CEP70_HUMAN	CEP70	2	LACT_vs_MILT	0.000204054	-1.67	0.0026779	TRUE
Q92839	HYAS1_HUMAN	HAS1	1	LACT_vs_MILT	0.0444935	-1.6	0.113785	FALSE
P16402	H13_HUMAN	H1-3	1	LACT_vs_MILT	7.27872e-09	-1.57	9.62629e-06	TRUE
Q96LT9;Q96LT9-2	RNPC3_HUMAN	RNPC3	1	LACT_vs_MILT	7.45817e-05	-1.57	0.00139935	TRUE
O14682;O14682-2	ENC1_HUMAN	ENC1	1	LACT_vs_MILT	2.6387e-05	-1.54	0.000733744	TRUE
P11055;P12882;P12883;P13533;P13535;Q9UKX2;Q9Y623	MYH1_HUMAN;MYH2_HUMAN;MYH3_HUMAN;MYH4_HUMAN;MYH6_HUMAN;MYH7_HUMAN;MYH8_HUMAN	MYH1;MYH2;MYH3;MYH4;MYH6;MYH7;MYH8	7	LACT_vs_MILT	1.0302e-05	-1.52	0.000418583	TRUE
P06737;P06737-2;P11216	PYGB_HUMAN;PYGL_HUMAN	PYGB;PYGL	1	LACT_vs_MILT	0.000280161	-1.51	0.00330464	TRUE
P11055;P12882;P12883;P13533;P13535;Q9UKX2;Q9UKX3	MYH13_HUMAN;MYH1_HUMAN;MYH2_HUMAN;MYH3_HUMAN;MYH6_HUMAN;MYH7_HUMAN;MYH8_HUMAN	MYH1;MYH13;MYH2;MYH3;MYH6;MYH7;MYH8	2	LACT_vs_MILT	5.92344e-08	-1.51	2.11864e-05	TRUE
P13535;Q9UKX2;Q9Y623	MYH2_HUMAN;MYH4_HUMAN;MYH8_HUMAN	MYH2;MYH4;MYH8	2	LACT_vs_MILT	1.23708e-05	-1.5	0.00048614	TRUE
P52179	MYOM1_HUMAN	MYOM1	88	LACT_vs_MILT	1.9432e-06	-1.5	0.000153539	TRUE
P07437;P68371;Q13509	TBB3_HUMAN;TBB4B_HUMAN;TBB5_HUMAN	TUBB;TUBB3;TUBB4B	1	LACT_vs_MILT	0.00601808	-1.47	0.0249696	TRUE
P11055;P12882;P12883;P13533;P13535;P35749;P35749-2;P35749-3;P35749-4;Q9UKX2;Q9UKX3;Q9Y623	MYH11_HUMAN;MYH13_HUMAN;MYH1_HUMAN;MYH2_HUMAN;MYH3_HUMAN;MYH4_HUMAN;MYH6_HUMAN;MYH7_HUMAN;MYH8_HUMAN	MYH1;MYH11;MYH13;MYH2;MYH3;MYH4;MYH6;MYH7;MYH8	1	LACT_vs_MILT	3.51091e-06	-1.45	0.000206642	TRUE
P11055;P12882;P12883;P13533;Q9UKX2	MYH1_HUMAN;MYH2_HUMAN;MYH3_HUMAN;MYH6_HUMAN;MYH7_HUMAN	MYH1;MYH2;MYH3;MYH6;MYH7	3	LACT_vs_MILT	0.00959183	-1.45	0.0410314	TRUE
P12882;P12883;P13533;Q9UKX2	MYH1_HUMAN;MYH2_HUMAN;MYH6_HUMAN;MYH7_HUMAN	MYH1;MYH2;MYH6;MYH7	1	LACT_vs_MILT	0.0116615	-1.45	0.0430625	TRUE
P12882;P12883;P13535;Q9UKX2;Q9UKX3;Q9Y623	MYH13_HUMAN;MYH1_HUMAN;MYH2_HUMAN;MYH4_HUMAN;MYH7_HUMAN;MYH8_HUMAN	MYH1;MYH13;MYH2;MYH4;MYH7;MYH8	1	LACT_vs_MILT	6.1034e-05	-1.45	0.00123959	TRUE
P11055;P12882;P13535;Q9UKX2;Q9UKX3;Q9Y623	MYH13_HUMAN;MYH1_HUMAN;MYH2_HUMAN;MYH3_HUMAN;MYH4_HUMAN;MYH8_HUMAN	MYH1;MYH13;MYH2;MYH3;MYH4;MYH8	1	LACT_vs_MILT	1.07515e-05	-1.43	0.000416984	TRUE
Q3V6T2;Q3V6T2-2;Q3V6T2-3;Q3V6T2-4;Q3V6T2-5	GRDN_HUMAN	CCDC88A	3	LACT_vs_MILT	1.50349e-05	-1.43	0.000546301	TRUE
Q96M78	FEAS2_HUMAN	FER1L6-AS2	1	LACT_vs_MILT	0.000603733	-1.43	0.00541872	TRUE
Q9UKX2	MYH2_HUMAN	MYH2	2	LACT_vs_MILT	0.00123575	-1.41	0.00893208	TRUE
Q9H977;Q9H977-4	WDR54_HUMAN	WDR54	1	LACT_vs_MILT	8.5355e-06	-1.39	0.000358362	TRUE
P51911	CNN1_HUMAN	CNN1	8	LACT_vs_MILT	5.16703e-08	-1.38	2.11864e-05	TRUE
P11055;P13533	MYH3_HUMAN;MYH6_HUMAN	MYH3;MYH6	1	LACT_vs_MILT	2.54458e-06	-1.37	0.00018048	TRUE
P12883;P13533;P13535	MYH6_HUMAN;MYH7_HUMAN;MYH8_HUMAN	MYH6;MYH7;MYH8	1	LACT_vs_MILT	0.000551289	-1.36	0.00515671	TRUE
P29375;P29375-2	KDM5A_HUMAN	KDM5A	3	LACT_vs_MILT	0.000233009	-1.35	0.00293449	TRUE
P35080-2	PROF2_HUMAN	PFN2	1	LACT_vs_MILT	0.000572467	-1.35	0.00527652	TRUE
Q8WZ42-12	TITIN_HUMAN	TTN	1	LACT_vs_MILT	1.38493e-05	-1.35	0.000518718	TRUE
Q8WZ42;Q8WZ42-12;Q8WZ42-13;Q8WZ42-8	TITIN_HUMAN	TTN	47	LACT_vs_MILT	7.37439e-06	-1.33	0.000345817	TRUE
P04350;P07437;P68371;Q13509;Q13885;Q9BUF5;Q9BVA1;Q9H4B7	TBB1_HUMAN;TBB2A_HUMAN;TBB2B_HUMAN;TBB3_HUMAN;TBB4A_HUMAN;TBB4B_HUMAN;TBB5_HUMAN;TBB6_HUMAN	TUBB;TUBB1;TUBB2A;TUBB2B;TUBB3;TUBB4A;TUBB4B;TUBB6	1	LACT_vs_MILT	0.0591877	-1.33	0.140665	FALSE
Q8IVF2;Q8IVF2-3	AHNK2_HUMAN	AHNAK2	123	LACT_vs_MILT	1.74827e-09	-1.32	5.042e-06	TRUE
Q8WZ42;Q8WZ42-12;Q8WZ42-13;Q8WZ42-5;Q8WZ42-8	TITIN_HUMAN	TTN	1917	LACT_vs_MILT	1.83439e-05	-1.32	0.000595205	TRUE
P11055;P12882;P12883;P13533;P13535;Q9UKX3;Q9Y623	MYH13_HUMAN;MYH1_HUMAN;MYH3_HUMAN;MYH4_HUMAN;MYH6_HUMAN;MYH7_HUMAN;MYH8_HUMAN	MYH1;MYH13;MYH3;MYH4;MYH6;MYH7;MYH8	2	LACT_vs_MILT	0.00477059	-1.31	0.0212075	TRUE
P12882;P12883;P13533;P13535;Q9UKX2;Q9Y623	MYH1_HUMAN;MYH2_HUMAN;MYH4_HUMAN;MYH6_HUMAN;MYH7_HUMAN;MYH8_HUMAN	MYH1;MYH2;MYH4;MYH6;MYH7;MYH8	2	LACT_vs_MILT	2.44375e-06	-1.31	0.000175889	TRUE
Q9H3M7;Q9H3M7-2	TXNIP_HUMAN	TXNIP	2	LACT_vs_MILT	1.46467e-08	-1.31	1.69095e-05	TRUE
P12883	MYH7_HUMAN	MYH7	101	LACT_vs_MILT	2.74433e-06	-1.3	0.000186709	TRUE
P11055;P12882;P13535;Q9UKX3	MYH13_HUMAN;MYH1_HUMAN;MYH3_HUMAN;MYH8_HUMAN	MYH1;MYH13;MYH3;MYH8	2	LACT_vs_MILT	3.3966e-06	-1.29	0.000204079	TRUE
Q9BY43;Q9BY43-2	CHM4A_HUMAN	CHMP4A	2	LACT_vs_MILT	3.05848e-06	-1.29	0.000186709	TRUE
P12883;P13533	MYH6_HUMAN;MYH7_HUMAN	MYH6;MYH7	120	LACT_vs_MILT	9.89528e-06	-1.28	0.000416984	TRUE
Q9P2R6;Q9P2R6-2	RERE_HUMAN	RERE	1	LACT_vs_MILT	5.58623e-06	-1.27	0.000285145	TRUE
P11055;P12882;P12883;P13533;P13535;Q9UKX2;Q9UKX3;Q9Y623	MYH13_HUMAN;MYH1_HUMAN;MYH2_HUMAN;MYH3_HUMAN;MYH4_HUMAN;MYH6_HUMAN;MYH7_HUMAN;MYH8_HUMAN	MYH1;MYH13;MYH2;MYH3;MYH4;MYH6;MYH7;MYH8	22	LACT_vs_MILT	5.25512e-07	-1.26	7.15323e-05	TRUE
O14558	HSPB6_HUMAN	HSPB6	4	LACT_vs_MILT	1.17313e-07	-1.24	3.13883e-05	TRUE
Q14896	MYPC3_HUMAN	MYBPC3	94	LACT_vs_MILT	2.21345e-06	-1.24	0.000163682	TRUE
Q9UKX3	MYH13_HUMAN	MYH13	2	LACT_vs_MILT	5.17767e-05	-1.24	0.00111997	TRUE
P12883;P13533;Q9UKX3	MYH13_HUMAN;MYH6_HUMAN;MYH7_HUMAN	MYH13;MYH6;MYH7	1	LACT_vs_MILT	0.000736804	-1.23	0.00590571	TRUE
Q86Y46	K2C73_HUMAN	KRT73	2	LACT_vs_MILT	0.000408298	-1.22	0.00424336	TRUE
P12883;P13533;Q9UKX3;Q9Y623	MYH13_HUMAN;MYH4_HUMAN;MYH6_HUMAN;MYH7_HUMAN	MYH13;MYH4;MYH6;MYH7	3	LACT_vs_MILT	0.000126022	-1.18	0.00195401	TRUE
Q17R89;Q17R89-2;Q17R89-3	RHG44_HUMAN	ARHGAP44	2	LACT_vs_MILT	0.00042508	-1.18	0.00432427	TRUE
Q7L211	ABHDD_HUMAN	ABHD13	1	LACT_vs_MILT	0.00105024	-1.17	0.00761078	TRUE
Q6IQ26;Q6IQ26-2	DEN5A_HUMAN	DENND5A	3	LACT_vs_MILT	0.0020974	-1.16	0.0129388	TRUE
P29536;P29536-2	LMOD1_HUMAN	LMOD1	7	LACT_vs_MILT	3.6998e-07	-1.14	6.27661e-05	TRUE
P27816-4	MAP4_HUMAN	MAP4	3	LACT_vs_MILT	7.56109e-05	-1.13	0.00139974	TRUE
P12882;P12883;P13535;Q9UKX2;Q9Y623	MYH1_HUMAN;MYH2_HUMAN;MYH4_HUMAN;MYH7_HUMAN;MYH8_HUMAN	MYH1;MYH2;MYH4;MYH7;MYH8	2	LACT_vs_MILT	0.000143932	-1.12	0.00211364	TRUE
Q5VST9-6	OBSCN_HUMAN	OBSCN	5	LACT_vs_MILT	2.94533e-06	-1.12	0.000190519	TRUE
P11055;P12882;P12883;Q9UKX2;Q9UKX3;Q9Y623	MYH13_HUMAN;MYH1_HUMAN;MYH2_HUMAN;MYH3_HUMAN;MYH4_HUMAN;MYH7_HUMAN	MYH1;MYH13;MYH2;MYH3;MYH4;MYH7	2	LACT_vs_MILT	0.000119081	-1.11	0.00189748	TRUE
P46020;P46020-2;P46020-3	KPB1_HUMAN	PHKA1	1	LACT_vs_MILT	5.13047e-05	-1.11	0.00111997	TRUE
P58107	EPIPL_HUMAN	EPPK1	39	LACT_vs_MILT	2.06366e-08	-1.11	1.69095e-05	TRUE
P11055;P12883;P13533;Q9UKX2	MYH2_HUMAN;MYH3_HUMAN;MYH6_HUMAN;MYH7_HUMAN	MYH2;MYH3;MYH6;MYH7	1	LACT_vs_MILT	0.0276632	-1.1	0.0766182	FALSE
P32119;Q06830	PRDX1_HUMAN;PRDX2_HUMAN	PRDX1;PRDX2	1	LACT_vs_MILT	0.216161	-1.1	0.355725	FALSE
P11055;P12882;P12883;P13533;P13535;P35579;P35580;P35580-4;P35749;P35749-2;P35749-3;P35749-4;Q7Z406-4;Q9UKX2;Q9UKX3;Q9Y623	MYH10_HUMAN;MYH11_HUMAN;MYH13_HUMAN;MYH14_HUMAN;MYH1_HUMAN;MYH2_HUMAN;MYH3_HUMAN;MYH4_HUMAN;MYH6_HUMAN;MYH7_HUMAN;MYH8_HUMAN;MYH9_HUMAN	MYH1;MYH10;MYH11;MYH13;MYH14;MYH2;MYH3;MYH4;MYH6;MYH7;MYH8;MYH9	1	LACT_vs_MILT	5.50694e-06	-1.09	0.000262453	TRUE
Q01995	TAGL_HUMAN	TAGLN	22	LACT_vs_MILT	7.65968e-07	-1.09	9.32089e-05	TRUE
Q53GG5-2	PDLI3_HUMAN	PDLIM3	7	LACT_vs_MILT	3.23272e-06	-1.09	0.000198365	TRUE
P13674	P4HA1_HUMAN	P4HA1	2	LACT_vs_MILT	8.76897e-06	-1.08	0.000386102	TRUE
Q5TFE4	NT5D1_HUMAN	NT5DC1	1	LACT_vs_MILT	4.4208e-08	-1.08	2.11864e-05	TRUE
P11055;P12882;P13533;P13535;Q9UKX2;Q9Y623	MYH1_HUMAN;MYH2_HUMAN;MYH3_HUMAN;MYH4_HUMAN;MYH6_HUMAN;MYH8_HUMAN	MYH1;MYH2;MYH3;MYH4;MYH6;MYH8	2	LACT_vs_MILT	2.55558e-05	-1.06	0.000733744	TRUE
P54646;Q13131;Q13131-2	AAPK1_HUMAN;AAPK2_HUMAN	PRKAA1;PRKAA2	3	LACT_vs_MILT	4.60193e-08	-1.06	2.11864e-05	TRUE
P11216	PYGB_HUMAN	PYGB	50	LACT_vs_MILT	1.20991e-06	-1.05	0.000118284	TRUE
Q14194;Q14195-2	DPYL1_HUMAN;DPYL3_HUMAN	CRMP1;DPYSL3	1	LACT_vs_MILT	0.000757083	-1.05	0.00638429	TRUE
Q04446	GLGB_HUMAN	GBE1	19	LACT_vs_MILT	3.84221e-07	-1.04	6.33196e-05	TRUE
Q0ZGT2	NEXN_HUMAN	NEXN	2	LACT_vs_MILT	0.000725038	-1.04	0.00620477	TRUE
Q14194;Q14195-2;Q16555	DPYL1_HUMAN;DPYL2_HUMAN;DPYL3_HUMAN	CRMP1;DPYSL2;DPYSL3	1	LACT_vs_MILT	0.00605411	-1.04	0.0268171	TRUE
P06899;P58876;P62807;Q5QNW6;Q5QNW6-2;Q93079;Q99877;Q99879;Q99880	H2B1C_HUMAN;H2B1D_HUMAN;H2B1H_HUMAN;H2B1J_HUMAN;H2B1L_HUMAN;H2B1M_HUMAN;H2B1N_HUMAN;H2B2F_HUMAN	H2BC10;H2BC11;H2BC13;H2BC14;H2BC15;H2BC18;H2BC5;H2BC9	2	LACT_vs_MILT	0.226704	-1.04	0.367005	FALSE
O15427	MOT4_HUMAN	SLC16A3	5	LACT_vs_MILT	2.05855e-05	-1.03	0.000662149	TRUE
O75128;O75128-2;O75128-3;O75128-4;O75128-5;O75128-7	COBL_HUMAN	COBL	3	LACT_vs_MILT	0.000641645	-1.03	0.00564179	TRUE
P23634-2;P23634-3;P23634-4;P23634-5	AT2B4_HUMAN	ATP2B4	3	LACT_vs_MILT	0.0013083	-1.03	0.00949579	TRUE
Q07157-2	ZO1_HUMAN	TJP1	1	LACT_vs_MILT	3.00576e-06	-1.03	0.000190519	TRUE
Q68DK2;Q68DK2-2;Q68DK2-5	ZFY26_HUMAN	ZFYVE26	2	LACT_vs_MILT	0.00255901	-1.03	0.0149246	TRUE
O95685	PPR3D_HUMAN	PPP1R3D	2	LACT_vs_MILT	3.29595e-05	-1.02	0.000826567	TRUE
Q8WZ42;Q8WZ42-13;Q8WZ42-8	TITIN_HUMAN	TTN	2	LACT_vs_MILT	1.68513e-05	-1.02	0.000576515	TRUE
Q9BQJ4	TMM47_HUMAN	TMEM47	1	LACT_vs_MILT	2.65913e-05	-1.02	0.000733744	TRUE
O75147	OBSL1_HUMAN	OBSL1	47	LACT_vs_MILT	3.81104e-07	-1.01	6.27661e-05	TRUE
O94911;O94911-1	ABCA8_HUMAN	ABCA8	2	LACT_vs_MILT	4.41575e-06	-1.01	0.000244904	TRUE
P00338;P00338-3	LDHA_HUMAN	LDHA	31	LACT_vs_MILT	8.49409e-05	-1.01	0.00150288	TRUE
Q9C026	TRIM9_HUMAN	TRIM9	1	LACT_vs_MILT	4.95425e-07	-1.01	7.15323e-05	TRUE
P07951;P67936	TPM2_HUMAN;TPM4_HUMAN	TPM2;TPM4	3	LACT_vs_MILT	0.000507547	-1	0.00528969	TRUE
Q9UJY4;Q9UJY5;Q9UJY5-3;Q9UJY5-6	GGA1_HUMAN;GGA2_HUMAN	GGA1;GGA2	1	LACT_vs_MILT	0.0123326	-0.987	0.0446651	TRUE
A8MVW0	F1712_HUMAN	FAM171A2	1	LACT_vs_MILT	0.00108722	-0.984	0.00828415	TRUE
Q06203	PUR1_HUMAN	PPAT	9	LACT_vs_MILT	5.31059e-07	-0.984	7.29321e-05	TRUE
Q8WZ42;Q8WZ42-12;Q8WZ42-13;Q8WZ42-5;Q8WZ42-6;Q8WZ42-8	TITIN_HUMAN	TTN	199	LACT_vs_MILT	1.25008e-05	-0.982	0.000476826	TRUE
O43707;P12814-2;Q08043	ACTN1_HUMAN;ACTN3_HUMAN;ACTN4_HUMAN	ACTN1;ACTN3;ACTN4	1	LACT_vs_MILT	0.0483309	-0.961	0.120785	FALSE
Q9H987;Q9H987-2	SYP2L_HUMAN	SYNPO2L	28	LACT_vs_MILT	1.51419e-07	-0.96	3.53177e-05	TRUE
O43707;Q9H254	ACTN4_HUMAN;SPTN4_HUMAN	ACTN4;SPTBN4	1	LACT_vs_MILT	0.00331366	-0.958	0.0166315	TRUE
Q14765	STAT4_HUMAN	STAT4	1	LACT_vs_MILT	4.30097e-06	-0.955	0.000243978	TRUE
Q9Y5A7;Q9Y5A7-2	NUB1_HUMAN	NUB1	1	LACT_vs_MILT	5.69501e-05	-0.95	0.00111997	TRUE
P06737;P06737-2;P11216;P11217-2	PYGB_HUMAN;PYGL_HUMAN;PYGM_HUMAN	PYGB;PYGL;PYGM	9	LACT_vs_MILT	0.000768254	-0.946	0.0064596	TRUE
O94822;O94822-3	LTN1_HUMAN	LTN1	1	LACT_vs_MILT	0.0004218	-0.944	0.00431122	TRUE
O00469;O00469-2	PLOD2_HUMAN	PLOD2	8	LACT_vs_MILT	2.84854e-06	-0.939	0.000186709	TRUE
P54646	AAPK2_HUMAN	PRKAA2	6	LACT_vs_MILT	3.58873e-07	-0.938	6.27661e-05	TRUE
O60502	OGA_HUMAN	OGA	8	LACT_vs_MILT	8.31763e-06	-0.937	0.000362655	TRUE
P35609;Q08043	ACTN2_HUMAN;ACTN3_HUMAN	ACTN2;ACTN3	6	LACT_vs_MILT	0.000239855	-0.936	0.00299008	TRUE
P23246;Q15233	NONO_HUMAN;SFPQ_HUMAN	NONO;SFPQ	2	LACT_vs_MILT	0.0326243	-0.936	0.0915838	FALSE
P13533	MYH6_HUMAN	MYH6	77	LACT_vs_MILT	1.82553e-05	-0.917	0.000595205	TRUE
P12883;Q9Y2K3	MYH15_HUMAN;MYH7_HUMAN	MYH15;MYH7	1	LACT_vs_MILT	0.00745067	-0.916	0.0307187	TRUE
O94875-2	SRBS2_HUMAN	SORBS2	3	LACT_vs_MILT	2.72806e-05	-0.911	0.000735302	TRUE
O94875-10;O94875-11;O94875-2;O94875-9	SRBS2_HUMAN	SORBS2	38	LACT_vs_MILT	1.49625e-06	-0.909	0.000132232	TRUE
Q13554;Q13554-2;Q13554-3;Q13554-4;Q13554-5;Q13554-7;Q13554-8	KCC2B_HUMAN	CAMK2B	1	LACT_vs_MILT	6.74308e-06	-0.906	0.000324117	TRUE
Q5VST9-3;Q5VST9-6	OBSCN_HUMAN	OBSCN	160	LACT_vs_MILT	2.69404e-05	-0.906	0.000733744	TRUE
Q9NY65-2	TBA8_HUMAN	TUBA8	2	LACT_vs_MILT	0.00449179	-0.902	0.0205199	TRUE
Q9UGL1;Q9UGL1-2	KDM5B_HUMAN	KDM5B	2	LACT_vs_MILT	0.0011014	-0.9	0.00832617	TRUE
P13535	MYH8_HUMAN	MYH8	1	LACT_vs_MILT	0.00985491	-0.896	0.0379968	TRUE
O43306;O43306-2	ADCY6_HUMAN	ADCY6	4	LACT_vs_MILT	5.68864e-05	-0.887	0.00119165	TRUE
P07951	TPM2_HUMAN	TPM2	15	LACT_vs_MILT	1.09811e-06	-0.887	0.000115162	TRUE
P40426;P40426-2;P40426-3;P40426-4;P40426-5	PBX3_HUMAN	PBX3	1	LACT_vs_MILT	0.000112807	-0.88	0.00184222	TRUE
P25686;P25686-2	DNJB2_HUMAN	DNAJB2	5	LACT_vs_MILT	0.00102799	-0.874	0.00866848	TRUE
Q9Y623	MYH4_HUMAN	MYH4	3	LACT_vs_MILT	0.00104957	-0.874	0.00805046	TRUE
Q9HCS5	E41LA_HUMAN	EPB41L4A	2	LACT_vs_MILT	0.0639694	-0.865	0.148543	FALSE
Q9NUQ7	UFSP2_HUMAN	UFSP2	1	LACT_vs_MILT	0.00267808	-0.862	0.0153246	TRUE
P51589	CP2J2_HUMAN	CYP2J2	2	LACT_vs_MILT	0.000206635	-0.861	0.00269045	TRUE
Q9Y4E1;Q9Y4E1-1;Q9Y4E1-2;Q9Y4E1-3;Q9Y4E1-5;Q9Y4E1-6	WAC2C_HUMAN	WASHC2C	1	LACT_vs_MILT	7.76983e-07	-0.853	9.32089e-05	TRUE
Q08357	S20A2_HUMAN	SLC20A2	3	LACT_vs_MILT	0.00232395	-0.852	0.0141026	TRUE
P11216;P11217-2	PYGB_HUMAN;PYGM_HUMAN	PYGB;PYGM	2	LACT_vs_MILT	0.00172697	-0.851	0.0106735	TRUE
Q9ULH0;Q9ULH0-4	KDIS_HUMAN	KIDINS220	30	LACT_vs_MILT	2.08654e-06	-0.85	0.000155263	TRUE
P53985	MOT1_HUMAN	SLC16A1	7	LACT_vs_MILT	0.00307463	-0.845	0.0164659	TRUE
Q9C0D5;Q9C0D5-2	TANC1_HUMAN	TANC1	3	LACT_vs_MILT	3.46771e-05	-0.844	0.000858445	TRUE
O94915	FRYL_HUMAN	FRYL	4	LACT_vs_MILT	0.000245105	-0.842	0.00302733	TRUE
O95210	STBD1_HUMAN	STBD1	7	LACT_vs_MILT	4.89217e-06	-0.84	0.000260109	TRUE
O00192;O00192-2	ARVC_HUMAN	ARVCF	19	LACT_vs_MILT	1.86361e-06	-0.839	0.000149296	TRUE
P35573	GDE_HUMAN	AGL	57	LACT_vs_MILT	5.83098e-06	-0.836	0.000292462	TRUE
P06737;P06737-2	PYGL_HUMAN	PYGL	36	LACT_vs_MILT	1.15064e-06	-0.835	0.000116006	TRUE
P27816-5	MAP4_HUMAN	MAP4	1	LACT_vs_MILT	0.00943931	-0.834	0.0368875	TRUE
P24534;P29692;P29692-2;P29692-3	EF1B_HUMAN;EF1D_HUMAN	EEF1B2;EEF1D	1	LACT_vs_MILT	0.00532188	-0.832	0.0243045	TRUE
Q15327	ANKR1_HUMAN	ANKRD1	9	LACT_vs_MILT	5.73259e-06	-0.83	0.000290049	TRUE
Q9Y3Q4	HCN4_HUMAN	HCN4	12	LACT_vs_MILT	4.11288e-05	-0.829	0.00096829	TRUE
Q13522	PPR1A_HUMAN	PPP1R1A	4	LACT_vs_MILT	0.00413543	-0.828	0.0222963	TRUE
O95793;O95793-2	STAU1_HUMAN	STAU1	1	LACT_vs_MILT	0.0044697	-0.827	0.0204743	TRUE
Q6ZV65;Q6ZV65-2	FA47E_HUMAN	FAM47E	1	LACT_vs_MILT	1.65322e-07	-0.824	3.53177e-05	TRUE
Q93100-3;Q93100-4	KPBB_HUMAN	PHKB	8	LACT_vs_MILT	3.6377e-07	-0.824	6.27661e-05	TRUE
P09104	ENOG_HUMAN	ENO2	14	LACT_vs_MILT	1.19996e-06	-0.823	0.000116006	TRUE
O95163	ELP1_HUMAN	ELP1	12	LACT_vs_MILT	1.17379e-06	-0.822	0.000116006	TRUE
O94875-11;O94875-2;O94875-9	SRBS2_HUMAN	SORBS2	1	LACT_vs_MILT	0.000524892	-0.815	0.00497139	TRUE
O94875-10	SRBS2_HUMAN	SORBS2	11	LACT_vs_MILT	1.07781e-06	-0.814	0.000115162	TRUE
P06753-5;P06753-6;P07951;P09493;P09493-10;P09493-8;P67936	TPM1_HUMAN;TPM2_HUMAN;TPM3_HUMAN;TPM4_HUMAN	TPM1;TPM2;TPM3;TPM4	10	LACT_vs_MILT	0.00276727	-0.812	0.0153246	TRUE
Q2TAA5	ALG11_HUMAN	ALG11	2	LACT_vs_MILT	0.0110821	-0.812	0.041583	TRUE
Q9NS40;Q9NS40-2	KCNH7_HUMAN	KCNH7	1	LACT_vs_MILT	0.00119405	-0.809	0.00872795	TRUE
Q6IQ26;Q6IQ26-2;Q6ZUT9;Q6ZUT9-2	DEN5A_HUMAN;DEN5B_HUMAN	DENND5A;DENND5B	1	LACT_vs_MILT	0.000305851	-0.808	0.00352245	TRUE
O60437	PEPL_HUMAN	PPL	13	LACT_vs_MILT	7.9411e-07	-0.805	9.32089e-05	TRUE
P35609	ACTN2_HUMAN	ACTN2	62	LACT_vs_MILT	0.000109178	-0.804	0.00179413	TRUE
P13674;P13674-3	P4HA1_HUMAN	P4HA1	19	LACT_vs_MILT	6.95397e-07	-0.803	9.06784e-05	TRUE
P78362-2	SRPK2_HUMAN	SRPK2	4	LACT_vs_MILT	0.000410868	-0.803	0.00425799	TRUE
Q15121;Q15121-2	PEA15_HUMAN	PEA15	4	LACT_vs_MILT	0.000172008	-0.802	0.0023907	TRUE
Q6QEF8-3;Q6QEF8-4	CORO6_HUMAN	CORO6	1	LACT_vs_MILT	0.037819	-0.801	0.0954969	FALSE
Q01518	CAP1_HUMAN	CAP1	1	LACT_vs_MILT	0.00179727	-0.798	0.0116319	TRUE
P13674-3	P4HA1_HUMAN	P4HA1	1	LACT_vs_MILT	0.000333269	-0.796	0.0037419	TRUE
P13807;P13807-2	GYS1_HUMAN	GYS1	26	LACT_vs_MILT	6.0792e-05	-0.794	0.0012031	TRUE
Q7Z4L5	TT21B_HUMAN	TTC21B	2	LACT_vs_MILT	0.00204786	-0.793	0.0127148	TRUE
Q01449	MLRA_HUMAN	MYL7	15	LACT_vs_MILT	0.000231458	-0.792	0.00292774	TRUE
P55209-3	NP1L1_HUMAN	NAP1L1	1	LACT_vs_MILT	2.97183e-05	-0.791	0.000768677	TRUE
P21333;P21333-2;Q14315	FLNA_HUMAN;FLNC_HUMAN	FLNA;FLNC	5	LACT_vs_MILT	0.00188893	-0.789	0.0122186	TRUE
Q9H6K5;Q9H6K5-2	PRR36_HUMAN	PRR36	2	LACT_vs_MILT	2.33159e-05	-0.788	0.000692669	TRUE
B0YJ81	HACD1_HUMAN	HACD1	2	LACT_vs_MILT	0.0139221	-0.787	0.0457734	TRUE
Q9P1Z2;Q9P1Z2-2;Q9P1Z2-3	CACO1_HUMAN	CALCOCO1	3	LACT_vs_MILT	0.00362024	-0.784	0.0188292	TRUE
Q13683-3	ITA7_HUMAN	ITGA7	1	LACT_vs_MILT	4.01501e-05	-0.783	0.000954313	TRUE
Q99541	PLIN2_HUMAN	PLIN2	6	LACT_vs_MILT	0.00070328	-0.78	0.00667486	TRUE
O95749	GGPPS_HUMAN	GGPS1	3	LACT_vs_MILT	0.049448	-0.778	0.122671	FALSE
P08727;P13646;P13646-3	K1C13_HUMAN;K1C19_HUMAN	KRT13;KRT19	1	LACT_vs_MILT	0.0204426	-0.778	0.065873	FALSE
O95251;O95251-2;O95251-4	KAT7_HUMAN	KAT7	2	LACT_vs_MILT	0.0079542	-0.777	0.0302505	TRUE
Q8N6Y1	PCD20_HUMAN	PCDH20	1	LACT_vs_MILT	6.94367e-05	-0.776	0.00134852	TRUE
Q5T0B9	ZN362_HUMAN	ZNF362	2	LACT_vs_MILT	0.00417469	-0.775	0.0206911	TRUE
Q9H9T3;Q9H9T3-2	ELP3_HUMAN	ELP3	7	LACT_vs_MILT	0.000164339	-0.775	0.0023233	TRUE
Q6P5Q4	LMOD2_HUMAN	LMOD2	16	LACT_vs_MILT	1.61826e-06	-0.769	0.000136391	TRUE
Q5VUB5	F1711_HUMAN	FAM171A1	1	LACT_vs_MILT	0.00109967	-0.768	0.00832617	TRUE
Q9NZJ9-2	NUDT4_HUMAN	NUDT4	1	LACT_vs_MILT	0.0850189	-0.766	0.172851	FALSE
P12814-2;P35609;Q08043	ACTN1_HUMAN;ACTN2_HUMAN;ACTN3_HUMAN	ACTN1;ACTN2;ACTN3	3	LACT_vs_MILT	0.00254606	-0.765	0.0150775	TRUE
Q16851	UGPA_HUMAN	UGP2	53	LACT_vs_MILT	1.86271e-05	-0.765	0.000600255	TRUE
Q9Y5W9;Q9Y5W9-2	SNX11_HUMAN	SNX11	2	LACT_vs_MILT	5.72581e-05	-0.763	0.00118934	TRUE
O75376;O75376-2	NCOR1_HUMAN	NCOR1	3	LACT_vs_MILT	0.000284525	-0.761	0.00363722	TRUE
P54619;P54619-2;P54619-3	AAKG1_HUMAN	PRKAG1	6	LACT_vs_MILT	0.00321249	-0.76	0.0172851	TRUE
P48730;P48730-2	KC1D_HUMAN	CSNK1D	1	LACT_vs_MILT	0.00388022	-0.759	0.0185931	TRUE
Q0ZGT2-2	NEXN_HUMAN	NEXN	1	LACT_vs_MILT	0.00057994	-0.759	0.00530242	TRUE
O15231;O15231-3;O15231-4;O15231-6;O15231-7;O15231-8	ZN185_HUMAN	ZNF185	2	LACT_vs_MILT	2.47e-06	-0.758	0.000175889	TRUE
P15924	DESP_HUMAN	DSP	188	LACT_vs_MILT	0.000256291	-0.758	0.00310729	TRUE
Q96G61;Q9NZJ9;Q9NZJ9-2	NUD11_HUMAN;NUDT4_HUMAN	NUDT11;NUDT4	2	LACT_vs_MILT	0.00233255	-0.756	0.0131271	TRUE
O75369;O75369-2;O75369-3;O75369-6;O75369-8;O75369-9;Q14315	FLNB_HUMAN;FLNC_HUMAN	FLNB;FLNC	4	LACT_vs_MILT	6.61796e-05	-0.752	0.00131629	TRUE
P06733	ENOA_HUMAN	ENO1	43	LACT_vs_MILT	4.91538e-06	-0.75	0.000260109	TRUE
Q5VST9-3	OBSCN_HUMAN	OBSCN	6	LACT_vs_MILT	7.25386e-06	-0.75	0.000342953	TRUE
P16591;P16591-2;P16591-3	FER_HUMAN	FER	1	LACT_vs_MILT	0.000115956	-0.748	0.00185788	TRUE
Q15173;Q15173-2	2A5B_HUMAN	PPP2R5B	1	LACT_vs_MILT	5.27521e-05	-0.748	0.00112278	TRUE
P04350;P07437;P68371;Q13885;Q3ZCM7;Q9BUF5;Q9BVA1	TBB2A_HUMAN;TBB2B_HUMAN;TBB4A_HUMAN;TBB4B_HUMAN;TBB5_HUMAN;TBB6_HUMAN;TBB8_HUMAN	TUBB;TUBB2A;TUBB2B;TUBB4A;TUBB4B;TUBB6;TUBB8	1	LACT_vs_MILT	0.0258331	-0.746	0.0731193	FALSE
Q9NYS0	KBRS1_HUMAN	NKIRAS1	1	LACT_vs_MILT	0.00385492	-0.744	0.0197362	TRUE
Q99547	MPH6_HUMAN	MPHOSPH6	1	LACT_vs_MILT	0.0318791	-0.744	0.0849998	FALSE
Q6ZMG9	CERS6_HUMAN	CERS6	1	LACT_vs_MILT	0.000865883	-0.742	0.0070516	TRUE
Q71U36;Q71U36-2	TBA1A_HUMAN	TUBA1A	3	LACT_vs_MILT	0.00967531	-0.742	0.0375048	TRUE
P48730;P48730-2;P49674	KC1D_HUMAN;KC1E_HUMAN	CSNK1D;CSNK1E	1	LACT_vs_MILT	4.80029e-05	-0.74	0.0010077	TRUE
Q96Q42	ALS2_HUMAN	ALS2	2	LACT_vs_MILT	0.00593772	-0.738	0.0288891	TRUE
Q07866-6;Q9NSK0;Q9NSK0-3	KLC1_HUMAN;KLC4_HUMAN	KLC1;KLC4	1	LACT_vs_MILT	0.000455242	-0.737	0.00456215	TRUE
Q9Y570;Q9Y570-4	PPME1_HUMAN	PPME1	7	LACT_vs_MILT	2.03828e-05	-0.733	0.000653154	TRUE
P56181;P56181-2	NDUV3_HUMAN	NDUFV3	1	LACT_vs_MILT	0.104891	-0.733	0.212066	FALSE
Q9UNL2;Q9UNL2-2	SSRG_HUMAN	SSR3	1	LACT_vs_MILT	0.0180487	-0.732	0.0598992	FALSE
P52630;P52630-4	STAT2_HUMAN	STAT2	1	LACT_vs_MILT	0.00537051	-0.727	0.0245945	TRUE
P23634-2;P23634-3;P23634-4;P23634-5;P23634-6;P23634-7	AT2B4_HUMAN	ATP2B4	18	LACT_vs_MILT	5.21338e-05	-0.725	0.00111997	TRUE
Q8IVW6;Q8IVW6-4	ARI3B_HUMAN	ARID3B	3	LACT_vs_MILT	0.00479037	-0.725	0.0225178	TRUE
Q06587;Q06587-2;Q99496	RING1_HUMAN;RING2_HUMAN	RING1;RNF2	1	LACT_vs_MILT	0.00683827	-0.724	0.0290236	TRUE
Q9Y2H0;Q9Y2H0-1;Q9Y2H0-3	DLGP4_HUMAN	DLGAP4	1	LACT_vs_MILT	0.00509819	-0.722	0.0234688	TRUE
Q8N2U0	TM256_HUMAN	TMEM256	1	LACT_vs_MILT	0.0253701	-0.721	0.0766182	FALSE
P57772	SELB_HUMAN	EEFSEC	2	LACT_vs_MILT	0.00542849	-0.72	0.0231404	TRUE
P08727	K1C19_HUMAN	KRT19	17	LACT_vs_MILT	1.51213e-05	-0.718	0.000545122	TRUE
P25098;P35626	ARBK1_HUMAN;ARBK2_HUMAN	GRK2;GRK3	1	LACT_vs_MILT	0.00523181	-0.718	0.0239501	TRUE
Q03135	CAV1_HUMAN	CAV1	3	LACT_vs_MILT	0.000264526	-0.718	0.00348297	TRUE
Q9NRA8;Q9NRA8-2;Q9NRA8-3	4ET_HUMAN	EIF4ENIF1	2	LACT_vs_MILT	0.0211144	-0.716	0.0673606	FALSE
Q8WZ42-5	TITIN_HUMAN	TTN	1	LACT_vs_MILT	0.00496851	-0.715	0.0231116	TRUE
Q6UWP7;Q6UWP7-3	LCLT1_HUMAN	LCLAT1	3	LACT_vs_MILT	0.00112045	-0.713	0.00851012	TRUE
P10301	RRAS_HUMAN	RRAS	6	LACT_vs_MILT	0.00020531	-0.711	0.00267925	TRUE
Q16720;Q16720-2;Q16720-3;Q16720-4;Q16720-5;Q16720-6;Q16720-7;Q16720-8	AT2B3_HUMAN	ATP2B3	1	LACT_vs_MILT	0.00164987	-0.71	0.0103308	TRUE
Q6QEF8-3;Q6QEF8-4;Q6QEF8-5	CORO6_HUMAN	CORO6	3	LACT_vs_MILT	0.0041581	-0.71	0.0209018	TRUE
O14639-4	ABLM1_HUMAN	ABLIM1	1	LACT_vs_MILT	0.0375948	-0.707	0.10125	FALSE
P12829	MYL4_HUMAN	MYL4	19	LACT_vs_MILT	0.000229029	-0.707	0.00290978	TRUE
Q9UK76;Q9UK76-2	JUPI1_HUMAN	JPT1	3	LACT_vs_MILT	0.000596484	-0.707	0.00535073	TRUE
Q14839;Q14839-2;Q9HAU5	CHD4_HUMAN;RENT2_HUMAN	CHD4;UPF2	1	LACT_vs_MILT	0.0340031	-0.705	0.0886106	FALSE
P58107;Q15149-9	EPIPL_HUMAN;PLEC_HUMAN	EPPK1;PLEC	9	LACT_vs_MILT	0.00024485	-0.704	0.00297868	TRUE
O00712;O00712-4;O00712-5	NFIB_HUMAN	NFIB	1	LACT_vs_MILT	0.000595683	-0.703	0.00535073	TRUE
P13646;P13646-3;P19012	K1C13_HUMAN;K1C15_HUMAN	KRT13;KRT15	1	LACT_vs_MILT	0.00504061	-0.702	0.0233319	TRUE
P09493-8	TPM1_HUMAN	TPM1	9	LACT_vs_MILT	7.81312e-06	-0.701	0.000349151	TRUE
Q9H0F6;Q9H0F6-2	SHRPN_HUMAN	SHARPIN	3	LACT_vs_MILT	0.00011365	-0.699	0.00199162	TRUE
Q9HBR0	S38AA_HUMAN	SLC38A10	7	LACT_vs_MILT	8.87919e-05	-0.696	0.00151788	TRUE
Q9BWH6;Q9BWH6-2	RPAP1_HUMAN	RPAP1	4	LACT_vs_MILT	0.000496822	-0.695	0.00476025	TRUE
P16671;P16671-3;P16671-4	CD36_HUMAN	CD36	2	LACT_vs_MILT	0.028026	-0.695	0.0826993	FALSE
Q6NZI2	CAVN1_HUMAN	CAVIN1	10	LACT_vs_MILT	1.10579e-05	-0.691	0.00043601	TRUE
O75157	T22D2_HUMAN	TSC22D2	4	LACT_vs_MILT	0.00098645	-0.688	0.00846151	TRUE
O94875-10;O94875-11;O94875-2;O94875-9;Q9BX66;Q9BX66-10;Q9BX66-11;Q9BX66-2;Q9BX66-3;Q9BX66-4;Q9BX66-5;Q9BX66-6;Q9BX66-8;Q9BX66-9	SRBS1_HUMAN;SRBS2_HUMAN	SORBS1;SORBS2	2	LACT_vs_MILT	0.00308376	-0.688	0.0169117	TRUE
Q09666	AHNK_HUMAN	AHNAK	368	LACT_vs_MILT	3.70919e-06	-0.687	0.000210079	TRUE
P50479;P50479-2	PDLI4_HUMAN	PDLIM4	1	LACT_vs_MILT	0.000515413	-0.686	0.00493036	TRUE
Q9GZN7	ROGDI_HUMAN	ROGDI	1	LACT_vs_MILT	0.0121888	-0.686	0.0443305	TRUE
Q9HCM2	PLXA4_HUMAN	PLXNA4	6	LACT_vs_MILT	0.000436925	-0.686	0.00439056	TRUE
Q8IVM0-2	CCD50_HUMAN	CCDC50	2	LACT_vs_MILT	3.65203e-05	-0.685	0.000896217	TRUE
Q9NXU5	ARL15_HUMAN	ARL15	2	LACT_vs_MILT	0.000230322	-0.685	0.00291978	TRUE
P29317	EPHA2_HUMAN	EPHA2	3	LACT_vs_MILT	0.0306695	-0.685	0.0878797	FALSE
Q2M1Z3	RHG31_HUMAN	ARHGAP31	7	LACT_vs_MILT	1.31879e-05	-0.684	0.000497174	TRUE
P54687;P54687-2;P54687-3;P54687-4;P54687-5	BCAT1_HUMAN	BCAT1	2	LACT_vs_MILT	0.0015536	-0.682	0.00996203	TRUE
Q14195-2	DPYL3_HUMAN	DPYSL3	30	LACT_vs_MILT	1.86113e-05	-0.682	0.000609943	TRUE
Q5BJD5;Q5BJD5-2;Q5BJD5-3	TM41B_HUMAN	TMEM41B	1	LACT_vs_MILT	0.0378097	-0.679	0.0954969	FALSE
Q9BXP2	S12A9_HUMAN	SLC12A9	2	LACT_vs_MILT	0.00248915	-0.676	0.0146257	TRUE
Q14693;Q14693-2;Q14693-3;Q14693-4;Q14693-5;Q14693-7	LPIN1_HUMAN	LPIN1	1	LACT_vs_MILT	0.00423821	-0.675	0.0209018	TRUE
Q9H223	EHD4_HUMAN	EHD4	17	LACT_vs_MILT	2.844e-06	-0.674	0.000186709	TRUE
Q14194	DPYL1_HUMAN	CRMP1	17	LACT_vs_MILT	3.26705e-05	-0.673	0.000822897	TRUE
Q9UPZ3;Q9UPZ3-2	HPS5_HUMAN	HPS5	1	LACT_vs_MILT	0.0165841	-0.673	0.0561698	FALSE
P30740;P50453	ILEU_HUMAN;SPB9_HUMAN	SERPINB1;SERPINB9	1	LACT_vs_MILT	0.00581438	-0.671	0.0260931	TRUE
Q9BUF5	TBB6_HUMAN	TUBB6	12	LACT_vs_MILT	2.28313e-05	-0.671	0.000692669	TRUE
P27707	DCK_HUMAN	DCK	3	LACT_vs_MILT	0.000175486	-0.67	0.00241684	TRUE
P55011;P55011-3	S12A2_HUMAN	SLC12A2	1	LACT_vs_MILT	0.000869195	-0.667	0.00663511	TRUE
Q92995	UBP13_HUMAN	USP13	12	LACT_vs_MILT	9.90408e-06	-0.667	0.000416984	TRUE
P62745	RHOB_HUMAN	RHOB	1	LACT_vs_MILT	1.30987e-05	-0.666	0.000497063	TRUE
P17931	LEG3_HUMAN	LGALS3	6	LACT_vs_MILT	1.2027e-05	-0.665	0.00047515	TRUE
O14683	P5I11_HUMAN	TP53I11	2	LACT_vs_MILT	5.20835e-05	-0.661	0.00112192	TRUE
Q8TEQ8	PIGO_HUMAN	PIGO	3	LACT_vs_MILT	0.00459131	-0.66	0.0218865	TRUE
P61925	IPKA_HUMAN	PKIA	1	LACT_vs_MILT	0.00263164	-0.658	0.0142933	TRUE
Q9P0P0	RN181_HUMAN	RNF181	1	LACT_vs_MILT	0.000806568	-0.656	0.00629325	TRUE
P06737;P06737-2;P11217-2	PYGL_HUMAN;PYGM_HUMAN	PYGL;PYGM	2	LACT_vs_MILT	0.00184119	-0.655	0.011157	TRUE
P11217-2	PYGM_HUMAN	PYGM	50	LACT_vs_MILT	0.000174724	-0.654	0.00241681	TRUE
Q8NEC7;Q8NEC7-3	GSTCD_HUMAN	GSTCD	1	LACT_vs_MILT	0.0141473	-0.654	0.0496362	TRUE
Q9BUN8;Q9BUN8-2	DERL1_HUMAN	DERL1	1	LACT_vs_MILT	0.00703104	-0.654	0.0296762	TRUE
O60641;O60641-3;O60641-4	AP180_HUMAN	SNAP91	1	LACT_vs_MILT	0.000969161	-0.653	0.00766894	TRUE
O75953;O75953-4;O75953-5	DNJB5_HUMAN	DNAJB5	2	LACT_vs_MILT	0.000163493	-0.65	0.00232272	TRUE
Q12983	BNIP3_HUMAN	BNIP3	1	LACT_vs_MILT	0.00562746	-0.649	0.0253587	TRUE
Q9Y4I1;Q9Y4I1-2;Q9Y4I1-3	MYO5A_HUMAN	MYO5A	5	LACT_vs_MILT	3.84913e-05	-0.649	0.000932848	TRUE
Q9P2P5	HECW2_HUMAN	HECW2	2	LACT_vs_MILT	0.0214553	-0.648	0.074881	FALSE
O00291;O00291-4	HIP1_HUMAN	HIP1	11	LACT_vs_MILT	0.000100423	-0.647	0.00168861	TRUE
Q14BN4;Q14BN4-2;Q14BN4-3;Q14BN4-4	SLMAP_HUMAN	SLMAP	13	LACT_vs_MILT	9.262e-05	-0.647	0.00156425	TRUE
Q68E01;Q68E01-2;Q68E01-3;Q68E01-4	INT3_HUMAN	INTS3	1	LACT_vs_MILT	0.0264479	-0.647	0.0788381	FALSE
C9JLW8	MCRI1_HUMAN	MCRIP1	1	LACT_vs_MILT	0.000591859	-0.646	0.00533413	TRUE
Q96IF1	AJUBA_HUMAN	AJUBA	7	LACT_vs_MILT	4.69044e-05	-0.646	0.00102734	TRUE
B7ZBB8	PP13G_HUMAN	PPP1R3G	2	LACT_vs_MILT	0.00142928	-0.644	0.00996867	TRUE
Q9NRR5;Q9UMX0-3	UBQL1_HUMAN;UBQL4_HUMAN	UBQLN1;UBQLN4	2	LACT_vs_MILT	0.013388	-0.644	0.0479465	TRUE
Q9NUQ2	PLCE_HUMAN	AGPAT5	1	LACT_vs_MILT	0.0138291	-0.644	0.0488463	TRUE
O00566	MPP10_HUMAN	MPHOSPH10	2	LACT_vs_MILT	0.0305572	-0.643	0.0876013	FALSE
P54619;P54619-2;P54619-3;Q9UGJ0;Q9UGJ0-2;Q9UGJ0-3	AAKG1_HUMAN;AAKG2_HUMAN	PRKAG1;PRKAG2	2	LACT_vs_MILT	0.0113995	-0.642	0.0395697	TRUE
Q8TAD7	OCC1_HUMAN	OCC1	2	LACT_vs_MILT	8.17952e-05	-0.641	0.00147436	TRUE
Q96RT7;Q96RT7-2;Q96RT7-3	GCP6_HUMAN	TUBGCP6	2	LACT_vs_MILT	0.00311084	-0.64	0.0169117	TRUE
Q92736;Q92736-2	RYR2_HUMAN	RYR2	78	LACT_vs_MILT	0.000295219	-0.639	0.00333958	TRUE
Q14315	FLNC_HUMAN	FLNC	169	LACT_vs_MILT	7.63289e-05	-0.637	0.00140212	TRUE
P55212	CASP6_HUMAN	CASP6	3	LACT_vs_MILT	0.18908	-0.637	0.323025	FALSE
Q9Y484;Q9Y484-2;Q9Y484-3	WIPI4_HUMAN	WDR45	1	LACT_vs_MILT	0.000412923	-0.636	0.00428852	TRUE
P35749;P35749-2;P35749-3;P35749-4	MYH11_HUMAN	MYH11	17	LACT_vs_MILT	5.133e-05	-0.635	0.00111725	TRUE
Q96SI1;Q96SI1-2	KCD15_HUMAN	KCTD15	1	LACT_vs_MILT	0.0185733	-0.635	0.0613226	FALSE
P10412;P16403;Q02539	H11_HUMAN;H12_HUMAN;H14_HUMAN	H1-1;H1-2;H1-4	2	LACT_vs_MILT	0.256527	-0.634	0.400337	FALSE
P12882;P12883;P13533;P13535;Q9UKX2;Q9UKX3;Q9Y623	MYH13_HUMAN;MYH1_HUMAN;MYH2_HUMAN;MYH4_HUMAN;MYH6_HUMAN;MYH7_HUMAN;MYH8_HUMAN	MYH1;MYH13;MYH2;MYH4;MYH6;MYH7;MYH8	2	LACT_vs_MILT	0.199001	-0.634	0.340321	FALSE
P35222	CTNB1_HUMAN	CTNNB1	23	LACT_vs_MILT	0.000128353	-0.634	0.00197951	TRUE
Q9Y289	SC5A6_HUMAN	SLC5A6	1	LACT_vs_MILT	0.026164	-0.633	0.0737795	FALSE
Q8WX93	PALLD_HUMAN	PALLD	30	LACT_vs_MILT	1.05357e-05	-0.631	0.000434071	TRUE
P04792	HSPB1_HUMAN	HSPB1	20	LACT_vs_MILT	0.00208591	-0.628	0.0129093	TRUE
Q4KMQ2;Q4KMQ2-2;Q4KMQ2-3	ANO6_HUMAN	ANO6	4	LACT_vs_MILT	9.369e-05	-0.628	0.00162682	TRUE
Q99959-2	PKP2_HUMAN	PKP2	47	LACT_vs_MILT	6.7377e-05	-0.628	0.00132638	TRUE
P46019	KPB2_HUMAN	PHKA2	7	LACT_vs_MILT	0.000383892	-0.627	0.00407039	TRUE
O75335	LIPA4_HUMAN	PPFIA4	2	LACT_vs_MILT	0.0197196	-0.626	0.0643001	FALSE
P04083	ANXA1_HUMAN	ANXA1	18	LACT_vs_MILT	7.13457e-06	-0.626	0.000340101	TRUE
Q2V2M9;Q2V2M9-2;Q2V2M9-3;Q2V2M9-4	FHOD3_HUMAN	FHOD3	15	LACT_vs_MILT	0.00011219	-0.626	0.00179132	TRUE
O60662;O60662-2	KLH41_HUMAN	KLHL41	7	LACT_vs_MILT	0.000137261	-0.625	0.00200616	TRUE
O95248;O95248-4;O95248-5	MTMR5_HUMAN	SBF1	4	LACT_vs_MILT	7.48866e-05	-0.624	0.00139935	TRUE
Q8N5M4;Q8N5M4-2	TTC9C_HUMAN	TTC9C	1	LACT_vs_MILT	0.00870595	-0.624	0.0347997	TRUE
Q15417	CNN3_HUMAN	CNN3	8	LACT_vs_MILT	0.000231536	-0.621	0.00286514	TRUE
Q63ZY3;Q63ZY3-2;Q63ZY3-3	KANK2_HUMAN	KANK2	21	LACT_vs_MILT	2.69299e-05	-0.62	0.000733744	TRUE
Q9Y575;Q9Y575-2;Q9Y575-3	ASB3_HUMAN	ASB3	2	LACT_vs_MILT	0.000578118	-0.619	0.00529504	TRUE
P15735;P15735-2	PHKG2_HUMAN	PHKG2	3	LACT_vs_MILT	0.000426896	-0.616	0.00432748	TRUE
P56377	AP1S2_HUMAN	AP1S2	2	LACT_vs_MILT	0.000299253	-0.616	0.003502	TRUE
Q13936-34	CAC1C_HUMAN	CACNA1C	5	LACT_vs_MILT	0.00111597	-0.615	0.00841428	TRUE
Q96FX7	TRM61_HUMAN	TRMT61A	1	LACT_vs_MILT	0.0413596	-0.615	0.108191	FALSE
A6NI28	RHG42_HUMAN	ARHGAP42	2	LACT_vs_MILT	0.00109206	-0.614	0.00832617	TRUE
Q5VZP5	STYL2_HUMAN	STYXL2	17	LACT_vs_MILT	0.00121252	-0.614	0.00866449	TRUE
Q6ZT12;Q6ZT12-4	UBR3_HUMAN	UBR3	9	LACT_vs_MILT	2.70956e-05	-0.614	0.000733744	TRUE
Q99707	METH_HUMAN	MTR	4	LACT_vs_MILT	0.00168297	-0.614	0.0111323	TRUE
P12081;P12081-4	HARS1_HUMAN	HARS1	8	LACT_vs_MILT	2.9235e-05	-0.612	0.000751877	TRUE
Q4J6C6;Q4J6C6-3;Q4J6C6-4	PPCEL_HUMAN	PREPL	1	LACT_vs_MILT	0.00776381	-0.612	0.0297403	TRUE
O43306;O43306-2;O95622;O95622-2	ADCY5_HUMAN;ADCY6_HUMAN	ADCY5;ADCY6	1	LACT_vs_MILT	0.00245202	-0.61	0.0136081	TRUE
P29992;P50148	GNA11_HUMAN;GNAQ_HUMAN	GNA11;GNAQ	2	LACT_vs_MILT	0.198302	-0.608	0.334838	FALSE
Q13907;Q13907-2	IDI1_HUMAN	IDI1	2	LACT_vs_MILT	0.00413331	-0.607	0.0194016	TRUE
Q9NZU5;Q9NZU5-2	LMCD1_HUMAN	LMCD1	6	LACT_vs_MILT	0.000240015	-0.607	0.00299008	TRUE
O43541;O43541-2	SMAD6_HUMAN	SMAD6	1	LACT_vs_MILT	0.034153	-0.605	0.0889138	FALSE
O95425	SVIL_HUMAN	SVIL	79	LACT_vs_MILT	9.37446e-05	-0.605	0.00160928	TRUE
P00558	PGK1_HUMAN	PGK1	49	LACT_vs_MILT	2.9311e-05	-0.604	0.000768677	TRUE
O76024	WFS1_HUMAN	WFS1	6	LACT_vs_MILT	0.0262524	-0.602	0.078458	FALSE
O00154;O00154-2;O00154-3;O00154-4;O00154-6;O00154-7	BACH_HUMAN	ACOT7	5	LACT_vs_MILT	0.000983651	-0.602	0.00844849	TRUE
Q14689;Q9Y2E4	DIP2A_HUMAN;DIP2C_HUMAN	DIP2A;DIP2C	1	LACT_vs_MILT	0.0108758	-0.602	0.0407085	TRUE
P02538;P04259;P05787;P05787-2;P12035;P13647;P35908;Q5XKE5	K22E_HUMAN;K2C3_HUMAN;K2C5_HUMAN;K2C6A_HUMAN;K2C6B_HUMAN;K2C79_HUMAN;K2C8_HUMAN	KRT2;KRT3;KRT5;KRT6A;KRT6B;KRT79;KRT8	1	LACT_vs_MILT	0.0445703	-0.601	0.114245	FALSE
P16615-2	AT2A2_HUMAN	ATP2A2	1	LACT_vs_MILT	0.000700409	-0.601	0.00608909	TRUE
P51513;P51513-5	NOVA1_HUMAN	NOVA1	1	LACT_vs_MILT	0.00992617	-0.601	0.0381547	TRUE
Q9UNW9	NOVA2_HUMAN	NOVA2	1	LACT_vs_MILT	0.0568125	-0.601	0.136125	FALSE
O43707	ACTN4_HUMAN	ACTN4	31	LACT_vs_MILT	2.93164e-05	-0.6	0.000768677	TRUE
P27816	MAP4_HUMAN	MAP4	24	LACT_vs_MILT	5.1638e-05	-0.599	0.00110416	FALSE
Q75N03;Q75N03-2	HAKAI_HUMAN	CBLL1	1	LACT_vs_MILT	0.00175084	-0.599	0.01145	FALSE
Q9ULQ0	STRP2_HUMAN	STRIP2	6	LACT_vs_MILT	0.000175778	-0.598	0.00241684	FALSE
O43707;P12814-2;P35609;Q08043	ACTN1_HUMAN;ACTN2_HUMAN;ACTN3_HUMAN;ACTN4_HUMAN	ACTN1;ACTN2;ACTN3;ACTN4	11	LACT_vs_MILT	0.0187148	-0.596	0.0616841	FALSE
P11532;P11532-11;P11532-4	DMD_HUMAN	DMD	106	LACT_vs_MILT	0.000103597	-0.596	0.00168861	FALSE
O14531	DPYL4_HUMAN	DPYSL4	18	LACT_vs_MILT	4.24877e-05	-0.595	0.000968427	FALSE
Q13586	STIM1_HUMAN	STIM1	1	LACT_vs_MILT	0.00666354	-0.595	0.0286702	FALSE
P08069	IGF1R_HUMAN	IGF1R	3	LACT_vs_MILT	0.00118188	-0.593	0.00868415	FALSE
P78559;P78559-2	MAP1A_HUMAN	MAP1A	4	LACT_vs_MILT	0.00104012	-0.593	0.0080099	FALSE
Q8IUG5;Q8IUG5-3	MY18B_HUMAN	MYO18B	46	LACT_vs_MILT	2.79555e-05	-0.593	0.000733744	FALSE
Q8WZA9	IRGQ_HUMAN	IRGQ	13	LACT_vs_MILT	3.0378e-05	-0.592	0.000768677	FALSE
P35611;P35611-3;P35612;Q9UEY8-2	ADDA_HUMAN;ADDB_HUMAN;ADDG_HUMAN	ADD1;ADD2;ADD3	1	LACT_vs_MILT	0.00178398	-0.591	0.0116319	FALSE
Q8N4L2	PP4P2_HUMAN	PIP4P2	1	LACT_vs_MILT	0.00265898	-0.591	0.0152673	FALSE
P00338;P00338-3;P07195	LDHA_HUMAN;LDHB_HUMAN	LDHA;LDHB	2	LACT_vs_MILT	0.00263447	-0.59	0.0151956	FALSE
P53602	MVD1_HUMAN	MVD	4	LACT_vs_MILT	0.00371707	-0.59	0.0191363	FALSE
P63302	SELW_HUMAN	SELENOW	1	LACT_vs_MILT	0.0030851	-0.589	0.0168352	FALSE
Q8TBC5;Q8TBC5-3	ZSC18_HUMAN	ZSCAN18	1	LACT_vs_MILT	0.00424093	-0.589	0.0209018	FALSE
Q96G23	CERS2_HUMAN	CERS2	1	LACT_vs_MILT	0.0026282	-0.589	0.0151746	FALSE
P17858-2	PFKAL_HUMAN	PFKL	14	LACT_vs_MILT	0.00100591	-0.588	0.007809	FALSE
Q9H223;Q9NZN3	EHD3_HUMAN;EHD4_HUMAN	EHD3;EHD4	2	LACT_vs_MILT	0.000908034	-0.588	0.0072882	FALSE
O15269	SPTC1_HUMAN	SPTLC1	3	LACT_vs_MILT	0.0017482	-0.587	0.01145	FALSE
P12268	IMDH2_HUMAN	IMPDH2	20	LACT_vs_MILT	1.63699e-05	-0.587	0.000554104	FALSE
Q9HAU5	RENT2_HUMAN	UPF2	3	LACT_vs_MILT	0.00152996	-0.587	0.01145	FALSE
Q13554;Q13554-2;Q13554-3;Q13554-4;Q13554-5;Q13554-7;Q13554-8;Q13557;Q13557-10;Q13557-11;Q13557-6;Q13557-8	KCC2B_HUMAN;KCC2D_HUMAN	CAMK2B;CAMK2D	3	LACT_vs_MILT	0.0583972	-0.586	0.139188	FALSE
Q711Q0	CEFIP_HUMAN	CEFIP	4	LACT_vs_MILT	0.00147294	-0.586	0.0101623	FALSE
P49023;P49023-2;P49023-3	PAXI_HUMAN	PXN	3	LACT_vs_MILT	0.000150105	-0.585	0.0023907	FALSE
P26232;P26232-2;P26232-3;P26232-5	CTNA2_HUMAN	CTNNA2	1	LACT_vs_MILT	0.00176549	-0.584	0.0115196	FALSE
Q6ZW31;Q6ZW31-2	SYDE1_HUMAN	SYDE1	2	LACT_vs_MILT	0.0313434	-0.584	0.0838269	FALSE
Q8IZ73	RUSD2_HUMAN	RPUSD2	2	LACT_vs_MILT	0.0101967	-0.584	0.0366202	FALSE
Q9NRW1	RAB6B_HUMAN	RAB6B	2	LACT_vs_MILT	0.0055879	-0.584	0.0252146	FALSE
Q9UK22	FBX2_HUMAN	FBXO2	3	LACT_vs_MILT	0.0175052	-0.583	0.0586694	FALSE
P21359;P21359-2;P21359-4;P21359-6	NF1_HUMAN	NF1	1	LACT_vs_MILT	0.0363745	-0.581	0.0990129	FALSE
P27816;P27816-4;P27816-5	MAP4_HUMAN	MAP4	22	LACT_vs_MILT	2.20415e-05	-0.581	0.000676251	FALSE
Q13554;Q13554-2;Q13554-3;Q13554-4;Q13554-5;Q13554-7;Q13554-8;Q13555;Q13555-10;Q13555-11;Q13555-2;Q13555-3;Q13555-4;Q13555-5;Q13555-6;Q13555-7;Q13555-8;Q13555-9	KCC2B_HUMAN;KCC2G_HUMAN	CAMK2B;CAMK2G	2	LACT_vs_MILT	0.00477624	-0.581	0.0224893	FALSE
Q6P6C2;Q6P6C2-1	ALKB5_HUMAN	ALKBH5	6	LACT_vs_MILT	0.00012102	-0.581	0.00190203	FALSE
Q9NZJ4	SACS_HUMAN	SACS	11	LACT_vs_MILT	3.04599e-05	-0.581	0.000768677	FALSE
P04350;P68371;Q13509	TBB3_HUMAN;TBB4A_HUMAN;TBB4B_HUMAN	TUBB3;TUBB4A;TUBB4B	1	LACT_vs_MILT	0.00263729	-0.58	0.0151967	FALSE
P07437;P68371;Q13509;Q13885;Q9BVA1	TBB2A_HUMAN;TBB2B_HUMAN;TBB3_HUMAN;TBB4B_HUMAN;TBB5_HUMAN	TUBB;TUBB2A;TUBB2B;TUBB3;TUBB4B	2	LACT_vs_MILT	0.00537007	-0.58	0.0244086	FALSE
P68366;P68366-2;Q9BQE3;Q9H853;Q9NY65-2	TBA1C_HUMAN;TBA4A_HUMAN;TBA4B_HUMAN;TBA8_HUMAN	TUBA1C;TUBA4A;TUBA4B;TUBA8	1	LACT_vs_MILT	0.305509	-0.58	0.452769	FALSE
Q9Y3X0	CCDC9_HUMAN	CCDC9	2	LACT_vs_MILT	0.00122881	-0.58	0.0089447	FALSE
Q01650	LAT1_HUMAN	SLC7A5	3	LACT_vs_MILT	0.00354506	-0.579	0.0185384	FALSE
Q15714-2	T22D1_HUMAN	TSC22D1	4	LACT_vs_MILT	0.00231871	-0.578	0.013869	FALSE
O00505;O00629	IMA3_HUMAN;IMA4_HUMAN	KPNA3;KPNA4	3	LACT_vs_MILT	0.0043314	-0.576	0.0230598	FALSE
Q9NXG6;Q9NXG6-2;Q9NXG6-3	P4HTM_HUMAN	P4HTM	1	LACT_vs_MILT	0.0383697	-0.576	0.103294	FALSE
Q9P227;Q9P227-2	RHG23_HUMAN	ARHGAP23	2	LACT_vs_MILT	0.01386	-0.576	0.0489257	FALSE
P14923	PLAK_HUMAN	JUP	37	LACT_vs_MILT	0.000550939	-0.575	0.00500771	FALSE
Q9P0R6	GSKIP_HUMAN	GSKIP	2	LACT_vs_MILT	0.0504502	-0.574	0.124145	FALSE
Q13627;Q13627-2;Q13627-3;Q13627-4;Q13627-5	DYR1A_HUMAN	DYRK1A	2	LACT_vs_MILT	0.000232236	-0.573	0.00293115	FALSE
Q14739	LBR_HUMAN	LBR	4	LACT_vs_MILT	0.00400583	-0.573	0.020173	FALSE
Q86X27;Q86X27-3	RGPS2_HUMAN	RALGPS2	3	LACT_vs_MILT	0.00515444	-0.573	0.0236899	FALSE
O95757;Q92598;Q92598-2;Q92598-3	HS105_HUMAN;HS74L_HUMAN	HSPA4L;HSPH1	1	LACT_vs_MILT	0.0308877	-0.572	0.0881451	FALSE
P09493;P09493-10;P09493-8	TPM1_HUMAN	TPM1	22	LACT_vs_MILT	0.0196402	-0.571	0.0626421	FALSE
Q9NP97	DLRB1_HUMAN	DYNLRB1	5	LACT_vs_MILT	0.000145092	-0.57	0.00233432	FALSE
Q9UI47	CTNA3_HUMAN	CTNNA3	34	LACT_vs_MILT	9.96344e-05	-0.57	0.00164312	FALSE
O15523;O15523-2	DDX3Y_HUMAN	DDX3Y	3	LACT_vs_MILT	0.00170539	-0.569	0.0112235	FALSE
Q8N0W3;Q8N0W3-2	FCSK_HUMAN	FCSK	3	LACT_vs_MILT	0.00775405	-0.569	0.0316752	FALSE
Q13131;Q13131-2	AAPK1_HUMAN	PRKAA1	9	LACT_vs_MILT	5.73881e-05	-0.568	0.00118643	FALSE
Q9H974;Q9H974-2;Q9H974-3;Q9H974-4	QTRT2_HUMAN	QTRT2	2	LACT_vs_MILT	0.0746168	-0.567	0.168337	FALSE
P35080;P35080-2	PROF2_HUMAN	PFN2	6	LACT_vs_MILT	0.000184353	-0.566	0.002502	FALSE
Q702N8	XIRP1_HUMAN	XIRP1	106	LACT_vs_MILT	0.000134221	-0.565	0.00201611	FALSE
Q8WZ42-6	TITIN_HUMAN	TTN	48	LACT_vs_MILT	0.000171305	-0.565	0.0023907	FALSE
Q96CW1;Q96CW1-2	AP2M1_HUMAN	AP2M1	14	LACT_vs_MILT	0.000714802	-0.565	0.00613538	FALSE
Q99424	ACOX2_HUMAN	ACOX2	3	LACT_vs_MILT	0.000453699	-0.564	0.00453542	FALSE
Q9Y371;Q9Y371-2	SHLB1_HUMAN	SH3GLB1	11	LACT_vs_MILT	1.90991e-05	-0.564	0.000609086	FALSE
Q07352	TISB_HUMAN	ZFP36L1	2	LACT_vs_MILT	0.000414652	-0.563	0.0040427	FALSE
Q05707;Q05707-2	COEA1_HUMAN	COL14A1	1	LACT_vs_MILT	0.000485116	-0.562	0.00469488	FALSE
Q96RL7;Q96RL7-2;Q96RL7-3;Q96RL7-4	VP13A_HUMAN	VPS13A	4	LACT_vs_MILT	0.121347	-0.562	0.238414	FALSE
P07437;Q13509;Q13885;Q9BVA1	TBB2A_HUMAN;TBB2B_HUMAN;TBB3_HUMAN;TBB5_HUMAN	TUBB;TUBB2A;TUBB2B;TUBB3	3	LACT_vs_MILT	0.014335	-0.561	0.0556877	FALSE
P50991	TCPD_HUMAN	CCT4	31	LACT_vs_MILT	4.36496e-05	-0.561	0.00100307	FALSE
P14618-2	KPYM_HUMAN	PKM	6	LACT_vs_MILT	0.00135677	-0.56	0.00960226	FALSE
Q13045;Q13045-2	FLII_HUMAN	FLII	21	LACT_vs_MILT	9.30954e-05	-0.56	0.00160928	FALSE
O15061;O15061-2	SYNEM_HUMAN	SYNM	3	LACT_vs_MILT	0.000687178	-0.559	0.00596091	FALSE
Q6P158;Q9H2U1;Q9H2U1-2;Q9H2U1-3	DHX36_HUMAN;DHX57_HUMAN	DHX36;DHX57	1	LACT_vs_MILT	0.0414456	-0.559	0.101878	FALSE
P16403	H12_HUMAN	H1-2	4	LACT_vs_MILT	0.0247558	-0.558	0.0753915	FALSE
Q13905;Q13905-2;Q13905-3;Q13905-4	RPGF1_HUMAN	RAPGEF1	3	LACT_vs_MILT	0.0258042	-0.558	0.0773993	FALSE
Q7RTP6	MICA3_HUMAN	MICAL3	21	LACT_vs_MILT	0.000162442	-0.558	0.00231349	FALSE
Q96BI1	S22AI_HUMAN	SLC22A18	1	LACT_vs_MILT	0.00914009	-0.558	0.0336713	FALSE
O43347	MSI1H_HUMAN	MSI1	1	LACT_vs_MILT	0.0405617	-0.556	0.106539	FALSE
Q7Z739	YTHD3_HUMAN	YTHDF3	3	LACT_vs_MILT	0.0023135	-0.556	0.013869	FALSE
P35221	CTNA1_HUMAN	CTNNA1	50	LACT_vs_MILT	0.000237826	-0.555	0.00297868	FALSE
Q13045	FLII_HUMAN	FLII	2	LACT_vs_MILT	0.0251784	-0.554	0.0718038	FALSE
P19623	SPEE_HUMAN	SRM	6	LACT_vs_MILT	6.0804e-05	-0.552	0.00123928	FALSE
P17252	KPCA_HUMAN	PRKCA	9	LACT_vs_MILT	0.0030099	-0.551	0.0165375	FALSE
P14618;P14618-2	KPYM_HUMAN	PKM	46	LACT_vs_MILT	0.00103975	-0.55	0.0080099	FALSE
P23511;P23511-2	NFYA_HUMAN	NFYA	1	LACT_vs_MILT	0.00209122	-0.55	0.0129942	FALSE
P50570-5	DYN2_HUMAN	DNM2	2	LACT_vs_MILT	0.0134713	-0.55	0.0481264	FALSE
P51648-2	AL3A2_HUMAN	ALDH3A2	13	LACT_vs_MILT	1.57652e-05	-0.55	0.000554104	FALSE
Q9H496	IFG15_HUMAN	TOR1AIP2	1	LACT_vs_MILT	0.0443833	-0.55	0.113678	FALSE
Q9H2J4	PDCL3_HUMAN	PDCL3	1	LACT_vs_MILT	0.00271749	-0.549	0.0154733	FALSE
Q9H7F0;Q9H7F0-2	AT133_HUMAN	ATP13A3	1	LACT_vs_MILT	0.0104214	-0.549	0.0371496	FALSE
P10412	H14_HUMAN	H1-4	2	LACT_vs_MILT	0.103933	-0.548	0.210716	FALSE
Q86VR2	RETR3_HUMAN	RETREG3	1	LACT_vs_MILT	0.0433406	-0.548	0.112331	FALSE
Q8WUF5	IASPP_HUMAN	PPP1R13L	5	LACT_vs_MILT	0.00175734	-0.548	0.0116228	FALSE
Q5BKX8	CAVN4_HUMAN	CAVIN4	7	LACT_vs_MILT	0.000158997	-0.547	0.00228702	FALSE
Q6ZUT9;Q6ZUT9-2	DEN5B_HUMAN	DENND5B	11	LACT_vs_MILT	0.00212638	-0.547	0.0130857	FALSE
Q13555;Q13555-10;Q13555-11;Q13555-2;Q13555-3;Q13555-4;Q13555-5;Q13555-6;Q13555-7;Q13555-8;Q13555-9	KCC2G_HUMAN	CAMK2G	2	LACT_vs_MILT	0.0011353	-0.546	0.00849339	FALSE
Q9UI26;Q9UI26-2	IPO11_HUMAN	IPO11	4	LACT_vs_MILT	0.244399	-0.546	0.387811	FALSE
Q9Y2B9	IPKG_HUMAN	PKIG	1	LACT_vs_MILT	0.0448001	-0.546	0.114118	FALSE
P20020;P20020-1;P20020-4;P20020-6;P23634-2;P23634-3;P23634-4;P23634-5;P23634-6;P23634-7	AT2B1_HUMAN;AT2B4_HUMAN	ATP2B1;ATP2B4	5	LACT_vs_MILT	0.000204518	-0.545	0.0026779	FALSE
P26038;P35241	MOES_HUMAN;RADI_HUMAN	MSN;RDX	3	LACT_vs_MILT	0.00464911	-0.545	0.0243002	FALSE
Q86SQ0	PHLB2_HUMAN	PHLDB2	8	LACT_vs_MILT	0.000487374	-0.545	0.00470425	FALSE
O15460;O15460-2	P4HA2_HUMAN	P4HA2	9	LACT_vs_MILT	0.00408655	-0.544	0.0200152	FALSE
O14896;O14896-2	IRF6_HUMAN	IRF6	3	LACT_vs_MILT	0.0575941	-0.542	0.139917	FALSE
Q99719-2	SEPT5_HUMAN	SEPTIN5	1	LACT_vs_MILT	0.00113883	-0.542	0.008022	FALSE
O75061;O75061-2;O75061-3;O75061-4	AUXI_HUMAN	DNAJC6	1	LACT_vs_MILT	0.00409329	-0.541	0.0192479	FALSE
Q99590;Q99590-2	SCAFB_HUMAN	SCAF11	2	LACT_vs_MILT	0.0037221	-0.541	0.0191363	FALSE
Q9BUP0	EFHD1_HUMAN	EFHD1	3	LACT_vs_MILT	0.00160313	-0.54	0.0107397	FALSE
O15260;O15260-2	SURF4_HUMAN	SURF4	4	LACT_vs_MILT	0.0068214	-0.539	0.0289734	FALSE
O60941;O60941-2;O60941-3;O60941-4;O60941-5;O60941-6;O60941-7;Q9Y4J8;Q9Y4J8-10;Q9Y4J8-11;Q9Y4J8-12;Q9Y4J8-13;Q9Y4J8-14;Q9Y4J8-15;Q9Y4J8-16;Q9Y4J8-17;Q9Y4J8-2;Q9Y4J8-3;Q9Y4J8-4;Q9Y4J8-5;Q9Y4J8-6;Q9Y4J8-8	DTNA_HUMAN;DTNB_HUMAN	DTNA;DTNB	2	LACT_vs_MILT	0.00689191	-0.538	0.0295256	FALSE
Q3ZAQ7	VMA21_HUMAN	VMA21	1	LACT_vs_MILT	0.0267654	-0.538	0.0795001	FALSE
Q9NQT8	KI13B_HUMAN	KIF13B	8	LACT_vs_MILT	0.000202351	-0.538	0.0026689	FALSE
Q9NTJ4;Q9NTJ4-2;Q9NTJ4-3;Q9NTJ4-4	MA2C1_HUMAN	MAN2C1	3	LACT_vs_MILT	0.00236691	-0.538	0.0140891	FALSE
Q9UDY4	DNJB4_HUMAN	DNAJB4	5	LACT_vs_MILT	0.0014714	-0.538	0.0101623	FALSE
Q9UMS6-2;Q9UMS6-4	SYNP2_HUMAN	SYNPO2	11	LACT_vs_MILT	0.000385222	-0.538	0.00407699	FALSE
P23528;P60981;P60981-2;Q9Y281;Q9Y281-3	COF1_HUMAN;COF2_HUMAN;DEST_HUMAN	CFL1;CFL2;DSTN	2	LACT_vs_MILT	0.330202	-0.537	0.481079	FALSE
Q15111;Q15111-2	PLCL1_HUMAN	PLCL1	3	LACT_vs_MILT	0.0184247	-0.537	0.0609019	FALSE
O43318;O43318-2	M3K7_HUMAN	MAP3K7	4	LACT_vs_MILT	0.00191296	-0.536	0.0121385	FALSE
P54252;P54252-1;P54252-4	ATX3_HUMAN	ATXN3	3	LACT_vs_MILT	0.00547271	-0.536	0.0271629	FALSE
Q16777;Q8IUE6	H2A2B_HUMAN;H2A2C_HUMAN	H2AC20;H2AC21	2	LACT_vs_MILT	0.16314	-0.534	0.29052	FALSE
Q9NZN8;Q9NZN8-4	CNOT2_HUMAN	CNOT2	1	LACT_vs_MILT	0.0819239	-0.534	0.179869	FALSE
P07951;P09493;P09493-10	TPM1_HUMAN;TPM2_HUMAN	TPM1;TPM2	4	LACT_vs_MILT	0.00328922	-0.533	0.0176038	FALSE
P14649	MYL6B_HUMAN	MYL6B	3	LACT_vs_MILT	0.0147723	-0.533	0.0513603	FALSE
O95819;O95819-6	M4K4_HUMAN	MAP4K4	6	LACT_vs_MILT	0.0180961	-0.532	0.0599982	FALSE
P05937;P05937-2;P22676	CALB1_HUMAN;CALB2_HUMAN	CALB1;CALB2	1	LACT_vs_MILT	0.0427126	-0.532	0.104065	FALSE
Q96HC4-6	PDLI5_HUMAN	PDLIM5	7	LACT_vs_MILT	0.00284811	-0.532	0.0159185	FALSE
Q9BTE1;Q9BTE1-2	DCTN5_HUMAN	DCTN5	2	LACT_vs_MILT	0.0811591	-0.532	0.19525	FALSE
Q9P2E9	RRBP1_HUMAN	RRBP1	24	LACT_vs_MILT	3.50635e-05	-0.532	0.000847124	FALSE
O75368	SH3L1_HUMAN	SH3BGRL	10	LACT_vs_MILT	0.000388851	-0.531	0.00403371	FALSE
O14807	RASM_HUMAN	MRAS	2	LACT_vs_MILT	0.00117727	-0.53	0.00866848	FALSE
P07437;P68371;Q13885;Q9BVA1	TBB2A_HUMAN;TBB2B_HUMAN;TBB4B_HUMAN;TBB5_HUMAN	TUBB;TUBB2A;TUBB2B;TUBB4B	2	LACT_vs_MILT	0.0112734	-0.53	0.0418707	FALSE
Q9HCN4;Q9HCN4-2;Q9HCN4-3;Q9HCN4-4;Q9HCN4-5	GPN1_HUMAN	GPN1	1	LACT_vs_MILT	0.00290069	-0.53	0.0152673	FALSE
P48739;P48739-2;P48739-3	PIPNB_HUMAN	PITPNB	6	LACT_vs_MILT	0.000948715	-0.529	0.00751674	FALSE
O60936;O60936-1;O60936-3	NOL3_HUMAN	NOL3	4	LACT_vs_MILT	0.00305449	-0.528	0.0183333	FALSE
P05787;P05787-2;P12035;P13647;P35908;Q5XKE5	K22E_HUMAN;K2C3_HUMAN;K2C5_HUMAN;K2C79_HUMAN;K2C8_HUMAN	KRT2;KRT3;KRT5;KRT79;KRT8	1	LACT_vs_MILT	0.216033	-0.528	0.355617	FALSE
Q8IWV7	UBR1_HUMAN	UBR1	9	LACT_vs_MILT	0.00385881	-0.526	0.0192479	FALSE
Q9H7P6;Q9H7P6-2	MB12B_HUMAN	MVB12B	1	LACT_vs_MILT	0.026745	-0.526	0.0795001	FALSE
P09972	ALDOC_HUMAN	ALDOC	20	LACT_vs_MILT	0.000177834	-0.524	0.00243646	FALSE
Q9BV20	MTNA_HUMAN	MRI1	3	LACT_vs_MILT	0.00427322	-0.524	0.020946	FALSE
P20020;P20020-1;P20020-4;P20020-6;P23634-2;P23634-3;P23634-4;P23634-5;P23634-6;P23634-7;Q16720;Q16720-2;Q16720-3;Q16720-4;Q16720-5;Q16720-6;Q16720-7;Q16720-8	AT2B1_HUMAN;AT2B3_HUMAN;AT2B4_HUMAN	ATP2B1;ATP2B3;ATP2B4	8	LACT_vs_MILT	0.00180681	-0.523	0.01145	FALSE
Q9BXB1;Q9BXB1-2	LGR4_HUMAN	LGR4	3	LACT_vs_MILT	0.00335182	-0.523	0.0180837	FALSE
P60953-1	CDC42_HUMAN	CDC42	1	LACT_vs_MILT	0.0173043	-0.522	0.0541988	FALSE
Q13813-2	SPTN1_HUMAN	SPTAN1	2	LACT_vs_MILT	0.0335962	-0.522	0.0933894	FALSE
Q9GZT9;Q9GZT9-2	EGLN1_HUMAN	EGLN1	4	LACT_vs_MILT	0.0225364	-0.522	0.0704935	FALSE
Q13554;Q13554-2;Q13554-3;Q13554-4;Q13554-5;Q13554-7;Q13554-8;Q13555;Q13555-10;Q13555-11;Q13555-2;Q13555-3;Q13555-4;Q13555-5;Q13555-6;Q13555-7;Q13555-8;Q13555-9;Q13557;Q13557-10;Q13557-11;Q13557-6;Q13557-8	KCC2B_HUMAN;KCC2D_HUMAN;KCC2G_HUMAN	CAMK2B;CAMK2D;CAMK2G	1	LACT_vs_MILT	0.14318	-0.521	0.247863	FALSE
Q8N9N2-2	ASCC1_HUMAN	ASCC1	2	LACT_vs_MILT	0.00147754	-0.521	0.0101623	FALSE
Q9Y6D6	BIG1_HUMAN	ARFGEF1	1	LACT_vs_MILT	0.0192038	-0.521	0.0634242	FALSE
O14641	DVL2_HUMAN	DVL2	5	LACT_vs_MILT	0.000243459	-0.519	0.00305084	FALSE
Q8NG68	TTL_HUMAN	TTL	1	LACT_vs_MILT	0.085576	-0.519	0.184317	FALSE
Q96AE4;Q96I24	FUBP1_HUMAN;FUBP3_HUMAN	FUBP1;FUBP3	1	LACT_vs_MILT	0.1017	-0.519	0.195779	FALSE
Q13885;Q9BUF5;Q9BVA1	TBB2A_HUMAN;TBB2B_HUMAN;TBB6_HUMAN	TUBB2A;TUBB2B;TUBB6	1	LACT_vs_MILT	0.109802	-0.518	0.205863	FALSE
Q9UPY8;Q9UPY8-2	MARE3_HUMAN	MAPRE3	5	LACT_vs_MILT	0.0108483	-0.518	0.0413047	FALSE
P16949	STMN1_HUMAN	STMN1	12	LACT_vs_MILT	0.000419316	-0.517	0.00429594	FALSE
P48681	NEST_HUMAN	NES	80	LACT_vs_MILT	8.78146e-05	-0.517	0.00153956	FALSE
Q13683-3;Q13683-7	ITA7_HUMAN	ITGA7	10	LACT_vs_MILT	0.000109806	-0.517	0.00179932	FALSE
O43741;Q9Y478	AAKB1_HUMAN;AAKB2_HUMAN	PRKAB1;PRKAB2	1	LACT_vs_MILT	0.0327922	-0.516	0.0922694	FALSE
O94875-11;O94875-9	SRBS2_HUMAN	SORBS2	2	LACT_vs_MILT	0.0030027	-0.516	0.0165263	FALSE
Q9H9A5;Q9H9A5-2;Q9H9A5-6	CNO10_HUMAN	CNOT10	3	LACT_vs_MILT	0.0190889	-0.516	0.0626421	FALSE
Q8WXH0;Q8WXH0-2	SYNE2_HUMAN	SYNE2	81	LACT_vs_MILT	0.000130542	-0.515	0.00199198	FALSE
Q03426	KIME_HUMAN	MVK	8	LACT_vs_MILT	0.0036416	-0.514	0.0189232	FALSE
Q9C0C2	TB182_HUMAN	TNKS1BP1	18	LACT_vs_MILT	7.36062e-05	-0.514	0.00139935	FALSE
Q9UJX2	CDC23_HUMAN	CDC23	2	LACT_vs_MILT	0.00813146	-0.514	0.0329139	FALSE
Q9UK99;Q9UK99-2;Q9UK99-3	FBX3_HUMAN	FBXO3	2	LACT_vs_MILT	0.0395056	-0.514	0.104699	FALSE
P07355;P07355-2	ANXA2_HUMAN	ANXA2	39	LACT_vs_MILT	0.000648746	-0.513	0.00555304	FALSE
P09493;P09493-10	TPM1_HUMAN	TPM1	11	LACT_vs_MILT	0.00518578	-0.513	0.023796	FALSE
O15357	SHIP2_HUMAN	INPPL1	11	LACT_vs_MILT	0.00102046	-0.512	0.00789007	FALSE
O75190-2	DNJB6_HUMAN	DNAJB6	1	LACT_vs_MILT	0.0659801	-0.512	0.151683	FALSE
P58340;P58340-3;P58340-4;P58340-5	MLF1_HUMAN	MLF1	1	LACT_vs_MILT	0.00678289	-0.511	0.0270964	FALSE
P27816;P27816-5	MAP4_HUMAN	MAP4	16	LACT_vs_MILT	0.00148221	-0.51	0.0101623	FALSE
Q01082;Q9H254	SPTB2_HUMAN;SPTN4_HUMAN	SPTBN1;SPTBN4	2	LACT_vs_MILT	0.0670817	-0.51	0.153481	FALSE
Q05209	PTN12_HUMAN	PTPN12	1	LACT_vs_MILT	0.00961099	-0.51	0.0375405	FALSE
Q9BPU6	DPYL5_HUMAN	DPYSL5	8	LACT_vs_MILT	0.000557868	-0.51	0.00515671	FALSE
Q9BQB6;Q9BQB6-2;Q9BQB6-3	VKOR1_HUMAN	VKORC1	1	LACT_vs_MILT	0.00118663	-0.51	0.00869265	FALSE
P51513;P51513-5;Q9UNW9	NOVA1_HUMAN;NOVA2_HUMAN	NOVA1;NOVA2	1	LACT_vs_MILT	0.0151245	-0.509	0.0522638	FALSE
Q4G0F5	VP26B_HUMAN	VPS26B	4	LACT_vs_MILT	0.00235651	-0.508	0.0140417	FALSE
Q9H0K1	SIK2_HUMAN	SIK2	2	LACT_vs_MILT	0.0902485	-0.508	0.192974	FALSE
Q9P2F8	SI1L2_HUMAN	SIPA1L2	10	LACT_vs_MILT	0.0016437	-0.508	0.0109101	FALSE
Q01973	ROR1_HUMAN	ROR1	2	LACT_vs_MILT	0.0141363	-0.507	0.0463625	FALSE
Q5T5P2;Q5T5P2-10;Q5T5P2-2;Q5T5P2-7;Q5T5P2-9	SKT_HUMAN	KIAA1217	4	LACT_vs_MILT	0.0167255	-0.507	0.0565159	FALSE
P12814-2	ACTN1_HUMAN	ACTN1	35	LACT_vs_MILT	0.000489305	-0.506	0.00471171	FALSE
Q8WTS6	SETD7_HUMAN	SETD7	4	LACT_vs_MILT	0.00165934	-0.505	0.0109886	FALSE
P09874	PARP1_HUMAN	PARP1	44	LACT_vs_MILT	0.000178461	-0.504	0.00243925	FALSE
Q9BTT6	LRRC1_HUMAN	LRRC1	1	LACT_vs_MILT	0.0424667	-0.504	0.110138	FALSE
P29372;P29372-2;P29372-4;P29372-5	3MG_HUMAN	MPG	1	LACT_vs_MILT	0.0588816	-0.503	0.140987	FALSE
P68133;Q562R1	ACTBL_HUMAN;ACTS_HUMAN	ACTA1;ACTBL2	2	LACT_vs_MILT	0.166979	-0.503	0.298139	FALSE
Q13023	AKAP6_HUMAN	AKAP6	3	LACT_vs_MILT	0.0190868	-0.503	0.0626421	FALSE
Q86W92-2;Q86W92-3	LIPB1_HUMAN	PPFIBP1	15	LACT_vs_MILT	0.000100311	-0.503	0.00168861	FALSE
Q13642-1;Q13642-4;Q13642-5	FHL1_HUMAN	FHL1	3	LACT_vs_MILT	0.000432353	-0.502	0.0043522	FALSE
Q13683-7	ITA7_HUMAN	ITGA7	1	LACT_vs_MILT	0.0324486	-0.502	0.0912243	FALSE
Q5VWP3-3;Q5VWP3-4	MLIP_HUMAN	MLIP	13	LACT_vs_MILT	0.00095574	-0.502	0.00736529	FALSE
Q96CX2	KCD12_HUMAN	KCTD12	14	LACT_vs_MILT	0.000188324	-0.502	0.00249046	FALSE
Q9NX74	DUS2L_HUMAN	DUS2	1	LACT_vs_MILT	0.0366535	-0.502	0.0934012	FALSE
Q14192	FHL2_HUMAN	FHL2	18	LACT_vs_MILT	0.00198878	-0.501	0.012496	FALSE
Q9NQP4	PFD4_HUMAN	PFDN4	6	LACT_vs_MILT	0.000694035	-0.501	0.00599281	FALSE
P42677	RS27_HUMAN	RPS27	4	LACT_vs_MILT	0.00119958	-0.5	0.00885968	FALSE
Q03001	DYST_HUMAN	DST	18	LACT_vs_MILT	0.00233229	-0.5	0.0139117	FALSE
Q96P70	IPO9_HUMAN	IPO9	11	LACT_vs_MILT	0.000313906	-0.5	0.00348979	FALSE
Q13496	MTM1_HUMAN	MTM1	1	LACT_vs_MILT	0.0221638	-0.499	0.0700953	FALSE
Q9ULR0-2	ISY1_HUMAN	ISY1	1	LACT_vs_MILT	0.0114654	-0.498	0.0422843	FALSE
Q9H223;Q9H4M9;Q9NZN3	EHD1_HUMAN;EHD3_HUMAN;EHD4_HUMAN	EHD1;EHD3;EHD4	4	LACT_vs_MILT	0.00192967	-0.497	0.0124004	FALSE
Q9NZM1;Q9NZM1-6	MYOF_HUMAN	MYOF	24	LACT_vs_MILT	0.000402032	-0.497	0.00409434	FALSE
Q9UPN3;Q9UPN3-5	MACF1_HUMAN	MACF1	116	LACT_vs_MILT	7.76374e-05	-0.497	0.00139935	FALSE
O00339;O00339-2;O00339-3	MATN2_HUMAN	MATN2	2	LACT_vs_MILT	0.0599511	-0.496	0.132839	FALSE
Q8IWX7-3	UN45B_HUMAN	UNC45B	74	LACT_vs_MILT	0.000417851	-0.496	0.00429594	FALSE
Q32MZ4-4	LRRF1_HUMAN	LRRFIP1	14	LACT_vs_MILT	0.000104676	-0.495	0.00169633	FALSE
Q9NPI6;Q9NPI6-2	DCP1A_HUMAN	DCP1A	5	LACT_vs_MILT	0.0272407	-0.495	0.0804116	FALSE
P45379;P45379-10;P45379-11;P45379-2;P45379-3;P45379-4;P45379-5;P45379-6;P45379-7;P45379-8	TNNT2_HUMAN	TNNT2	29	LACT_vs_MILT	0.00662959	-0.494	0.0277616	FALSE
P52306;P52306-5	GDS1_HUMAN	RAP1GDS1	16	LACT_vs_MILT	0.00042305	-0.494	0.00431122	FALSE
P61221	ABCE1_HUMAN	ABCE1	20	LACT_vs_MILT	0.000321134	-0.494	0.00361778	FALSE
Q16204	CCDC6_HUMAN	CCDC6	15	LACT_vs_MILT	6.35461e-05	-0.494	0.00128159	FALSE
Q99726	ZNT3_HUMAN	SLC30A3	2	LACT_vs_MILT	0.00915629	-0.493	0.0361241	FALSE
Q14195-2;Q16555	DPYL2_HUMAN;DPYL3_HUMAN	DPYSL2;DPYSL3	2	LACT_vs_MILT	0.0190685	-0.492	0.0626421	FALSE
Q15645	PCH2_HUMAN	TRIP13	4	LACT_vs_MILT	0.00452033	-0.49	0.0216735	FALSE
Q9NV88;Q9NV88-2;Q9NV88-3	INT9_HUMAN	INTS9	1	LACT_vs_MILT	0.133391	-0.49	0.251027	FALSE
A2RRP1;A2RRP1-2	NBAS_HUMAN	NBAS	8	LACT_vs_MILT	0.00685133	-0.489	0.0290363	FALSE
P51812	KS6A3_HUMAN	RPS6KA3	18	LACT_vs_MILT	0.000170792	-0.489	0.0023907	FALSE
P78371	TCPB_HUMAN	CCT2	41	LACT_vs_MILT	0.00101331	-0.489	0.00784532	FALSE
Q13136;Q13136-2	LIPA1_HUMAN	PPFIA1	4	LACT_vs_MILT	0.00250917	-0.489	0.0159915	FALSE
Q02108;Q02108-2	GCYA1_HUMAN	GUCY1A1	4	LACT_vs_MILT	0.00154884	-0.488	0.0105351	FALSE
Q8TB52	FBX30_HUMAN	FBXO30	1	LACT_vs_MILT	0.01534	-0.488	0.0528086	FALSE
Q8WTT2	NOC3L_HUMAN	NOC3L	1	LACT_vs_MILT	0.0395161	-0.488	0.104699	FALSE
Q9P0V9;Q9P0V9-2	SEP10_HUMAN	SEPTIN10	12	LACT_vs_MILT	0.00028254	-0.488	0.00332009	FALSE
P39880;P39880-2;P39880-3;P39880-5	CUX1_HUMAN	CUX1	4	LACT_vs_MILT	0.00215418	-0.487	0.014559	FALSE
P40227	TCPZ_HUMAN	CCT6A	24	LACT_vs_MILT	0.000753193	-0.487	0.006209	FALSE
P10412;P16401;P16402;P16403;Q02539	H11_HUMAN;H12_HUMAN;H13_HUMAN;H14_HUMAN;H15_HUMAN	H1-1;H1-2;H1-3;H1-4;H1-5	2	LACT_vs_MILT	0.426394	-0.486	0.53668	FALSE
P40123	CAP2_HUMAN	CAP2	19	LACT_vs_MILT	0.000804561	-0.486	0.00651694	FALSE
Q08170;Q13243;Q13247;Q13247-3	SRSF4_HUMAN;SRSF5_HUMAN;SRSF6_HUMAN	SRSF4;SRSF5;SRSF6	1	LACT_vs_MILT	0.0328678	-0.486	0.0868067	FALSE
Q8IYB1	M21D2_HUMAN	MB21D2	3	LACT_vs_MILT	0.0541314	-0.486	0.131134	FALSE
Q8WWI1-2;Q8WWI1-5	LMO7_HUMAN	LMO7	4	LACT_vs_MILT	0.00329002	-0.486	0.0176038	FALSE
Q6ZXV5;Q6ZXV5-2	TMTC3_HUMAN	TMTC3	9	LACT_vs_MILT	0.00113912	-0.485	0.00849993	FALSE
O95870;O95870-2	ABHGA_HUMAN	ABHD16A	6	LACT_vs_MILT	0.00138261	-0.484	0.0106735	FALSE
Q08379	GOGA2_HUMAN	GOLGA2	2	LACT_vs_MILT	0.039852	-0.484	0.105836	FALSE
Q7Z2Z2;Q7Z2Z2-2	EFL1_HUMAN	EFL1	9	LACT_vs_MILT	0.000119253	-0.484	0.00185522	FALSE
Q96PE3;Q96PE3-2;Q96PE3-3;Q96PE3-4	INP4A_HUMAN	INPP4A	1	LACT_vs_MILT	0.119611	-0.484	0.232593	FALSE
O95470	SGPL1_HUMAN	SGPL1	7	LACT_vs_MILT	0.00756564	-0.482	0.0303109	FALSE
Q02878	RL6_HUMAN	RPL6	22	LACT_vs_MILT	0.00472549	-0.482	0.0222963	FALSE
Q8N6M0;Q8N6M0-2	OTU6B_HUMAN	OTUD6B	2	LACT_vs_MILT	0.00561959	-0.482	0.0236899	FALSE
Q92614;Q92614-4	MY18A_HUMAN	MYO18A	75	LACT_vs_MILT	0.000678634	-0.482	0.00592187	FALSE
Q96ME1-4	FXL18_HUMAN	FBXL18	4	LACT_vs_MILT	0.00209321	-0.482	0.0129388	FALSE
Q96RF0;Q96RF0-2;Q96RF0-3	SNX18_HUMAN	SNX18	7	LACT_vs_MILT	0.00248051	-0.482	0.0146257	FALSE
Q9H511	KLH31_HUMAN	KLHL31	3	LACT_vs_MILT	0.00195963	-0.482	0.013578	FALSE
O15126	SCAM1_HUMAN	SCAMP1	6	LACT_vs_MILT	0.00622297	-0.481	0.0270964	FALSE
P05023;P05023-4	AT1A1_HUMAN	ATP1A1	36	LACT_vs_MILT	0.000597166	-0.481	0.00528969	FALSE
Q15942	ZYX_HUMAN	ZYX	15	LACT_vs_MILT	0.000468625	-0.481	0.00459699	FALSE
Q5VZK9;Q5VZK9-2	CARL1_HUMAN	CARMIL1	3	LACT_vs_MILT	0.0145694	-0.481	0.051601	FALSE
Q969V6	MRTFA_HUMAN	MRTFA	4	LACT_vs_MILT	0.0147655	-0.481	0.0521698	FALSE
P25685;Q9UDY4	DNJB1_HUMAN;DNJB4_HUMAN	DNAJB1;DNAJB4	1	LACT_vs_MILT	0.0675554	-0.48	0.145511	FALSE
P55010	IF5_HUMAN	EIF5	13	LACT_vs_MILT	0.000123324	-0.48	0.00193297	FALSE
Q7L576;Q96F07-2	CYFP1_HUMAN;CYFP2_HUMAN	CYFIP1;CYFIP2	9	LACT_vs_MILT	0.00369381	-0.48	0.0190913	FALSE
Q8IUD2	RB6I2_HUMAN	ERC1	2	LACT_vs_MILT	0.0112983	-0.48	0.0419207	FALSE
Q9UI12;Q9UI12-2	VATH_HUMAN	ATP6V1H	5	LACT_vs_MILT	0.00745899	-0.479	0.03125	FALSE
Q9Y4P3	TBL2_HUMAN	TBL2	1	LACT_vs_MILT	0.0649745	-0.479	0.150089	FALSE
A0MZ66;A0MZ66-3;A0MZ66-4;A0MZ66-5;A0MZ66-6;A0MZ66-8	SHOT1_HUMAN	SHTN1	6	LACT_vs_MILT	0.00382001	-0.478	0.0194976	FALSE
O75351	VPS4B_HUMAN	VPS4B	7	LACT_vs_MILT	0.000497516	-0.478	0.00466653	FALSE
P28482	MK01_HUMAN	MAPK1	11	LACT_vs_MILT	0.00391604	-0.478	0.0194016	FALSE
Q9UNN8	EPCR_HUMAN	PROCR	2	LACT_vs_MILT	0.0229755	-0.478	0.0672621	FALSE
Q86WG5	MTMRD_HUMAN	SBF2	3	LACT_vs_MILT	0.0110293	-0.477	0.0412054	FALSE
Q99832	TCPH_HUMAN	CCT7	41	LACT_vs_MILT	0.000316845	-0.477	0.00359016	FALSE
Q9H490;Q9H490-2	PIGU_HUMAN	PIGU	1	LACT_vs_MILT	0.0115013	-0.477	0.0423794	FALSE
Q13164;Q13164-2	MK07_HUMAN	MAPK7	1	LACT_vs_MILT	0.0252321	-0.476	0.0719181	FALSE
O14730;O14730-2	RIOK3_HUMAN	RIOK3	2	LACT_vs_MILT	0.000300027	-0.475	0.00348297	FALSE
Q14247-2	SRC8_HUMAN	CTTN	1	LACT_vs_MILT	0.0239881	-0.475	0.0737795	FALSE
Q92558	WASF1_HUMAN	WASF1	4	LACT_vs_MILT	0.00805898	-0.475	0.0332199	FALSE
Q9H3Q1;Q9H3Q1-2	BORG4_HUMAN	CDC42EP4	1	LACT_vs_MILT	0.0423041	-0.475	0.109815	FALSE
O94973;O95782;O95782-2	AP2A1_HUMAN;AP2A2_HUMAN	AP2A1;AP2A2	9	LACT_vs_MILT	0.00101004	-0.474	0.00783053	FALSE
Q7L7X3;Q7L7X3-3	TAOK1_HUMAN	TAOK1	3	LACT_vs_MILT	0.00817009	-0.474	0.0330239	FALSE
Q9BRA2	TXD17_HUMAN	TXNDC17	6	LACT_vs_MILT	0.176989	-0.474	0.308606	FALSE
O14734	ACOT8_HUMAN	ACOT8	3	LACT_vs_MILT	0.0779356	-0.473	0.172831	FALSE
O76062	ERG24_HUMAN	TM7SF2	1	LACT_vs_MILT	0.0296181	-0.473	0.0859052	FALSE
P16949;Q93045;Q93045-2	STMN1_HUMAN;STMN2_HUMAN	STMN1;STMN2	3	LACT_vs_MILT	0.000667861	-0.473	0.00593846	FALSE
Q99574	NEUS_HUMAN	SERPINI1	1	LACT_vs_MILT	0.00609505	-0.473	0.0268074	FALSE
Q9NTJ5	SAC1_HUMAN	SACM1L	5	LACT_vs_MILT	0.00650617	-0.473	0.0279848	FALSE
O43707;P12814-2;P35609	ACTN1_HUMAN;ACTN2_HUMAN;ACTN4_HUMAN	ACTN1;ACTN2;ACTN4	4	LACT_vs_MILT	0.0494116	-0.472	0.124145	FALSE
P0CAP2;P0CAP2-2;P0CAP2-3	GRL1A_HUMAN	POLR2M	1	LACT_vs_MILT	0.00281136	-0.472	0.0158359	FALSE
Q9Y3T6;Q9Y3T6-3	R3HC1_HUMAN	R3HCC1	1	LACT_vs_MILT	0.0342054	-0.472	0.0946269	FALSE
O14529	CUX2_HUMAN	CUX2	1	LACT_vs_MILT	0.00305255	-0.471	0.0158161	FALSE
O75923;O75923-10;O75923-14;O75923-2;O75923-4;O75923-8;Q9NZM1;Q9NZM1-6	DYSF_HUMAN;MYOF_HUMAN	DYSF;MYOF	1	LACT_vs_MILT	0.00545058	-0.471	0.0231972	FALSE
Q9BSJ8;Q9BSJ8-2	ESYT1_HUMAN	ESYT1	19	LACT_vs_MILT	0.0005235	-0.471	0.00482112	FALSE
P37235;P61601;P84074	HPCA_HUMAN;HPCL1_HUMAN;NCALD_HUMAN	HPCA;HPCAL1;NCALD	1	LACT_vs_MILT	0.0392462	-0.47	0.104175	FALSE
Q13509;Q9BUF5	TBB3_HUMAN;TBB6_HUMAN	TUBB3;TUBB6	2	LACT_vs_MILT	0.00429939	-0.47	0.021081	FALSE
Q6PCB7;Q6PCB7-2	S27A1_HUMAN	SLC27A1	3	LACT_vs_MILT	0.000627372	-0.47	0.00614907	FALSE
Q15149-9	PLEC_HUMAN	PLEC	206	LACT_vs_MILT	0.000911025	-0.469	0.0072882	FALSE
Q8WUH6	TM263_HUMAN	TMEM263	3	LACT_vs_MILT	0.0399934	-0.469	0.115502	FALSE
Q9Y4G6	TLN2_HUMAN	TLN2	70	LACT_vs_MILT	0.00016494	-0.469	0.0023261	FALSE
Q32MK0	MYLK3_HUMAN	MYLK3	18	LACT_vs_MILT	0.00278856	-0.468	0.015769	FALSE
Q6AI08	HEAT6_HUMAN	HEATR6	1	LACT_vs_MILT	0.0703808	-0.468	0.159594	FALSE
Q9H5Z1;Q9H5Z1-2	DHX35_HUMAN	DHX35	1	LACT_vs_MILT	0.0607697	-0.468	0.143362	FALSE
Q9H9H4	VP37B_HUMAN	VPS37B	4	LACT_vs_MILT	0.00117391	-0.468	0.00872795	FALSE
P49841;P49841-2	GSK3B_HUMAN	GSK3B	8	LACT_vs_MILT	0.000658848	-0.467	0.00564005	FALSE
Q15796;Q15796-2	SMAD2_HUMAN	SMAD2	3	LACT_vs_MILT	0.0154604	-0.467	0.0590416	FALSE
Q8IWB1	IPRI_HUMAN	ITPRIP	4	LACT_vs_MILT	0.0123875	-0.467	0.0447127	FALSE
Q9H910;Q9H910-3	JUPI2_HUMAN	JPT2	7	LACT_vs_MILT	0.0100598	-0.467	0.0376273	FALSE
Q9H9S4	CB39L_HUMAN	CAB39L	9	LACT_vs_MILT	0.00139783	-0.467	0.00980859	FALSE
P25208	NFYB_HUMAN	NFYB	2	LACT_vs_MILT	0.0106053	-0.466	0.0376273	FALSE
P62837	UB2D2_HUMAN	UBE2D2	1	LACT_vs_MILT	0.0482084	-0.466	0.113396	FALSE
Q9NR46	SHLB2_HUMAN	SH3GLB2	7	LACT_vs_MILT	0.000214946	-0.466	0.00279236	FALSE
Q969Q1;Q9BYV2;Q9BYV6;Q9BYV6-2	TRI54_HUMAN;TRI55_HUMAN;TRI63_HUMAN	TRIM54;TRIM55;TRIM63	2	LACT_vs_MILT	0.000939891	-0.465	0.00745707	FALSE
Q09666;Q09666-2	AHNK_HUMAN	AHNAK	3	LACT_vs_MILT	0.0220693	-0.464	0.070487	FALSE
Q14699	RFTN1_HUMAN	RFTN1	8	LACT_vs_MILT	0.000874491	-0.464	0.00709432	FALSE
Q99963;Q99963-3;Q99963-4	SH3G3_HUMAN	SH3GL3	6	LACT_vs_MILT	0.00177087	-0.464	0.0116469	FALSE
Q9H987;Q9H987-2;Q9UMS6-2;Q9UMS6-4	SYNP2_HUMAN;SYP2L_HUMAN	SYNPO2;SYNPO2L	1	LACT_vs_MILT	0.137023	-0.464	0.256024	FALSE
P02511	CRYAB_HUMAN	CRYAB	21	LACT_vs_MILT	0.00167375	-0.463	0.0108496	FALSE
P14923;P35222	CTNB1_HUMAN;PLAK_HUMAN	CTNNB1;JUP	5	LACT_vs_MILT	0.0163338	-0.463	0.0563909	FALSE
Q9HBU9	POPD2_HUMAN	POPDC2	3	LACT_vs_MILT	0.0118797	-0.463	0.0434233	FALSE
Q9Y383	LC7L2_HUMAN	LUC7L2	1	LACT_vs_MILT	0.0798411	-0.462	0.175571	FALSE
P29144	TPP2_HUMAN	TPP2	25	LACT_vs_MILT	0.000201843	-0.461	0.00260773	FALSE
Q6P3W7	SCYL2_HUMAN	SCYL2	5	LACT_vs_MILT	0.00143554	-0.461	0.00999767	FALSE
Q6P1Q9;Q6P1Q9-2	MET2B_HUMAN	METTL2B	1	LACT_vs_MILT	0.150754	-0.46	0.276939	FALSE
Q92766;Q92766-2;Q92766-3;Q92766-5	RREB1_HUMAN	RREB1	3	LACT_vs_MILT	0.0390185	-0.46	0.113884	FALSE
Q9C0E8;Q9C0E8-2;Q9C0E8-4	LNP_HUMAN	LNPK	5	LACT_vs_MILT	0.00948575	-0.46	0.0369938	FALSE
P42858	HD_HUMAN	HTT	6	LACT_vs_MILT	0.00459014	-0.459	0.0218865	FALSE
Q15386	UBE3C_HUMAN	UBE3C	4	LACT_vs_MILT	0.00184955	-0.459	0.0118404	FALSE
Q7Z7B0-2	FLIP1_HUMAN	FILIP1	35	LACT_vs_MILT	0.000147334	-0.459	0.00211284	FALSE
Q9UH65	SWP70_HUMAN	SWAP70	2	LACT_vs_MILT	0.00400802	-0.459	0.020173	FALSE
Q5QJ74	TBCEL_HUMAN	TBCEL	7	LACT_vs_MILT	0.00130357	-0.458	0.0102001	FALSE
P52824	DGKQ_HUMAN	DGKQ	1	LACT_vs_MILT	0.0266661	-0.457	0.0747599	FALSE
Q96BP3	PPWD1_HUMAN	PPWD1	2	LACT_vs_MILT	0.00857709	-0.457	0.0378694	FALSE
Q96EX3	DC2I2_HUMAN	DYNC2I2	1	LACT_vs_MILT	0.0134786	-0.457	0.044704	FALSE
O60925	PFD1_HUMAN	PFDN1	8	LACT_vs_MILT	0.00533918	-0.456	0.024317	FALSE
P26038	MOES_HUMAN	MSN	28	LACT_vs_MILT	0.00153005	-0.456	0.0101623	FALSE
P55196;P55196-5	AFAD_HUMAN	AFDN	37	LACT_vs_MILT	0.000266318	-0.455	0.00311591	FALSE
Q9H7B4	SMYD3_HUMAN	SMYD3	2	LACT_vs_MILT	0.0751748	-0.455	0.168261	FALSE
O95793;O95793-2;O95793-3	STAU1_HUMAN	STAU1	15	LACT_vs_MILT	0.000105759	-0.454	0.00170095	FALSE
P08670	VIME_HUMAN	VIM	56	LACT_vs_MILT	0.00196413	-0.454	0.0123815	FALSE
Q14814;Q14814-4	MEF2D_HUMAN	MEF2D	2	LACT_vs_MILT	0.00230487	-0.453	0.0138629	FALSE
Q16512;Q16512-2	PKN1_HUMAN	PKN1	7	LACT_vs_MILT	0.0022119	-0.453	0.0134723	FALSE
Q6NTF9;Q6NTF9-2	RHBD2_HUMAN	RHBDD2	1	LACT_vs_MILT	0.0042416	-0.453	0.0209018	FALSE
P26232;P26232-2;P26232-3;P26232-5;P35221	CTNA1_HUMAN;CTNA2_HUMAN	CTNNA1;CTNNA2	5	LACT_vs_MILT	0.00182386	-0.452	0.0118891	FALSE
P29373	RABP2_HUMAN	CRABP2	15	LACT_vs_MILT	0.000965365	-0.452	0.00761727	FALSE
P31483-3	TIA1_HUMAN	TIA1	2	LACT_vs_MILT	0.0075566	-0.452	0.0292822	FALSE
P46939	UTRN_HUMAN	UTRN	72	LACT_vs_MILT	0.000256427	-0.452	0.00310729	FALSE
P78356	PI42B_HUMAN	PIP4K2B	2	LACT_vs_MILT	0.0185562	-0.452	0.0613013	FALSE
P22223	CADH3_HUMAN	CDH3	2	LACT_vs_MILT	0.0521742	-0.451	0.127409	FALSE
Q6ZP82;Q6ZP82-2	CC141_HUMAN	CCDC141	19	LACT_vs_MILT	0.000241839	-0.451	0.00300583	FALSE
Q96S97	MYADM_HUMAN	MYADM	2	LACT_vs_MILT	0.00334573	-0.451	0.0177863	FALSE
P19237	TNNI1_HUMAN	TNNI1	20	LACT_vs_MILT	0.00994017	-0.45	0.0381547	FALSE
P60891	PRPS1_HUMAN	PRPS1	11	LACT_vs_MILT	0.00117824	-0.45	0.00866848	FALSE
Q86V21;Q86V21-2	AACS_HUMAN	AACS	1	LACT_vs_MILT	0.00206126	-0.45	0.0127842	FALSE
Q9BYG5	PAR6B_HUMAN	PARD6B	4	LACT_vs_MILT	0.00373829	-0.45	0.020946	FALSE
Q6IQ23-2	PKHA7_HUMAN	PLEKHA7	24	LACT_vs_MILT	0.000896146	-0.449	0.0070516	FALSE
Q96PC5;Q96PC5-10;Q96PC5-11;Q96PC5-12;Q96PC5-13;Q96PC5-14;Q96PC5-6;Q96PC5-7;Q96PC5-9	MIA2_HUMAN	MIA2	1	LACT_vs_MILT	0.0496812	-0.449	0.122942	FALSE
O15212	PFD6_HUMAN	PFDN6	10	LACT_vs_MILT	0.00296332	-0.448	0.0160074	FALSE
P63267;P68133;Q562R1	ACTBL_HUMAN;ACTH_HUMAN;ACTS_HUMAN	ACTA1;ACTBL2;ACTG2	9	LACT_vs_MILT	0.0327306	-0.448	0.0917347	FALSE
Q99523	SORT_HUMAN	SORT1	3	LACT_vs_MILT	0.000595412	-0.448	0.00535073	FALSE
Q9NXS2;Q9NXS2-3	QPCTL_HUMAN	QPCTL	1	LACT_vs_MILT	0.0731262	-0.448	0.164698	FALSE
Q9NYH9	UTP6_HUMAN	UTP6	2	LACT_vs_MILT	0.111807	-0.448	0.221844	FALSE
O00151	PDLI1_HUMAN	PDLIM1	21	LACT_vs_MILT	0.000598603	-0.447	0.0053614	FALSE
Q13228;Q13228-4	SBP1_HUMAN	SELENBP1	19	LACT_vs_MILT	0.000184261	-0.447	0.00244248	FALSE
O14974;O14974-4	MYPT1_HUMAN	PPP1R12A	30	LACT_vs_MILT	0.000253811	-0.446	0.00308857	FALSE
P17987	TCPA_HUMAN	TCP1	35	LACT_vs_MILT	0.000817817	-0.446	0.0065956	FALSE
Q9HBM0	VEZA_HUMAN	VEZT	3	LACT_vs_MILT	0.0164206	-0.446	0.0557468	FALSE
Q9NZJ9	NUDT4_HUMAN	NUDT4	2	LACT_vs_MILT	0.00066055	-0.446	0.00540089	FALSE
Q9Y5E6;Q9Y5E7	PCDB2_HUMAN;PCDB3_HUMAN	PCDHB2;PCDHB3	1	LACT_vs_MILT	0.0257076	-0.446	0.077209	FALSE
O43707;P12814-2	ACTN1_HUMAN;ACTN4_HUMAN	ACTN1;ACTN4	9	LACT_vs_MILT	0.00426553	-0.445	0.0209392	FALSE
O75962;O75962-4;O75962-5	TRIO_HUMAN	TRIO	5	LACT_vs_MILT	0.00295566	-0.445	0.0163141	FALSE
Q96EK5	KBP_HUMAN	KIFBP	3	LACT_vs_MILT	0.0077851	-0.445	0.0322717	FALSE
Q9H6U8;Q9H6U8-3	ALG9_HUMAN	ALG9	3	LACT_vs_MILT	0.0634991	-0.445	0.149871	FALSE
Q86UL3	GPAT4_HUMAN	GPAT4	1	LACT_vs_MILT	0.0394844	-0.444	0.0986662	FALSE
Q8NBJ9;Q8NBJ9-2	SIDT2_HUMAN	SIDT2	2	LACT_vs_MILT	0.0123375	-0.444	0.0446651	FALSE
P0DTL6;P0DTL6-1;P0DTL6-2	ZTRF1_HUMAN	ZFTRAF1	1	LACT_vs_MILT	0.0223859	-0.443	0.0661216	FALSE
P46821;P78559;P78559-2	MAP1A_HUMAN;MAP1B_HUMAN	MAP1A;MAP1B	1	LACT_vs_MILT	0.0322677	-0.443	0.090931	FALSE
Q5PRF9	SMAG2_HUMAN	SAMD4B	2	LACT_vs_MILT	0.148306	-0.443	0.27165	FALSE
Q9BZG1;Q9BZG1-2;Q9BZG1-4	RAB34_HUMAN	RAB34	1	LACT_vs_MILT	0.0664874	-0.443	0.143796	FALSE
A9UHW6	MI4GD_HUMAN	MIF4GD	1	LACT_vs_MILT	0.0011291	-0.442	0.00849993	FALSE
O00425;Q9Y6M1;Q9Y6M1-1	IF2B2_HUMAN;IF2B3_HUMAN	IGF2BP2;IGF2BP3	1	LACT_vs_MILT	0.248056	-0.442	0.393858	FALSE
O75970;O75970-2;O75970-3;O75970-5	MPDZ_HUMAN	MPDZ	11	LACT_vs_MILT	0.00368239	-0.442	0.0185982	FALSE
Q8N9V3;Q8N9V3-2	WSDU1_HUMAN	WDSUB1	1	LACT_vs_MILT	0.00783845	-0.442	0.0319295	FALSE
O15056;O15056-2;O15056-3	SYNJ2_HUMAN	SYNJ2	1	LACT_vs_MILT	0.0269846	-0.441	0.079983	FALSE
Q6QEF8-5	CORO6_HUMAN	CORO6	9	LACT_vs_MILT	0.0110764	-0.441	0.0402541	FALSE
Q8WUM4	PDC6I_HUMAN	PDCD6IP	31	LACT_vs_MILT	0.000317654	-0.441	0.00359016	FALSE
Q9HBU9-2	POPD2_HUMAN	POPDC2	1	LACT_vs_MILT	0.17348	-0.441	0.3047	FALSE
P12814-2;P35609	ACTN1_HUMAN;ACTN2_HUMAN	ACTN1;ACTN2	3	LACT_vs_MILT	0.153438	-0.44	0.27874	FALSE
P18074;P18074-2	ERCC2_HUMAN	ERCC2	3	LACT_vs_MILT	0.0400476	-0.44	0.10567	FALSE
P49207	RL34_HUMAN	RPL34	3	LACT_vs_MILT	0.0822993	-0.44	0.197049	FALSE
Q9Y4F1	FARP1_HUMAN	FARP1	12	LACT_vs_MILT	0.000376918	-0.44	0.0039466	FALSE
Q15392;Q15392-2	DHC24_HUMAN	DHCR24	1	LACT_vs_MILT	0.0557289	-0.439	0.134938	FALSE
P02533;P08727	K1C14_HUMAN;K1C19_HUMAN	KRT14;KRT19	2	LACT_vs_MILT	0.0582461	-0.438	0.138943	FALSE
P56747	CLD6_HUMAN	CLDN6	2	LACT_vs_MILT	0.00424248	-0.438	0.020946	FALSE
P60981;P60981-2	DEST_HUMAN	DSTN	13	LACT_vs_MILT	0.00792474	-0.438	0.0322355	FALSE
Q96Q27;Q96Q27-1	ASB2_HUMAN	ASB2	3	LACT_vs_MILT	0.0062129	-0.438	0.0270964	FALSE
Q9BX66;Q9BX66-10;Q9BX66-11;Q9BX66-2;Q9BX66-3;Q9BX66-4;Q9BX66-5;Q9BX66-6;Q9BX66-8;Q9BX66-9	SRBS1_HUMAN	SORBS1	6	LACT_vs_MILT	0.000961825	-0.438	0.00761016	FALSE
Q9H1Z4;Q9H1Z4-2	WDR13_HUMAN	WDR13	3	LACT_vs_MILT	0.0298821	-0.438	0.0864392	FALSE
P08572	CO4A2_HUMAN	COL4A2	2	LACT_vs_MILT	0.00319466	-0.437	0.0172052	FALSE
Q13885	TBB2A_HUMAN	TUBB2A	2	LACT_vs_MILT	0.000208748	-0.437	0.00258618	FALSE
Q15005	SPCS2_HUMAN	SPCS2	6	LACT_vs_MILT	0.0850132	-0.437	0.183654	FALSE
P49815;P49815-2;P49815-3;P49815-4;P49815-5;P49815-6;P49815-7	TSC2_HUMAN	TSC2	4	LACT_vs_MILT	0.0315043	-0.436	0.089252	FALSE
P50135	HNMT_HUMAN	HNMT	2	LACT_vs_MILT	0.0200227	-0.435	0.0649191	FALSE
Q8N668;Q8N668-2	COMD1_HUMAN	COMMD1	2	LACT_vs_MILT	0.00875287	-0.435	0.0348862	FALSE
P09493	TPM1_HUMAN	TPM1	8	LACT_vs_MILT	0.00493314	-0.434	0.0229841	FALSE
Q969M3;Q969M3-3	YIPF5_HUMAN	YIPF5	2	LACT_vs_MILT	0.0109812	-0.434	0.0384969	FALSE
P04350;P07437;P68371	TBB4A_HUMAN;TBB4B_HUMAN;TBB5_HUMAN	TUBB;TUBB4A;TUBB4B	2	LACT_vs_MILT	0.17701	-0.433	0.310045	FALSE
Q6BDS2	BLT3A_HUMAN	BLTP3A	2	LACT_vs_MILT	0.0258237	-0.433	0.0774173	FALSE
Q8N4V1;Q8N4V1-2	EMC5_HUMAN	MMGT1	2	LACT_vs_MILT	0.00730846	-0.433	0.0302839	FALSE
Q99622	C10_HUMAN	C12orf57	4	LACT_vs_MILT	0.00574172	-0.433	0.0260931	FALSE
O60256;Q14558;Q14558-2	KPRA_HUMAN;KPRB_HUMAN	PRPSAP1;PRPSAP2	1	LACT_vs_MILT	0.0156057	-0.432	0.0538654	FALSE
Q13371;Q13371-2	PHLP_HUMAN	PDCL	1	LACT_vs_MILT	0.010071	-0.432	0.0363415	FALSE
Q96QZ7;Q96QZ7-2;Q96QZ7-3;Q96QZ7-5;Q96QZ7-6	MAGI1_HUMAN	MAGI1	9	LACT_vs_MILT	0.0128558	-0.432	0.0460286	FALSE
Q71UM5	RS27L_HUMAN	RPS27L	3	LACT_vs_MILT	0.041609	-0.431	0.108652	FALSE
Q9H425	CA198_HUMAN	C1orf198	5	LACT_vs_MILT	0.00308572	-0.431	0.0184871	FALSE
O00534	VMA5A_HUMAN	VWA5A	10	LACT_vs_MILT	0.00106863	-0.43	0.00816408	FALSE
P42345	MTOR_HUMAN	MTOR	19	LACT_vs_MILT	0.00151646	-0.43	0.0103392	FALSE
P63316	TNNC1_HUMAN	TNNC1	3	LACT_vs_MILT	0.0036937	-0.43	0.020878	FALSE
P04626;P04626-4;P04626-5	ERBB2_HUMAN	ERBB2	10	LACT_vs_MILT	0.0011423	-0.429	0.00851012	FALSE
P05783;P08727	K1C18_HUMAN;K1C19_HUMAN	KRT18;KRT19	1	LACT_vs_MILT	0.00492111	-0.429	0.0216582	FALSE
P63167	DYL1_HUMAN	DYNLL1	4	LACT_vs_MILT	0.0117109	-0.429	0.0429823	FALSE
Q0VF96	CGNL1_HUMAN	CGNL1	7	LACT_vs_MILT	0.000818334	-0.429	0.00674307	FALSE
Q92890;Q92890-1	UFD1_HUMAN	UFD1	5	LACT_vs_MILT	0.000242843	-0.429	0.00300583	FALSE
Q8NEY1;Q8NEY1-2;Q8NEY1-3	NAV1_HUMAN	NAV1	42	LACT_vs_MILT	0.000168676	-0.428	0.0023233	FALSE
Q8NF91;Q8NF91-4	SYNE1_HUMAN	SYNE1	15	LACT_vs_MILT	0.00341889	-0.428	0.0180837	FALSE
Q96RK0	CIC_HUMAN	CIC	1	LACT_vs_MILT	0.00931225	-0.428	0.0365395	FALSE
P08134;P61586;P62745	RHOA_HUMAN;RHOB_HUMAN;RHOC_HUMAN	RHOA;RHOB;RHOC	2	LACT_vs_MILT	0.0877498	-0.427	0.176705	FALSE
Q15777;Q15777-2	MPPD2_HUMAN	MPPED2	3	LACT_vs_MILT	0.00546229	-0.427	0.0271521	FALSE
Q96F07-2	CYFP2_HUMAN	CYFIP2	9	LACT_vs_MILT	0.00129935	-0.427	0.00903098	FALSE
Q96GD0	PLPP_HUMAN	PDXP	6	LACT_vs_MILT	0.00571333	-0.427	0.0256256	FALSE
Q9NVA2;Q9NVA2-2	SEP11_HUMAN	SEPTIN11	10	LACT_vs_MILT	0.0020473	-0.427	0.0127148	FALSE
Q9UJC5	SH3L2_HUMAN	SH3BGRL2	1	LACT_vs_MILT	0.0282499	-0.427	0.0826993	FALSE
Q9UKK3	PARP4_HUMAN	PARP4	1	LACT_vs_MILT	0.00294465	-0.427	0.0154385	FALSE
P49902	5NTC_HUMAN	NT5C2	13	LACT_vs_MILT	0.000193547	-0.426	0.00259176	FALSE
P23468;Q13332;Q13332-2;Q13332-3;Q13332-4;Q13332-6	PTPRD_HUMAN;PTPRS_HUMAN	PTPRD;PTPRS	4	LACT_vs_MILT	0.00647988	-0.425	0.0305963	FALSE
P26641;P26641-2	EF1G_HUMAN	EEF1G	18	LACT_vs_MILT	0.00343314	-0.425	0.0181009	FALSE
P49459	UBE2A_HUMAN	UBE2A	2	LACT_vs_MILT	0.00663511	-0.425	0.0267942	FALSE
P51532;P51532-2;P51532-3;P51532-4;P51532-5	SMCA4_HUMAN	SMARCA4	11	LACT_vs_MILT	0.00236862	-0.425	0.0138629	FALSE
P67812;P67812-3;P67812-4	SC11A_HUMAN	SEC11A	6	LACT_vs_MILT	0.117861	-0.425	0.253074	FALSE
P98196	AT11A_HUMAN	ATP11A	3	LACT_vs_MILT	0.0474359	-0.425	0.11922	FALSE
Q15768	EFNB3_HUMAN	EFNB3	2	LACT_vs_MILT	0.0210625	-0.425	0.0672621	FALSE
Q9BQL6;Q9BQL6-2;Q9BQL6-4	FERM1_HUMAN	FERMT1	3	LACT_vs_MILT	0.0244577	-0.425	0.0747599	FALSE
Q9BZF9;Q9BZF9-2	UACA_HUMAN	UACA	8	LACT_vs_MILT	0.000903791	-0.425	0.00728789	FALSE
Q9NYJ8;Q9NYJ8-2	TAB2_HUMAN	TAB2	1	LACT_vs_MILT	0.0663117	-0.425	0.152324	FALSE
O14981	BTAF1_HUMAN	BTAF1	2	LACT_vs_MILT	0.00039254	-0.424	0.00414342	FALSE
P42356	PI4KA_HUMAN	PI4KA	7	LACT_vs_MILT	0.0341719	-0.424	0.0922694	FALSE
Q9UM00;Q9UM00-1;Q9UM00-2	TMCO1_HUMAN	TMCO1	3	LACT_vs_MILT	0.0229067	-0.424	0.0714194	FALSE
O95989;Q96G61;Q9NZJ9;Q9NZJ9-2	NUD11_HUMAN;NUDT3_HUMAN;NUDT4_HUMAN	NUDT11;NUDT3;NUDT4	1	LACT_vs_MILT	0.0581559	-0.423	0.129646	FALSE
P00374	DYR_HUMAN	DHFR	3	LACT_vs_MILT	0.0076429	-0.423	0.0313321	FALSE
P41236;Q6NXS1	IPP2B_HUMAN;IPP2_HUMAN	PPP1R2;PPP1R2B	3	LACT_vs_MILT	0.0190165	-0.423	0.0686581	FALSE
Q15417;Q99439	CNN2_HUMAN;CNN3_HUMAN	CNN2;CNN3	1	LACT_vs_MILT	0.0685204	-0.423	0.157144	FALSE
Q15843	NEDD8_HUMAN	NEDD8	5	LACT_vs_MILT	0.0171495	-0.423	0.0577793	FALSE
Q13464	ROCK1_HUMAN	ROCK1	13	LACT_vs_MILT	0.00604921	-0.422	0.0261516	FALSE
Q9UJW0;Q9UJW0-3	DCTN4_HUMAN	DCTN4	9	LACT_vs_MILT	0.00162388	-0.422	0.0108409	FALSE
P33176	KINH_HUMAN	KIF5B	42	LACT_vs_MILT	0.000356494	-0.421	0.00388707	FALSE
Q12792;Q12792-4	TWF1_HUMAN	TWF1	5	LACT_vs_MILT	0.00277183	-0.421	0.0158801	FALSE
Q15599;Q15599-2;Q15599-3	NHRF2_HUMAN	SLC9A3R2	1	LACT_vs_MILT	0.0175651	-0.421	0.058836	FALSE
Q6SZW1	SARM1_HUMAN	SARM1	3	LACT_vs_MILT	0.0207166	-0.421	0.0665702	FALSE
Q15542;Q15542-2	TAF5_HUMAN	TAF5	1	LACT_vs_MILT	0.0538506	-0.42	0.130563	FALSE
Q92930	RAB8B_HUMAN	RAB8B	2	LACT_vs_MILT	0.0034209	-0.42	0.0170083	FALSE
P63092;P63092-4;Q5JWF2	GNAS1_HUMAN;GNAS2_HUMAN	GNAS	10	LACT_vs_MILT	0.00248798	-0.419	0.0146257	FALSE
P68431;P84243;Q71DI3	H31_HUMAN;H32_HUMAN;H33_HUMAN	H3-3B;H3C12;H3C13	4	LACT_vs_MILT	0.2073	-0.419	0.379575	FALSE
Q12789;Q12789-3	TF3C1_HUMAN	GTF3C1	5	LACT_vs_MILT	0.0340905	-0.419	0.0944557	FALSE
Q14204	DYHC1_HUMAN	DYNC1H1	205	LACT_vs_MILT	0.00342669	-0.419	0.0180837	FALSE
Q15124	PGM5_HUMAN	PGM5	28	LACT_vs_MILT	0.000397983	-0.419	0.00415863	FALSE
Q6WKZ4;Q6WKZ4-3	RFIP1_HUMAN	RAB11FIP1	5	LACT_vs_MILT	0.00551048	-0.419	0.0249485	FALSE
Q9UG63;Q9UG63-2	ABCF2_HUMAN	ABCF2	7	LACT_vs_MILT	0.0066881	-0.419	0.0285755	FALSE
Q9UKI2	BORG2_HUMAN	CDC42EP3	4	LACT_vs_MILT	0.0177354	-0.419	0.0599982	FALSE
Q9Y618;Q9Y618-4;Q9Y618-5	NCOR2_HUMAN	NCOR2	3	LACT_vs_MILT	0.0247009	-0.419	0.0764046	FALSE
Q12893	TM115_HUMAN	TMEM115	1	LACT_vs_MILT	0.0111374	-0.417	0.0414973	FALSE
P04406	G3P_HUMAN	GAPDH	35	LACT_vs_MILT	0.00589018	-0.416	0.0255882	FALSE
P05787;P05787-2;P19013;Q6KB66;Q6KB66-2	K2C4_HUMAN;K2C80_HUMAN;K2C8_HUMAN	KRT4;KRT8;KRT80	2	LACT_vs_MILT	0.182984	-0.416	0.3174	FALSE
P07947;P12931;P12931-2;P12931-3	SRC_HUMAN;YES_HUMAN	SRC;YES1	2	LACT_vs_MILT	0.00767625	-0.416	0.0314465	FALSE
P32321;P32321-2	DCTD_HUMAN	DCTD	2	LACT_vs_MILT	0.00453048	-0.416	0.0217025	FALSE
P46977	STT3A_HUMAN	STT3A	6	LACT_vs_MILT	0.051728	-0.416	0.128621	FALSE
Q96B97	SH3K1_HUMAN	SH3KBP1	6	LACT_vs_MILT	0.0374344	-0.416	0.110879	FALSE
Q96KA5;Q96KA5-2	CLP1L_HUMAN	CLPTM1L	4	LACT_vs_MILT	0.0693263	-0.416	0.157493	FALSE
Q9Y2A7;Q9Y2A7-2	NCKP1_HUMAN	NCKAP1	18	LACT_vs_MILT	0.00265231	-0.416	0.0152528	FALSE
Q16637;Q16637-3	SMN_HUMAN	SMN2	2	LACT_vs_MILT	0.0178492	-0.415	0.0597848	FALSE
Q5JR59	MTUS2_HUMAN	MTUS2	15	LACT_vs_MILT	0.000367016	-0.415	0.00387931	FALSE
Q5SRE5;Q5SRE5-2	NU188_HUMAN	NUP188	7	LACT_vs_MILT	0.00238586	-0.415	0.013869	FALSE
Q9UPN3-5	MACF1_HUMAN	MACF1	2	LACT_vs_MILT	0.0217074	-0.415	0.0685741	FALSE
P05787;P05787-2	K2C8_HUMAN	KRT8	38	LACT_vs_MILT	0.00301572	-0.414	0.0165506	FALSE
P35580	MYH10_HUMAN	MYH10	2	LACT_vs_MILT	0.021788	-0.413	0.0648261	FALSE
Q14194;Q16555	DPYL1_HUMAN;DPYL2_HUMAN	CRMP1;DPYSL2	1	LACT_vs_MILT	0.0841133	-0.413	0.182227	FALSE
Q14232	EI2BA_HUMAN	EIF2B1	3	LACT_vs_MILT	0.00156167	-0.413	0.0105973	FALSE
Q9H553	ALG2_HUMAN	ALG2	4	LACT_vs_MILT	0.00508018	-0.413	0.0234252	FALSE
Q9NZA1;Q9NZA1-2	CLIC5_HUMAN	CLIC5	5	LACT_vs_MILT	0.00851656	-0.413	0.0376273	FALSE
P08727;Q04695	K1C17_HUMAN;K1C19_HUMAN	KRT17;KRT19	1	LACT_vs_MILT	0.00912316	-0.412	0.0362188	FALSE
P18206-2	VINC_HUMAN	VCL	90	LACT_vs_MILT	0.000242636	-0.412	0.00300583	FALSE
Q15746;Q15746-11;Q15746-2;Q15746-3;Q15746-4;Q15746-5;Q15746-6;Q15746-7;Q15746-9	MYLK_HUMAN	MYLK	1	LACT_vs_MILT	0.100761	-0.412	0.207225	FALSE
Q9BZK7	TBL1R_HUMAN	TBL1XR1	3	LACT_vs_MILT	0.00396828	-0.412	0.0200275	FALSE
O00560-2	SDCB1_HUMAN	SDCBP	1	LACT_vs_MILT	0.0411398	-0.411	0.101414	FALSE
P05787;P05787-2;P08670;P17661	DESM_HUMAN;K2C8_HUMAN;VIME_HUMAN	DES;KRT8;VIM	2	LACT_vs_MILT	0.00200372	-0.411	0.0125761	FALSE
P34949	MPI_HUMAN	MPI	13	LACT_vs_MILT	0.00729942	-0.411	0.0296799	FALSE
Q4KMP7;Q4KMP7-2	TB10B_HUMAN	TBC1D10B	1	LACT_vs_MILT	0.127243	-0.411	0.242793	FALSE
Q9H2M9	RBGPR_HUMAN	RAB3GAP2	6	LACT_vs_MILT	0.00335851	-0.411	0.0178378	FALSE
O95819;O95819-6;Q8N4C8;Q8N4C8-2;Q8N4C8-3;Q8N4C8-4;Q8N4C8-5;Q9UKE5;Q9UKE5-2;Q9UKE5-3;Q9UKE5-5	M4K4_HUMAN;MINK1_HUMAN;TNIK_HUMAN	MAP4K4;MINK1;TNIK	1	LACT_vs_MILT	0.00580414	-0.41	0.0258919	FALSE
P28288	ABCD3_HUMAN	ABCD3	8	LACT_vs_MILT	0.0239595	-0.41	0.0722277	FALSE
P28289	TMOD1_HUMAN	TMOD1	24	LACT_vs_MILT	0.00146228	-0.41	0.0101297	FALSE
Q02809;Q02809-2	PLOD1_HUMAN	PLOD1	16	LACT_vs_MILT	0.000462369	-0.41	0.00456215	FALSE
Q07866-6	KLC1_HUMAN	KLC1	11	LACT_vs_MILT	0.00118537	-0.409	0.00852502	FALSE
Q5SW79	CE170_HUMAN	CEP170	14	LACT_vs_MILT	0.000355736	-0.409	0.00382117	FALSE
Q9UBY9-2	HSPB7_HUMAN	HSPB7	13	LACT_vs_MILT	0.0014369	-0.409	0.00999767	FALSE
P11277-2	SPTB1_HUMAN	SPTB	50	LACT_vs_MILT	0.000473343	-0.408	0.00456215	FALSE
P21399	ACOHC_HUMAN	ACO1	26	LACT_vs_MILT	0.000217388	-0.408	0.00280513	FALSE
Q8NCA5	FA98A_HUMAN	FAM98A	2	LACT_vs_MILT	0.0110778	-0.408	0.0419207	FALSE
Q8TDX7	NEK7_HUMAN	NEK7	10	LACT_vs_MILT	0.00640394	-0.408	0.0270964	FALSE
Q8TE77;Q8TE77-2;Q8TE77-3	SSH3_HUMAN	SSH3	3	LACT_vs_MILT	0.0656042	-0.408	0.151181	FALSE
Q96HC4;Q96HC4-6	PDLI5_HUMAN	PDLIM5	24	LACT_vs_MILT	0.00467801	-0.408	0.0221533	FALSE
Q96PD2;Q96PD2-2	DCBD2_HUMAN	DCBLD2	3	LACT_vs_MILT	0.00533922	-0.408	0.024317	FALSE
Q9NYV4;Q9NYV4-2	CDK12_HUMAN	CDK12	2	LACT_vs_MILT	0.118937	-0.408	0.218468	FALSE
H3BV12	GOG8Q_HUMAN	GOLGA8Q	2	LACT_vs_MILT	0.143232	-0.407	0.264784	FALSE
O75112	LDB3_HUMAN	LDB3	31	LACT_vs_MILT	0.000374817	-0.406	0.00394105	FALSE
P14174	MIF_HUMAN	MIF	5	LACT_vs_MILT	0.0154375	-0.406	0.059032	FALSE
P27816;P27816-4	MAP4_HUMAN	MAP4	6	LACT_vs_MILT	0.00332164	-0.406	0.0176909	FALSE
Q96KM6	Z512B_HUMAN	ZNF512B	3	LACT_vs_MILT	0.0321654	-0.406	0.0907487	FALSE
Q9BQG2	NUD12_HUMAN	NUDT12	2	LACT_vs_MILT	0.0321674	-0.406	0.0996643	FALSE
P42336	PK3CA_HUMAN	PIK3CA	3	LACT_vs_MILT	0.0518921	-0.405	0.128865	FALSE
Q96K76-4	UBP47_HUMAN	USP47	20	LACT_vs_MILT	0.00209673	-0.405	0.0126641	FALSE
Q9BQK8;Q9BQK8-2	LPIN3_HUMAN	LPIN3	2	LACT_vs_MILT	0.0156322	-0.405	0.0594784	FALSE
Q9P0L2	MARK1_HUMAN	MARK1	2	LACT_vs_MILT	0.0395798	-0.405	0.105418	FALSE
P10586;P10586-2;P23468;Q13332;Q13332-2;Q13332-3;Q13332-4;Q13332-6	PTPRD_HUMAN;PTPRF_HUMAN;PTPRS_HUMAN	PTPRD;PTPRF;PTPRS	4	LACT_vs_MILT	0.00147733	-0.404	0.0101623	FALSE
Q9UHD8;Q9UHD8-2;Q9UHD8-5;Q9UHD8-7	SEPT9_HUMAN	SEPTIN9	31	LACT_vs_MILT	0.00223576	-0.404	0.0132458	FALSE
Q9Y679	AUP1_HUMAN	AUP1	3	LACT_vs_MILT	0.0111427	-0.404	0.0457094	FALSE
O00233	PSMD9_HUMAN	PSMD9	6	LACT_vs_MILT	0.00193295	-0.403	0.0122313	FALSE
Q07955;Q13242	SRSF1_HUMAN;SRSF9_HUMAN	SRSF1;SRSF9	1	LACT_vs_MILT	0.0111404	-0.403	0.0414973	FALSE
Q96CD0	FBXL8_HUMAN	FBXL8	1	LACT_vs_MILT	0.00433867	-0.403	0.021081	FALSE
Q96JJ3	ELMO2_HUMAN	ELMO2	6	LACT_vs_MILT	0.0146038	-0.403	0.0508971	FALSE
Q9BWD1	THIC_HUMAN	ACAT2	12	LACT_vs_MILT	0.00318232	-0.403	0.0171548	FALSE
Q9UGI8;Q9UGI8-2	TES_HUMAN	TES	12	LACT_vs_MILT	0.0109785	-0.403	0.0400982	FALSE
O43847;O43847-2	NRDC_HUMAN	NRDC	7	LACT_vs_MILT	0.0567463	-0.402	0.13302	FALSE
O60256	KPRB_HUMAN	PRPSAP2	10	LACT_vs_MILT	0.00161278	-0.402	0.0106263	FALSE
P22059	OSBP1_HUMAN	OSBP	12	LACT_vs_MILT	0.00652477	-0.402	0.0274046	FALSE
P31150	GDIA_HUMAN	GDI1	13	LACT_vs_MILT	0.002183	-0.401	0.0133526	FALSE
Q15797;Q99717	SMAD1_HUMAN;SMAD5_HUMAN	SMAD1;SMAD5	2	LACT_vs_MILT	0.0419307	-0.401	0.109092	FALSE
A0AVI4;A0AVI4-2	TM129_HUMAN	TMEM129	1	LACT_vs_MILT	0.121417	-0.4	0.221181	FALSE
P98155;P98155-2	VLDLR_HUMAN	VLDLR	5	LACT_vs_MILT	0.00391367	-0.4	0.019854	FALSE
Q9Y5S2	MRCKB_HUMAN	CDC42BPB	17	LACT_vs_MILT	0.00404925	-0.4	0.020292	FALSE
O60841	IF2P_HUMAN	EIF5B	22	LACT_vs_MILT	0.00121512	-0.399	0.00881612	FALSE
P48163	MAOX_HUMAN	ME1	12	LACT_vs_MILT	0.000902962	-0.399	0.00728789	FALSE
P52789	HXK2_HUMAN	HK2	20	LACT_vs_MILT	0.000947021	-0.399	0.00734447	FALSE
Q13015	AF1Q_HUMAN	MLLT11	2	LACT_vs_MILT	0.00266278	-0.398	0.0152673	FALSE
Q8TDZ2;Q8TDZ2-4	MICA1_HUMAN	MICAL1	1	LACT_vs_MILT	0.000422364	-0.398	0.00431122	FALSE
P18669	PGAM1_HUMAN	PGAM1	15	LACT_vs_MILT	0.0202976	-0.397	0.0643001	FALSE
P50461	CSRP3_HUMAN	CSRP3	14	LACT_vs_MILT	0.00146291	-0.397	0.0101297	FALSE
Q13724;Q13724-2	MOGS_HUMAN	MOGS	14	LACT_vs_MILT	0.00273759	-0.397	0.0155662	FALSE
O95373	IPO7_HUMAN	IPO7	14	LACT_vs_MILT	0.00142784	-0.396	0.00996867	FALSE
P12268;P20839;P20839-2;P20839-3;P20839-4;P20839-5;P20839-6;P20839-7	IMDH1_HUMAN;IMDH2_HUMAN	IMPDH1;IMPDH2	1	LACT_vs_MILT	0.0284541	-0.396	0.0831845	FALSE
Q14728	MFS10_HUMAN	MFSD10	2	LACT_vs_MILT	0.0690075	-0.396	0.157072	FALSE
O15143	ARC1B_HUMAN	ARPC1B	2	LACT_vs_MILT	0.00921349	-0.395	0.0364967	FALSE
Q03188	CENPC_HUMAN	CENPC	2	LACT_vs_MILT	0.0155169	-0.395	0.0532747	FALSE
P14324;P14324-2	FPPS_HUMAN	FDPS	6	LACT_vs_MILT	0.0121346	-0.394	0.0441872	FALSE
P30085	KCY_HUMAN	CMPK1	11	LACT_vs_MILT	0.00577854	-0.394	0.0252146	FALSE
P52292	IMA1_HUMAN	KPNA2	11	LACT_vs_MILT	0.00171408	-0.394	0.0112606	FALSE
P55036	PSMD4_HUMAN	PSMD4	9	LACT_vs_MILT	0.000727036	-0.394	0.006209	FALSE
Q86TC9;Q86TC9-2	MYPN_HUMAN	MYPN	1	LACT_vs_MILT	0.0183382	-0.394	0.0606506	FALSE
Q96S55;Q96S55-2	WRIP1_HUMAN	WRNIP1	5	LACT_vs_MILT	0.0146617	-0.394	0.0510371	FALSE
Q9P2H5	UBP35_HUMAN	USP35	1	LACT_vs_MILT	0.0621471	-0.394	0.145895	FALSE
Q9UN37	VPS4A_HUMAN	VPS4A	4	LACT_vs_MILT	0.0430168	-0.394	0.111215	FALSE
P35221;Q9UI47	CTNA1_HUMAN;CTNA3_HUMAN	CTNNA1;CTNNA3	1	LACT_vs_MILT	0.27595	-0.393	0.422757	FALSE
P49368	TCPG_HUMAN	CCT3	36	LACT_vs_MILT	0.000746978	-0.393	0.00633613	FALSE
P43007	SATT_HUMAN	SLC1A4	2	LACT_vs_MILT	0.0127406	-0.392	0.0457094	FALSE
Q6ZRV2	FA83H_HUMAN	FAM83H	2	LACT_vs_MILT	0.176773	-0.392	0.308604	FALSE
Q92783;Q92783-2	STAM1_HUMAN	STAM	4	LACT_vs_MILT	0.00495006	-0.392	0.0233476	FALSE
Q96N67;Q96N67-2;Q96N67-3;Q96N67-4;Q96N67-5;Q96N67-6	DOCK7_HUMAN	DOCK7	17	LACT_vs_MILT	0.000256929	-0.392	0.00305084	FALSE
Q9P0I2	EMC3_HUMAN	EMC3	4	LACT_vs_MILT	0.0054561	-0.392	0.0247412	FALSE
Q15149-9;Q9UPN3;Q9UPN3-5	MACF1_HUMAN;PLEC_HUMAN	MACF1;PLEC	1	LACT_vs_MILT	0.10887	-0.391	0.219324	FALSE
Q15813;Q15813-2	TBCE_HUMAN	TBCE	8	LACT_vs_MILT	0.00138784	-0.391	0.00977417	FALSE
Q8N1G0;Q8N1G0-2	ZN687_HUMAN	ZNF687	3	LACT_vs_MILT	0.0239383	-0.391	0.0737587	FALSE
P55042	RAD_HUMAN	RRAD	2	LACT_vs_MILT	0.025769	-0.39	0.0773339	FALSE
Q9NYR9;Q9NYR9-2;Q9NYR9-3	KBRS2_HUMAN	NKIRAS2	1	LACT_vs_MILT	0.063449	-0.39	0.138871	FALSE
O96013	PAK4_HUMAN	PAK4	12	LACT_vs_MILT	0.00205477	-0.389	0.012496	FALSE
P15311;P26038;P35241	EZRI_HUMAN;MOES_HUMAN;RADI_HUMAN	EZR;MSN;RDX	12	LACT_vs_MILT	0.00287244	-0.389	0.0159925	FALSE
Q00653;Q00653-4	NFKB2_HUMAN	NFKB2	4	LACT_vs_MILT	0.0172533	-0.389	0.0643001	FALSE
Q6JBY9	CPZIP_HUMAN	RCSD1	12	LACT_vs_MILT	0.00324497	-0.388	0.0170808	FALSE
Q9Y6E0;Q9Y6E0-2	STK24_HUMAN	STK24	3	LACT_vs_MILT	0.00588506	-0.388	0.0286702	FALSE
P30613;P30613-2	KPYR_HUMAN	PKLR	1	LACT_vs_MILT	0.621767	-0.387	0.735619	FALSE
Q01813	PFKAP_HUMAN	PFKP	53	LACT_vs_MILT	0.00372242	-0.387	0.0191363	FALSE
Q8IXS6	PALM2_HUMAN	PALM2	5	LACT_vs_MILT	0.00832806	-0.387	0.0335449	FALSE
Q8TEM1	PO210_HUMAN	NUP210	24	LACT_vs_MILT	0.0508441	-0.387	0.12215	FALSE
Q99816	TS101_HUMAN	TSG101	12	LACT_vs_MILT	0.00653483	-0.387	0.0280662	FALSE
Q9BVQ7;Q9BVQ7-2	SPA5L_HUMAN	SPATA5L1	4	LACT_vs_MILT	0.0103357	-0.387	0.0392359	FALSE
Q9BXY0	MAK16_HUMAN	MAK16	5	LACT_vs_MILT	0.0270918	-0.387	0.0883365	FALSE
Q9H330	TM245_HUMAN	TMEM245	4	LACT_vs_MILT	0.00693471	-0.387	0.0292822	FALSE
P14618;P14618-2;P30613;P30613-2	KPYM_HUMAN;KPYR_HUMAN	PKLR;PKM	2	LACT_vs_MILT	0.650056	-0.386	0.764081	FALSE
P53992	SC24C_HUMAN	SEC24C	14	LACT_vs_MILT	0.00189194	-0.386	0.0120317	FALSE
Q0ZGT2;Q0ZGT2-2	NEXN_HUMAN	NEXN	35	LACT_vs_MILT	0.00421238	-0.386	0.0208379	FALSE
P08670;P17661	DESM_HUMAN;VIME_HUMAN	DES;VIM	2	LACT_vs_MILT	0.0105629	-0.385	0.040153	FALSE
Q04206;Q04206-2	TF65_HUMAN	RELA	5	LACT_vs_MILT	0.00480984	-0.385	0.0225738	FALSE
Q10567;Q10567-2	AP1B1_HUMAN	AP1B1	10	LACT_vs_MILT	0.0023965	-0.385	0.0142359	FALSE
Q8N3X1;Q8N3X1-2	FNBP4_HUMAN	FNBP4	2	LACT_vs_MILT	0.0803872	-0.385	0.17657	FALSE
Q99729-2;Q99729-3	ROAA_HUMAN	HNRNPAB	2	LACT_vs_MILT	0.126887	-0.385	0.243693	FALSE
O00522;O00522-3	KRIT1_HUMAN	KRIT1	1	LACT_vs_MILT	0.00549453	-0.384	0.0233319	FALSE
O43660;O43660-2	PLRG1_HUMAN	PLRG1	3	LACT_vs_MILT	0.0367527	-0.384	0.0996209	FALSE
Q06124-1	PTN11_HUMAN	PTPN11	13	LACT_vs_MILT	0.000354335	-0.384	0.00387819	FALSE
Q9GZP4;Q9GZP4-2	PITH1_HUMAN	PITHD1	6	LACT_vs_MILT	0.00155397	-0.384	0.0106735	FALSE
O95487;O95487-2;O95487-3	SC24B_HUMAN	SEC24B	12	LACT_vs_MILT	0.00479332	-0.383	0.02209	FALSE
P15927;P15927-2;P15927-3	RFA2_HUMAN	RPA2	3	LACT_vs_MILT	0.114662	-0.383	0.229182	FALSE
P51114	FXR1_HUMAN	FXR1	18	LACT_vs_MILT	0.00234396	-0.383	0.0137334	FALSE
P58335-4	ANTR2_HUMAN	ANTXR2	4	LACT_vs_MILT	0.0210414	-0.383	0.0672621	FALSE
Q13425;Q13425-2	SNTB2_HUMAN	SNTB2	4	LACT_vs_MILT	0.0115815	-0.383	0.0425764	FALSE
Q9H269	VPS16_HUMAN	VPS16	7	LACT_vs_MILT	0.0934972	-0.383	0.196035	FALSE
P15882;P15882-2;P15882-3	CHIN_HUMAN	CHN1	2	LACT_vs_MILT	0.0143645	-0.382	0.0501844	FALSE
Q15349;Q15349-2;Q15349-3	KS6A2_HUMAN	RPS6KA2	2	LACT_vs_MILT	0.0208545	-0.382	0.0668644	FALSE
Q9UPM8	AP4E1_HUMAN	AP4E1	2	LACT_vs_MILT	0.120358	-0.382	0.233588	FALSE
O75179;O75179-2;O75179-7	ANR17_HUMAN	ANKRD17	3	LACT_vs_MILT	0.0156011	-0.381	0.0535	FALSE
P48506	GSH1_HUMAN	GCLC	4	LACT_vs_MILT	0.0315118	-0.381	0.0984188	FALSE
P51116;Q06787-11	FMR1_HUMAN;FXR2_HUMAN	FMR1;FXR2	1	LACT_vs_MILT	0.194756	-0.381	0.310045	FALSE
P78310	CXAR_HUMAN	CXADR	7	LACT_vs_MILT	0.000876923	-0.381	0.00693203	FALSE
Q709C8;Q709C8-3	VP13C_HUMAN	VPS13C	23	LACT_vs_MILT	0.00302661	-0.381	0.0161951	FALSE
Q9Y4D8;Q9Y4D8-4	HECD4_HUMAN	HECTD4	4	LACT_vs_MILT	0.00294993	-0.381	0.0165375	FALSE
O14737	PDCD5_HUMAN	PDCD5	5	LACT_vs_MILT	0.0248494	-0.38	0.0766182	FALSE
P04350;P07437;P68371;Q13509	TBB3_HUMAN;TBB4A_HUMAN;TBB4B_HUMAN;TBB5_HUMAN	TUBB;TUBB3;TUBB4A;TUBB4B	1	LACT_vs_MILT	0.00522998	-0.38	0.0239501	FALSE
P35612	ADDB_HUMAN	ADD2	6	LACT_vs_MILT	0.00609765	-0.38	0.0268074	FALSE
P68371;Q13885;Q9BVA1	TBB2A_HUMAN;TBB2B_HUMAN;TBB4B_HUMAN	TUBB2A;TUBB2B;TUBB4B	2	LACT_vs_MILT	0.304573	-0.38	0.495694	FALSE
Q9NSK0;Q9NSK0-3	KLC4_HUMAN	KLC4	8	LACT_vs_MILT	0.00284053	-0.38	0.0156456	FALSE
P48729;P48729-3	KC1A_HUMAN	CSNK1A1	7	LACT_vs_MILT	0.0169686	-0.379	0.0559346	FALSE
P63313	TYB10_HUMAN	TMSB10	3	LACT_vs_MILT	0.0438941	-0.379	0.123999	FALSE
Q12996	CSTF3_HUMAN	CSTF3	9	LACT_vs_MILT	0.00209124	-0.379	0.0126766	FALSE
Q5JVS0	HABP4_HUMAN	HABP4	4	LACT_vs_MILT	0.00453389	-0.379	0.0217025	FALSE
Q8IWB9;Q8IWB9-2	TEX2_HUMAN	TEX2	1	LACT_vs_MILT	0.0926294	-0.379	0.19525	FALSE
Q9HD47;Q9HD47-2	MOG1_HUMAN	RANGRF	2	LACT_vs_MILT	0.027519	-0.379	0.0764231	FALSE
P28074	PSB5_HUMAN	PSMB5	11	LACT_vs_MILT	0.05121	-0.378	0.125693	FALSE
Q86TB9;Q86TB9-4	PATL1_HUMAN	PATL1	3	LACT_vs_MILT	0.0452121	-0.378	0.114681	FALSE
Q96AC1;Q96AC1-3	FERM2_HUMAN	FERMT2	17	LACT_vs_MILT	0.00142286	-0.378	0.00996004	FALSE
Q9ULU4;Q9ULU4-10;Q9ULU4-11;Q9ULU4-12;Q9ULU4-13;Q9ULU4-14;Q9ULU4-16;Q9ULU4-17;Q9ULU4-19;Q9ULU4-20;Q9ULU4-21;Q9ULU4-22;Q9ULU4-4;Q9ULU4-5;Q9ULU4-7;Q9ULU4-8;Q9ULU4-9	PKCB1_HUMAN	ZMYND8	1	LACT_vs_MILT	0.326321	-0.378	0.475071	FALSE
O43815;Q13033-2;Q9NRL3;Q9NRL3-3	STRN3_HUMAN;STRN4_HUMAN;STRN_HUMAN	STRN;STRN3;STRN4	1	LACT_vs_MILT	0.184111	-0.377	0.298762	FALSE
P16298;P16298-4	PP2BB_HUMAN	PPP3CB	4	LACT_vs_MILT	0.00389379	-0.377	0.0200352	FALSE
Q96RU2	UBP28_HUMAN	USP28	25	LACT_vs_MILT	0.00183444	-0.377	0.0117829	FALSE
Q9HB07	MYG1_HUMAN	MYG1	9	LACT_vs_MILT	0.0014804	-0.377	0.0101623	FALSE
Q9NXR1;Q9NXR1-1	NDE1_HUMAN	NDE1	2	LACT_vs_MILT	0.0250266	-0.377	0.0760155	FALSE
Q9ULM3	YETS2_HUMAN	YEATS2	1	LACT_vs_MILT	0.0905366	-0.377	0.193327	FALSE
P00918	CAH2_HUMAN	CA2	3	LACT_vs_MILT	0.181275	-0.376	0.313333	FALSE
P50570-3	DYN2_HUMAN	DNM2	2	LACT_vs_MILT	0.0534028	-0.376	0.12975	FALSE
Q96IJ6	GMPPA_HUMAN	GMPPA	7	LACT_vs_MILT	0.00534148	-0.376	0.024317	FALSE
Q9H0H0	INT2_HUMAN	INTS2	1	LACT_vs_MILT	0.181102	-0.376	0.313176	FALSE
P04899;P08754;P63092;P63092-4;Q5JWF2	GNAI2_HUMAN;GNAI3_HUMAN;GNAS1_HUMAN;GNAS2_HUMAN	GNAI2;GNAI3;GNAS	1	LACT_vs_MILT	0.588728	-0.375	0.708432	FALSE
P49918;P49918-2	CDN1C_HUMAN	CDKN1C	1	LACT_vs_MILT	0.00844991	-0.375	0.0338936	FALSE
P50990	TCPQ_HUMAN	CCT8	40	LACT_vs_MILT	0.000805973	-0.375	0.00651891	FALSE
Q0VDG4;Q0VDG4-2	SCRN3_HUMAN	SCRN3	2	LACT_vs_MILT	0.00965031	-0.375	0.0374583	FALSE
Q13620;Q13620-1;Q13620-3	CUL4B_HUMAN	CUL4B	4	LACT_vs_MILT	0.0333621	-0.375	0.101977	FALSE
Q92692-2	NECT2_HUMAN	NECTIN2	6	LACT_vs_MILT	0.0095142	-0.375	0.0370296	FALSE
Q96GF1	RN185_HUMAN	RNF185	1	LACT_vs_MILT	0.0349905	-0.375	0.0906035	FALSE
C9JTQ0	ANR63_HUMAN	ANKRD63	3	LACT_vs_MILT	0.0142241	-0.374	0.0506523	FALSE
P47756-1	CAPZB_HUMAN	CAPZB	17	LACT_vs_MILT	0.00342013	-0.374	0.0176735	FALSE
P48426;P48426-2;P78356	PI42A_HUMAN;PI42B_HUMAN	PIP4K2A;PIP4K2B	2	LACT_vs_MILT	0.0736342	-0.374	0.165584	FALSE
Q69YW2	STUM_HUMAN	STUM	1	LACT_vs_MILT	0.0202338	-0.374	0.0658165	FALSE
Q5R3I4	TTC38_HUMAN	TTC38	3	LACT_vs_MILT	0.108776	-0.373	0.218006	FALSE
Q9H6Q4;Q9H6Q4-3	CIAO3_HUMAN	CIAO3	2	LACT_vs_MILT	0.155332	-0.373	0.282847	FALSE
Q9H7E2;Q9H7E2-3	TDRD3_HUMAN	TDRD3	2	LACT_vs_MILT	0.00507799	-0.373	0.0221102	FALSE
P07951;P09493;P09493-10;P09493-8	TPM1_HUMAN;TPM2_HUMAN	TPM1;TPM2	2	LACT_vs_MILT	0.309087	-0.372	0.45637	FALSE
P41743	KPCI_HUMAN	PRKCI	3	LACT_vs_MILT	0.0125461	-0.372	0.0458699	FALSE
Q9UKK9	NUDT5_HUMAN	NUDT5	9	LACT_vs_MILT	0.00429455	-0.372	0.0209495	FALSE
Q96K19;Q96K19-2;Q96K19-3;Q96K19-5	RN170_HUMAN	RNF170	1	LACT_vs_MILT	0.193671	-0.371	0.330806	FALSE
Q9Y450;Q9Y450-4	HBS1L_HUMAN	HBS1L	7	LACT_vs_MILT	0.0194585	-0.371	0.063554	FALSE
Q04864;Q04864-2	REL_HUMAN	REL	1	LACT_vs_MILT	0.23341	-0.37	0.353214	FALSE
Q6FI81;Q6FI81-3	CPIN1_HUMAN	CIAPIN1	8	LACT_vs_MILT	0.00613328	-0.37	0.0268821	FALSE
Q7L3B6	CD37L_HUMAN	CDC37L1	1	LACT_vs_MILT	0.0615118	-0.37	0.144639	FALSE
Q96IZ0	PAWR_HUMAN	PAWR	7	LACT_vs_MILT	0.00401931	-0.37	0.0201779	FALSE
Q9BTW9	TBCD_HUMAN	TBCD	15	LACT_vs_MILT	0.000528886	-0.37	0.00499282	FALSE
O76041	NEBL_HUMAN	NEBL	69	LACT_vs_MILT	0.001639	-0.369	0.0108914	FALSE
P02538;P04259;P05787;P05787-2;P08670;P12035;P13647;Q5XKE5;Q8N1N4	K2C3_HUMAN;K2C5_HUMAN;K2C6A_HUMAN;K2C6B_HUMAN;K2C78_HUMAN;K2C79_HUMAN;K2C8_HUMAN;VIME_HUMAN	KRT3;KRT5;KRT6A;KRT6B;KRT78;KRT79;KRT8;VIM	1	LACT_vs_MILT	0.0206784	-0.369	0.0664843	FALSE
P07437	TBB5_HUMAN	TUBB	6	LACT_vs_MILT	0.0318011	-0.369	0.0912243	FALSE
P11142	HSP7C_HUMAN	HSPA8	40	LACT_vs_MILT	0.00399992	-0.369	0.0196853	FALSE
P15259;P18669	PGAM1_HUMAN;PGAM2_HUMAN	PGAM1;PGAM2	7	LACT_vs_MILT	0.0116278	-0.369	0.0427193	FALSE
P16435	NCPR_HUMAN	POR	11	LACT_vs_MILT	0.0125654	-0.369	0.0443953	FALSE
P35754	GLRX1_HUMAN	GLRX	5	LACT_vs_MILT	0.181028	-0.369	0.313176	FALSE
P61160	ARP2_HUMAN	ACTR2	17	LACT_vs_MILT	0.00252399	-0.369	0.0147693	FALSE
Q02153;Q02153-3	GCYB1_HUMAN	GUCY1B1	1	LACT_vs_MILT	0.150752	-0.369	0.275083	FALSE
Q99426-2	TBCB_HUMAN	TBCB	7	LACT_vs_MILT	0.0121697	-0.369	0.0430949	FALSE
Q9BXJ8;Q9BXJ8-2	TACAN_HUMAN	TMEM120A	3	LACT_vs_MILT	0.0897281	-0.369	0.191045	FALSE
Q9Y5N5	N6MT1_HUMAN	N6AMT1	2	LACT_vs_MILT	0.0242457	-0.369	0.0698268	FALSE
P46940	IQGA1_HUMAN	IQGAP1	1	LACT_vs_MILT	0.149594	-0.368	0.256272	FALSE
Q9Y5K6	CD2AP_HUMAN	CD2AP	5	LACT_vs_MILT	0.00477656	-0.368	0.0227664	FALSE
P19021	AMD_HUMAN	PAM	11	LACT_vs_MILT	0.0052133	-0.367	0.0233319	FALSE
P68133	ACTS_HUMAN	ACTA1	9	LACT_vs_MILT	0.0734686	-0.367	0.16534	FALSE
Q66K14;Q66K14-2	TBC9B_HUMAN	TBC1D9B	5	LACT_vs_MILT	0.0273374	-0.367	0.0887864	FALSE
Q86YM7	HOME1_HUMAN	HOMER1	9	LACT_vs_MILT	0.00139606	-0.367	0.00980859	FALSE
O43747;O43747-2	AP1G1_HUMAN	AP1G1	5	LACT_vs_MILT	0.00834019	-0.366	0.0340925	FALSE
P05783	K1C18_HUMAN	KRT18	34	LACT_vs_MILT	0.00471169	-0.366	0.0218038	FALSE
P46459	NSF_HUMAN	NSF	24	LACT_vs_MILT	0.00866294	-0.366	0.0336713	FALSE
Q13572	ITPK1_HUMAN	ITPK1	1	LACT_vs_MILT	0.00555674	-0.366	0.0234688	FALSE
Q7LBR1	CHM1B_HUMAN	CHMP1B	3	LACT_vs_MILT	0.0852206	-0.366	0.183906	FALSE
Q96SZ5	AEDO_HUMAN	ADO	2	LACT_vs_MILT	0.0965208	-0.366	0.200624	FALSE
Q01658	NC2B_HUMAN	DR1	3	LACT_vs_MILT	0.0131925	-0.365	0.0521712	FALSE
Q13177	PAK2_HUMAN	PAK2	16	LACT_vs_MILT	0.0204136	-0.365	0.0658165	FALSE
Q5XKE5	K2C79_HUMAN	KRT79	1	LACT_vs_MILT	0.0744681	-0.365	0.167016	FALSE
Q9P0K7;Q9P0K7-2;Q9P0K7-3;Q9P0K7-4	RAI14_HUMAN	RAI14	32	LACT_vs_MILT	0.000851015	-0.365	0.00694293	FALSE
O76003	GLRX3_HUMAN	GLRX3	19	LACT_vs_MILT	0.0120602	-0.364	0.0429897	FALSE
P46934-4;Q96PU5;Q96PU5-2;Q96PU5-3;Q96PU5-5;Q96PU5-6;Q96PU5-7	NED4L_HUMAN;NEDD4_HUMAN	NEDD4;NEDD4L	2	LACT_vs_MILT	0.15931	-0.364	0.28796	FALSE
P51114;P51116	FXR1_HUMAN;FXR2_HUMAN	FXR1;FXR2	3	LACT_vs_MILT	0.0818486	-0.364	0.181192	FALSE
P63267	ACTH_HUMAN	ACTG2	5	LACT_vs_MILT	0.0058641	-0.364	0.026471	FALSE
Q14534	ERG1_HUMAN	SQLE	2	LACT_vs_MILT	0.0452631	-0.364	0.114759	FALSE
Q15172	2A5A_HUMAN	PPP2R5A	10	LACT_vs_MILT	0.00210836	-0.364	0.0127069	FALSE
Q9HCK8	CHD8_HUMAN	CHD8	3	LACT_vs_MILT	0.190531	-0.364	0.324778	FALSE
Q9NXR7	BABA2_HUMAN	BABAM2	5	LACT_vs_MILT	0.00720277	-0.364	0.0299304	FALSE
Q9Y6I3;Q9Y6I3-1;Q9Y6I3-3	EPN1_HUMAN	EPN1	5	LACT_vs_MILT	0.00392445	-0.364	0.0215903	FALSE
Q5GLZ8;Q5GLZ8-2;Q5GLZ8-3;Q5GLZ8-6	HERC4_HUMAN	HERC4	4	LACT_vs_MILT	0.0189829	-0.363	0.0685741	FALSE
Q86TB3	ALPK2_HUMAN	ALPK2	2	LACT_vs_MILT	0.0264439	-0.363	0.0788381	FALSE
Q8IV08	PLD3_HUMAN	PLD3	7	LACT_vs_MILT	0.00309218	-0.363	0.0168579	FALSE
Q8IYU2;Q8IYU2-3;Q8IYU2-4	HACE1_HUMAN	HACE1	2	LACT_vs_MILT	0.0129258	-0.363	0.0462507	FALSE
Q9H0V9;Q9H0V9-2;Q9H0V9-3	LMA2L_HUMAN	LMAN2L	4	LACT_vs_MILT	0.0807477	-0.363	0.177025	FALSE
O00273	DFFA_HUMAN	DFFA	11	LACT_vs_MILT	0.0018994	-0.362	0.0118335	FALSE
O14818	PSA7_HUMAN	PSMA7	18	LACT_vs_MILT	0.0135745	-0.362	0.048124	FALSE
P00492	HPRT_HUMAN	HPRT1	6	LACT_vs_MILT	0.00177406	-0.362	0.0115554	FALSE
P16298;P16298-4;Q08209	PP2BA_HUMAN;PP2BB_HUMAN	PPP3CA;PPP3CB	4	LACT_vs_MILT	0.0491282	-0.362	0.122112	FALSE
Q8IYB7	DI3L2_HUMAN	DIS3L2	11	LACT_vs_MILT	0.00410164	-0.362	0.0204743	FALSE
Q8N3U4;Q8N3U4-2	STAG2_HUMAN	STAG2	2	LACT_vs_MILT	0.119147	-0.362	0.232175	FALSE
Q96P16;Q96P16-3;Q9NQG5	RPR1A_HUMAN;RPR1B_HUMAN	RPRD1A;RPRD1B	2	LACT_vs_MILT	0.289049	-0.362	0.435536	FALSE
Q9UI10;Q9UI10-2;Q9UI10-3	EI2BD_HUMAN	EIF2B4	10	LACT_vs_MILT	0.0107142	-0.362	0.0402541	FALSE
O75155;Q86VP6	CAND1_HUMAN;CAND2_HUMAN	CAND1;CAND2	3	LACT_vs_MILT	0.0996108	-0.361	0.224852	FALSE
Q14141;Q14141-2;Q14141-4	SEPT6_HUMAN	SEPTIN6	5	LACT_vs_MILT	0.00473139	-0.361	0.0222963	FALSE
Q7Z6I8	CE024_HUMAN	C5orf24	2	LACT_vs_MILT	0.0170355	-0.361	0.0535468	FALSE
Q86TV6;Q86TV6-2	TTC7B_HUMAN	TTC7B	2	LACT_vs_MILT	0.00331675	-0.361	0.0176909	FALSE
P61962	DCAF7_HUMAN	DCAF7	4	LACT_vs_MILT	0.00738653	-0.36	0.0305416	FALSE
Q9NUL3;Q9NUL3-2;Q9NUL3-3;Q9NUL3-6;Q9NUL3-7;Q9NUL3-8	STAU2_HUMAN	STAU2	7	LACT_vs_MILT	0.00859901	-0.36	0.034396	FALSE
P05023;P05023-4;P13637;P13637-2;P13637-3	AT1A1_HUMAN;AT1A3_HUMAN	ATP1A1;ATP1A3	19	LACT_vs_MILT	0.00806285	-0.359	0.032728	FALSE
P49327	FAS_HUMAN	FASN	69	LACT_vs_MILT	0.00119673	-0.359	0.00860282	FALSE
P57723	PCBP4_HUMAN	PCBP4	2	LACT_vs_MILT	0.109385	-0.359	0.219935	FALSE
Q01804;Q01804-5	OTUD4_HUMAN	OTUD4	3	LACT_vs_MILT	0.035414	-0.359	0.0986088	FALSE
Q13144	EI2BE_HUMAN	EIF2B5	4	LACT_vs_MILT	0.00783042	-0.359	0.0319295	FALSE
Q13867	BLMH_HUMAN	BLMH	6	LACT_vs_MILT	0.0336155	-0.359	0.0947666	FALSE
Q86TI2;Q86TI2-2	DPP9_HUMAN	DPP9	2	LACT_vs_MILT	0.104989	-0.359	0.200217	FALSE
Q86VP3;Q86VP3-2	PACS2_HUMAN	PACS2	1	LACT_vs_MILT	0.114501	-0.359	0.212071	FALSE
Q9BPX5	ARP5L_HUMAN	ARPC5L	4	LACT_vs_MILT	0.0154641	-0.359	0.0590416	FALSE
P13693	TCTP_HUMAN	TPT1	7	LACT_vs_MILT	0.0106581	-0.358	0.0392906	FALSE
Q9NPF5	DMAP1_HUMAN	DMAP1	3	LACT_vs_MILT	0.0952626	-0.358	0.198941	FALSE
Q9NYL2-2	M3K20_HUMAN	MAP3K20	8	LACT_vs_MILT	0.0100417	-0.358	0.0384342	FALSE
O94967;O94967-2;O94967-3;O94967-4	WDR47_HUMAN	WDR47	1	LACT_vs_MILT	0.0458658	-0.357	0.115728	FALSE
Q6PGP7	SKI3_HUMAN	SKIC3	13	LACT_vs_MILT	0.0207262	-0.357	0.0652155	FALSE
Q7L8J4;Q7L8J4-2	3BP5L_HUMAN	SH3BP5L	1	LACT_vs_MILT	0.038889	-0.357	0.097645	FALSE
Q86XP3	DDX42_HUMAN	DDX42	14	LACT_vs_MILT	0.000812979	-0.357	0.00673745	FALSE
Q9UPR0	PLCL2_HUMAN	PLCL2	6	LACT_vs_MILT	0.00170649	-0.357	0.0112235	FALSE
Q9Y6A9	SPCS1_HUMAN	SPCS1	1	LACT_vs_MILT	0.0866517	-0.357	0.18594	FALSE
O95394;O95394-3;O95394-4	AGM1_HUMAN	PGM3	11	LACT_vs_MILT	0.00343054	-0.355	0.0176909	FALSE
P02545	LMNA_HUMAN	LMNA	4	LACT_vs_MILT	0.0100906	-0.355	0.0385446	FALSE
Q5VV42;Q5VV42-2	CDKAL_HUMAN	CDKAL1	5	LACT_vs_MILT	0.0212715	-0.355	0.0676745	FALSE
Q6ZRS2;Q6ZRS2-2;Q6ZRS2-3	SRCAP_HUMAN	SRCAP	4	LACT_vs_MILT	0.0626182	-0.355	0.148506	FALSE
O00213;O00213-2	APBB1_HUMAN	APBB1	5	LACT_vs_MILT	0.0425401	-0.354	0.110279	FALSE
Q6L8Q7;Q6L8Q7-2	PDE12_HUMAN	PDE12	5	LACT_vs_MILT	0.0232673	-0.354	0.0722277	FALSE
Q99700;Q99700-2;Q99700-4	ATX2_HUMAN	ATXN2	6	LACT_vs_MILT	0.0198216	-0.354	0.064521	FALSE
Q9P2K8;Q9P2K8-2	E2AK4_HUMAN	EIF2AK4	5	LACT_vs_MILT	0.117411	-0.354	0.23278	FALSE
O75170;O75170-2;O75170-3;O75170-4;O75170-5;O75170-6	PP6R2_HUMAN	PPP6R2	4	LACT_vs_MILT	0.0125668	-0.353	0.0452752	FALSE
Q01518-2	CAP1_HUMAN	CAP1	1	LACT_vs_MILT	0.0416999	-0.353	0.108786	FALSE
Q9P2B2	FPRP_HUMAN	PTGFRN	8	LACT_vs_MILT	0.00183668	-0.353	0.0117841	FALSE
P21817;P21817-2;P21817-3;Q92736;Q92736-2	RYR1_HUMAN;RYR2_HUMAN	RYR1;RYR2	1	LACT_vs_MILT	0.0103396	-0.352	0.0392359	FALSE
Q8N5K1	CISD2_HUMAN	CISD2	5	LACT_vs_MILT	0.00425201	-0.352	0.021081	FALSE
Q8NC96	NECP1_HUMAN	NECAP1	2	LACT_vs_MILT	0.0864331	-0.352	0.185678	FALSE
Q9NZ09;Q9NZ09-2;Q9NZ09-4	UBAP1_HUMAN	UBAP1	1	LACT_vs_MILT	0.0228189	-0.352	0.0712226	FALSE
O43390	HNRPR_HUMAN	HNRNPR	2	LACT_vs_MILT	0.201064	-0.351	0.338016	FALSE
O75179;O75179-2;O75179-7;Q8IWZ3;Q8IWZ3-4;Q8IWZ3-6	ANKH1_HUMAN;ANR17_HUMAN	ANKHD1;ANKRD17	3	LACT_vs_MILT	0.220333	-0.351	0.359759	FALSE
O96017;O96017-12;O96017-13;O96017-4;O96017-9	CHK2_HUMAN	CHEK2	2	LACT_vs_MILT	0.0504372	-0.351	0.124145	FALSE
P48643	TCPE_HUMAN	CCT5	39	LACT_vs_MILT	0.00399772	-0.351	0.0196853	FALSE
Q00341	VIGLN_HUMAN	HDLBP	33	LACT_vs_MILT	0.00212456	-0.351	0.0127955	FALSE
Q5TGY3	AHDC1_HUMAN	AHDC1	3	LACT_vs_MILT	0.0159934	-0.351	0.060526	FALSE
Q99417	MYCBP_HUMAN	MYCBP	3	LACT_vs_MILT	0.221396	-0.351	0.361044	FALSE
O94901;O94901-5;O94901-6;O94901-9	SUN1_HUMAN	SUN1	7	LACT_vs_MILT	0.0143568	-0.35	0.0501844	FALSE
P20618	PSB1_HUMAN	PSMB1	11	LACT_vs_MILT	0.0125113	-0.35	0.0451032	FALSE
Q6QEF8-3;Q6QEF8-4;Q6QEF8-5;Q9ULV4;Q9ULV4-2;Q9ULV4-3	COR1C_HUMAN;CORO6_HUMAN	CORO1C;CORO6	2	LACT_vs_MILT	0.0559794	-0.35	0.125908	FALSE
Q96L96	ALPK3_HUMAN	ALPK3	16	LACT_vs_MILT	0.00754717	-0.35	0.0310722	FALSE
P21266	GSTM3_HUMAN	GSTM3	9	LACT_vs_MILT	0.0605321	-0.349	0.143076	FALSE
P25101;P25101-4;P25101-5	EDNRA_HUMAN	EDNRA	1	LACT_vs_MILT	0.0246429	-0.349	0.0706578	FALSE
P54253	ATX1_HUMAN	ATXN1	2	LACT_vs_MILT	0.00902831	-0.349	0.0356925	FALSE
P63267;P68133	ACTH_HUMAN;ACTS_HUMAN	ACTA1;ACTG2	25	LACT_vs_MILT	0.0284707	-0.349	0.0814482	FALSE
Q969T9	WBP2_HUMAN	WBP2	8	LACT_vs_MILT	0.007338	-0.349	0.0297721	FALSE
Q9P265	DIP2B_HUMAN	DIP2B	19	LACT_vs_MILT	0.00600424	-0.349	0.026518	FALSE
Q9P2R3;Q9P2R3-2;Q9P2R3-4	ANFY1_HUMAN	ANKFY1	13	LACT_vs_MILT	0.000828287	-0.349	0.00681535	FALSE
O95825;O95825-2	QORL1_HUMAN	CRYZL1	1	LACT_vs_MILT	0.040449	-0.348	0.106359	FALSE
Q9UKZ1	CNO11_HUMAN	CNOT11	1	LACT_vs_MILT	0.159678	-0.348	0.286924	FALSE
O95644;O95644-17;O95644-4;O95644-5;O95644-6	NFAC1_HUMAN	NFATC1	1	LACT_vs_MILT	0.00322878	-0.347	0.0174685	FALSE
P27105	STOM_HUMAN	STOM	5	LACT_vs_MILT	0.0329386	-0.347	0.0922282	FALSE
P40429	RL13A_HUMAN	RPL13A	13	LACT_vs_MILT	0.0272125	-0.347	0.0803696	FALSE
P52943	CRIP2_HUMAN	CRIP2	9	LACT_vs_MILT	0.00385331	-0.347	0.0192395	FALSE
P63010;P63010-2	AP2B1_HUMAN	AP2B1	14	LACT_vs_MILT	0.00434193	-0.347	0.021081	FALSE
Q7KZI7;Q7KZI7-11;Q7KZI7-15;Q7KZI7-16;Q7KZI7-4;Q7KZI7-5;Q7KZI7-8;Q7KZI7-9	MARK2_HUMAN	MARK2	7	LACT_vs_MILT	0.00707612	-0.347	0.0296621	FALSE
Q9H4M9	EHD1_HUMAN	EHD1	14	LACT_vs_MILT	0.00181084	-0.347	0.0116573	FALSE
P04350;Q9BUF5	TBB4A_HUMAN;TBB6_HUMAN	TUBB4A;TUBB6	3	LACT_vs_MILT	0.105017	-0.346	0.212071	FALSE
P08238;Q58FF6	H90B4_HUMAN;HS90B_HUMAN	HSP90AB1;HSP90AB4P	1	LACT_vs_MILT	0.240681	-0.346	0.383919	FALSE
P27708	PYR1_HUMAN	CAD	15	LACT_vs_MILT	0.00901296	-0.346	0.0356807	FALSE
P54296	MYOM2_HUMAN	MYOM2	2	LACT_vs_MILT	0.377098	-0.346	0.523625	FALSE
Q8IXM6;Q8IXM6-2	NRM_HUMAN	NRM	2	LACT_vs_MILT	0.132176	-0.346	0.249066	FALSE
Q92544	TM9S4_HUMAN	TM9SF4	5	LACT_vs_MILT	0.10079	-0.346	0.205863	FALSE
Q9NTJ3;Q9NTJ3-2	SMC4_HUMAN	SMC4	5	LACT_vs_MILT	0.0772462	-0.346	0.17183	FALSE
P06746	DPOLB_HUMAN	POLB	3	LACT_vs_MILT	0.0113087	-0.345	0.0419207	FALSE
P11532;P11532-11;P11532-4;P46939	DMD_HUMAN;UTRN_HUMAN	DMD;UTRN	4	LACT_vs_MILT	0.0668035	-0.345	0.170334	FALSE
P25788;P25788-2	PSA3_HUMAN	PSMA3	10	LACT_vs_MILT	0.0281843	-0.345	0.0826051	FALSE
P63146	UBE2B_HUMAN	UBE2B	1	LACT_vs_MILT	0.012371	-0.345	0.0419779	FALSE
Q7L9L4;Q7L9L4-2;Q9H8S9	MOB1A_HUMAN;MOB1B_HUMAN	MOB1A;MOB1B	2	LACT_vs_MILT	0.0115617	-0.345	0.0425576	FALSE
O00471	EXOC5_HUMAN	EXOC5	8	LACT_vs_MILT	0.0102944	-0.344	0.0391933	FALSE
P22102	PUR2_HUMAN	GART	25	LACT_vs_MILT	0.0104146	-0.344	0.0386469	FALSE
P63000;P63000-2	RAC1_HUMAN	RAC1	3	LACT_vs_MILT	0.0141299	-0.344	0.0496362	FALSE
Q05086;Q05086-2;Q05086-3	UBE3A_HUMAN	UBE3A	11	LACT_vs_MILT	0.00192943	-0.344	0.0119542	FALSE
Q86YR5;Q86YR5-4	GPSM1_HUMAN	GPSM1	5	LACT_vs_MILT	0.0243574	-0.344	0.074572	FALSE
Q15257;Q15257-2;Q15257-3	PTPA_HUMAN	PTPA	6	LACT_vs_MILT	0.0536751	-0.343	0.130262	FALSE
Q8IUD2;Q8IUD2-4	RB6I2_HUMAN	ERC1	9	LACT_vs_MILT	0.0207587	-0.342	0.0666683	FALSE
Q8TF05;Q8TF05-2	PP4R1_HUMAN	PPP4R1	2	LACT_vs_MILT	0.283555	-0.342	0.429616	FALSE
Q96L91;Q96L91-2;Q96L91-3;Q96L91-4;Q96L91-5	EP400_HUMAN	EP400	2	LACT_vs_MILT	0.144602	-0.342	0.266559	FALSE
Q9H4M9;Q9NZN3	EHD1_HUMAN;EHD3_HUMAN	EHD1;EHD3	8	LACT_vs_MILT	0.00632129	-0.342	0.0273322	FALSE
Q9NTI5;Q9NTI5-2	PDS5B_HUMAN	PDS5B	11	LACT_vs_MILT	0.00466123	-0.342	0.0221102	FALSE
P12081;P12081-4;P49590;P49590-2	HARS1_HUMAN;SYHM_HUMAN	HARS1;HARS2	5	LACT_vs_MILT	0.00357598	-0.341	0.0186326	FALSE
P21980	TGM2_HUMAN	TGM2	36	LACT_vs_MILT	0.0102931	-0.341	0.0391933	FALSE
P51452	DUS3_HUMAN	DUSP3	8	LACT_vs_MILT	0.00301251	-0.341	0.0161951	FALSE
Q96PE2	ARHGH_HUMAN	ARHGEF17	5	LACT_vs_MILT	0.00182009	-0.341	0.0117037	FALSE
P13639;Q15029;Q15029-2	EF2_HUMAN;U5S1_HUMAN	EEF2;EFTUD2	2	LACT_vs_MILT	0.0667047	-0.34	0.152862	FALSE
Q13813-3	SPTN1_HUMAN	SPTAN1	2	LACT_vs_MILT	0.0643594	-0.34	0.149966	FALSE
Q5JTV8	TOIP1_HUMAN	TOR1AIP1	1	LACT_vs_MILT	0.01595	-0.34	0.0544055	FALSE
Q5T4S7;Q5T4S7-2;Q5T4S7-3;Q5T4S7-4	UBR4_HUMAN	UBR4	54	LACT_vs_MILT	0.00635418	-0.34	0.0270323	FALSE
Q8WU76;Q8WU76-2	SCFD2_HUMAN	SCFD2	4	LACT_vs_MILT	0.0160597	-0.34	0.0556877	FALSE
P26196	DDX6_HUMAN	DDX6	12	LACT_vs_MILT	0.00593082	-0.339	0.025739	FALSE
P48454;P48454-3	PP2BC_HUMAN	PPP3CC	3	LACT_vs_MILT	0.0779067	-0.339	0.172831	FALSE
P60174	TPIS_HUMAN	TPI1	25	LACT_vs_MILT	0.0133823	-0.339	0.0476181	FALSE
Q9BX40	LS14B_HUMAN	LSM14B	1	LACT_vs_MILT	0.153762	-0.339	0.279074	FALSE
Q9Y4K4	M4K5_HUMAN	MAP4K5	2	LACT_vs_MILT	0.00452616	-0.339	0.0206412	FALSE
Q8TD19	NEK9_HUMAN	NEK9	10	LACT_vs_MILT	0.00563638	-0.338	0.0247412	FALSE
Q9Y6G9	DC1L1_HUMAN	DYNC1LI1	20	LACT_vs_MILT	0.00795464	-0.338	0.0316106	FALSE
O14964	HGS_HUMAN	HGS	8	LACT_vs_MILT	0.00783585	-0.337	0.0319295	FALSE
O60664	PLIN3_HUMAN	PLIN3	20	LACT_vs_MILT	0.00439236	-0.337	0.0209158	FALSE
O95479;O95479-2	G6PE_HUMAN	H6PD	7	LACT_vs_MILT	0.0333329	-0.337	0.092747	FALSE
P04844;P04844-2	RPN2_HUMAN	RPN2	16	LACT_vs_MILT	0.0156931	-0.337	0.0525646	FALSE
Q08209	PP2BA_HUMAN	PPP3CA	5	LACT_vs_MILT	0.00833939	-0.337	0.033567	FALSE
Q9H270	VPS11_HUMAN	VPS11	2	LACT_vs_MILT	0.0428976	-0.337	0.111431	FALSE
Q9UNI6	DUS12_HUMAN	DUSP12	1	LACT_vs_MILT	0.0158889	-0.337	0.0542291	FALSE
Q9UPY8	MARE3_HUMAN	MAPRE3	2	LACT_vs_MILT	0.0444958	-0.337	0.113785	FALSE
Q9Y237;Q9Y237-2	PIN4_HUMAN	PIN4	3	LACT_vs_MILT	0.0134178	-0.337	0.0528086	FALSE
Q5VYK3	ECM29_HUMAN	ECPAS	31	LACT_vs_MILT	0.00448795	-0.336	0.0215903	FALSE
Q93052	LPP_HUMAN	LPP	17	LACT_vs_MILT	0.00592983	-0.336	0.0263102	FALSE
Q9H0B6;Q9H0B6-2	KLC2_HUMAN	KLC2	2	LACT_vs_MILT	0.030873	-0.336	0.088496	FALSE
P04350;P68371	TBB4A_HUMAN;TBB4B_HUMAN	TUBB4A;TUBB4B	4	LACT_vs_MILT	0.0662215	-0.335	0.152177	FALSE
P15121	ALDR_HUMAN	AKR1B1	18	LACT_vs_MILT	0.0398283	-0.335	0.103294	FALSE
P31749	AKT1_HUMAN	AKT1	7	LACT_vs_MILT	0.0475343	-0.335	0.119415	FALSE
P59998;P59998-3	ARPC4_HUMAN	ARPC4	7	LACT_vs_MILT	0.0651497	-0.335	0.147144	FALSE
Q5VU43;Q5VU43-4	MYOME_HUMAN	PDE4DIP	1	LACT_vs_MILT	0.192879	-0.335	0.308606	FALSE
Q92990	GLMN_HUMAN	GLMN	5	LACT_vs_MILT	0.0442413	-0.335	0.124447	FALSE
Q99460	PSMD1_HUMAN	PSMD1	27	LACT_vs_MILT	0.0137697	-0.335	0.0474953	FALSE
Q9Y2V2	CHSP1_HUMAN	CARHSP1	3	LACT_vs_MILT	0.0269092	-0.335	0.0798416	FALSE
O75131	CPNE3_HUMAN	CPNE3	16	LACT_vs_MILT	0.0019358	-0.334	0.0119508	FALSE
P04843	RPN1_HUMAN	RPN1	34	LACT_vs_MILT	0.0594646	-0.334	0.141149	FALSE
P55209;P55209-2	NP1L1_HUMAN	NAP1L1	4	LACT_vs_MILT	0.025197	-0.334	0.077209	FALSE
Q00537;Q00537-2	CDK17_HUMAN	CDK17	2	LACT_vs_MILT	0.252527	-0.334	0.396454	FALSE
O43148;O43148-2	MCES_HUMAN	RNMT	10	LACT_vs_MILT	0.00241073	-0.333	0.0142909	FALSE
O95319-3;O95319-4	CELF2_HUMAN	CELF2	10	LACT_vs_MILT	0.0126973	-0.333	0.0456029	FALSE
P10412;P16401;P16403;Q02539	H11_HUMAN;H12_HUMAN;H14_HUMAN;H15_HUMAN	H1-1;H1-2;H1-4;H1-5	3	LACT_vs_MILT	0.48444	-0.333	0.621912	FALSE
P61158	ARP3_HUMAN	ACTR3	21	LACT_vs_MILT	0.00271142	-0.333	0.0154697	FALSE
P68400	CSK21_HUMAN	CSNK2A1	11	LACT_vs_MILT	0.0278702	-0.333	0.0818092	FALSE
Q9Y343;Q9Y343-2	SNX24_HUMAN	SNX24	1	LACT_vs_MILT	0.0745442	-0.333	0.167109	FALSE
Q86UV5;Q86UV5-2;Q86UV5-3;Q86UV5-4;Q86UV5-7;Q86UV5-8	UBP48_HUMAN	USP48	1	LACT_vs_MILT	0.114405	-0.332	0.226855	FALSE
Q8WVK2	SNR27_HUMAN	SNRNP27	1	LACT_vs_MILT	0.0300504	-0.332	0.0866039	FALSE
Q9GZZ9	UBA5_HUMAN	UBA5	6	LACT_vs_MILT	0.00519747	-0.332	0.0242618	FALSE
O43237;O43237-2	DC1L2_HUMAN	DYNC1LI2	8	LACT_vs_MILT	0.0133911	-0.331	0.0465213	FALSE
P08134	RHOC_HUMAN	RHOC	3	LACT_vs_MILT	0.0421864	-0.331	0.111241	FALSE
P25787	PSA2_HUMAN	PSMA2	13	LACT_vs_MILT	0.0103162	-0.331	0.0392359	FALSE
P27348;P31946;P31946-2;P61981;Q04917	1433B_HUMAN;1433F_HUMAN;1433G_HUMAN;1433T_HUMAN	YWHAB;YWHAG;YWHAH;YWHAQ	1	LACT_vs_MILT	0.026691	-0.331	0.0794248	FALSE
Q05639	EF1A2_HUMAN	EEF1A2	29	LACT_vs_MILT	0.020061	-0.331	0.0634428	FALSE
Q14151;Q15424;Q15424-2;Q15424-3;Q15424-4	SAFB1_HUMAN;SAFB2_HUMAN	SAFB;SAFB2	5	LACT_vs_MILT	0.0984446	-0.331	0.205562	FALSE
Q16850	CP51A_HUMAN	CYP51A1	6	LACT_vs_MILT	0.0149856	-0.331	0.0577726	FALSE
Q9UIS9;Q9UIS9-10;Q9UIS9-12;Q9UIS9-5;Q9UIS9-7;Q9UIS9-9	MBD1_HUMAN	MBD1	3	LACT_vs_MILT	0.0473245	-0.331	0.120785	FALSE
O95140;Q8IWA4	MFN1_HUMAN;MFN2_HUMAN	MFN1;MFN2	1	LACT_vs_MILT	0.126903	-0.33	0.243693	FALSE
P29972;P29972-2;P29972-3;P29972-4	AQP1_HUMAN	AQP1	2	LACT_vs_MILT	0.176393	-0.33	0.308313	FALSE
Q6ZT21;Q6ZT21-2	TMPPE_HUMAN	TMPPE	2	LACT_vs_MILT	0.0958248	-0.33	0.199456	FALSE
Q86W92-2	LIPB1_HUMAN	PPFIBP1	3	LACT_vs_MILT	0.0436061	-0.33	0.113785	FALSE
O00268	TAF4_HUMAN	TAF4	2	LACT_vs_MILT	0.175266	-0.329	0.308604	FALSE
O43813	LANC1_HUMAN	LANCL1	7	LACT_vs_MILT	0.0378057	-0.329	0.101466	FALSE
P28347;Q15561;Q15561-3;Q15562;Q15562-2;Q15562-4;Q99594	TEAD1_HUMAN;TEAD2_HUMAN;TEAD3_HUMAN;TEAD4_HUMAN	TEAD1;TEAD2;TEAD3;TEAD4	2	LACT_vs_MILT	0.193684	-0.329	0.32858	FALSE
Q5T1V6;Q5T1V6-2	DDX59_HUMAN	DDX59	2	LACT_vs_MILT	0.0652052	-0.329	0.150381	FALSE
Q8WUX9;Q8WUX9-2	CHMP7_HUMAN	CHMP7	2	LACT_vs_MILT	0.277456	-0.329	0.424274	FALSE
Q15477	SKI2_HUMAN	SKIC2	17	LACT_vs_MILT	0.0231733	-0.328	0.0702488	FALSE
Q2M389	WASC4_HUMAN	WASHC4	5	LACT_vs_MILT	0.0140538	-0.328	0.0547241	FALSE
Q9H3H3;Q9H3H3-1;Q9H3H3-3	CK068_HUMAN	C11orf68	2	LACT_vs_MILT	0.100314	-0.328	0.205328	FALSE
O60504;O60504-2	VINEX_HUMAN	SORBS3	6	LACT_vs_MILT	0.00724125	-0.327	0.0334257	FALSE
P36507	MP2K2_HUMAN	MAP2K2	6	LACT_vs_MILT	0.014105	-0.327	0.054891	FALSE
P62424	RL7A_HUMAN	RPL7A	20	LACT_vs_MILT	0.0375855	-0.327	0.10125	FALSE
Q92526-2	TCPW_HUMAN	CCT6B	3	LACT_vs_MILT	0.0585064	-0.327	0.153189	FALSE
P20340-2;Q9NRW1	RAB6A_HUMAN;RAB6B_HUMAN	RAB6A;RAB6B	3	LACT_vs_MILT	0.095854	-0.326	0.199456	FALSE
P28676	GRAN_HUMAN	GCA	3	LACT_vs_MILT	0.0356689	-0.326	0.097645	FALSE
P62241	RS8_HUMAN	RPS8	13	LACT_vs_MILT	0.0505686	-0.326	0.122112	FALSE
Q02641;Q02641-2;Q02641-3;Q08289;Q08289-2;Q08289-3;Q08289-4;Q08289-5	CACB1_HUMAN;CACB2_HUMAN	CACNB1;CACNB2	1	LACT_vs_MILT	0.0120264	-0.326	0.0412054	FALSE
P51665	PSMD7_HUMAN	PSMD7	10	LACT_vs_MILT	0.0575862	-0.325	0.137825	FALSE
P61966;P61966-2	AP1S1_HUMAN	AP1S1	1	LACT_vs_MILT	0.0195162	-0.325	0.0595057	FALSE
P62310	LSM3_HUMAN	LSM3	2	LACT_vs_MILT	0.155209	-0.325	0.280993	FALSE
Q86TP1	PRUN1_HUMAN	PRUNE1	10	LACT_vs_MILT	0.00696686	-0.325	0.029332	FALSE
Q96FV2;Q96FV2-2	SCRN2_HUMAN	SCRN2	6	LACT_vs_MILT	0.0184298	-0.325	0.0618495	FALSE
Q9UQ16;Q9UQ16-2;Q9UQ16-3;Q9UQ16-4	DYN3_HUMAN	DNM3	1	LACT_vs_MILT	0.156444	-0.325	0.282697	FALSE
O60684	IMA7_HUMAN	KPNA6	10	LACT_vs_MILT	0.0208951	-0.324	0.0656732	FALSE
O75534;O75534-2;O75534-3;O75534-4	CSDE1_HUMAN	CSDE1	20	LACT_vs_MILT	0.0229684	-0.324	0.0700688	FALSE
P15311;P35241	EZRI_HUMAN;RADI_HUMAN	EZR;RDX	3	LACT_vs_MILT	0.0370027	-0.324	0.100156	FALSE
Q9BYV2	TRI54_HUMAN	TRIM54	4	LACT_vs_MILT	0.0207951	-0.324	0.0675535	FALSE
Q9NQC3-2	RTN4_HUMAN	RTN4	1	LACT_vs_MILT	0.372427	-0.324	0.519743	FALSE
P07437;P68371;Q13885;Q3ZCM7;Q9BVA1;Q9H4B7	TBB1_HUMAN;TBB2A_HUMAN;TBB2B_HUMAN;TBB4B_HUMAN;TBB5_HUMAN;TBB8_HUMAN	TUBB;TUBB1;TUBB2A;TUBB2B;TUBB4B;TUBB8	1	LACT_vs_MILT	0.0200653	-0.323	0.0650205	FALSE
Q02750;Q02750-2	MP2K1_HUMAN	MAP2K1	5	LACT_vs_MILT	0.00986329	-0.323	0.0384969	FALSE
Q06136;Q06136-2	KDSR_HUMAN	KDSR	1	LACT_vs_MILT	0.0267969	-0.323	0.0749559	FALSE
Q86Y07;Q86Y07-2;Q86Y07-3;Q86Y07-4;Q86Y07-5	VRK2_HUMAN	VRK2	3	LACT_vs_MILT	0.100749	-0.323	0.205863	FALSE
O14950;P19105	ML12A_HUMAN;ML12B_HUMAN	MYL12A;MYL12B	3	LACT_vs_MILT	0.087488	-0.322	0.187142	FALSE
O75663	TIPRL_HUMAN	TIPRL	10	LACT_vs_MILT	0.00369099	-0.322	0.0190913	FALSE
P17812	PYRG1_HUMAN	CTPS1	12	LACT_vs_MILT	0.00332489	-0.322	0.0172935	FALSE
P22314;P22314-2	UBA1_HUMAN	UBA1	43	LACT_vs_MILT	0.00892828	-0.322	0.0354428	FALSE
Q5VW36	FOCAD_HUMAN	FOCAD	7	LACT_vs_MILT	0.0146745	-0.322	0.0510509	FALSE
Q6UW68	TM205_HUMAN	TMEM205	3	LACT_vs_MILT	0.114244	-0.322	0.225209	FALSE
Q9BTE6;Q9BTE6-2;Q9BTE6-3	AASD1_HUMAN	AARSD1	10	LACT_vs_MILT	0.00876388	-0.322	0.0348862	FALSE
Q9UHD9	UBQL2_HUMAN	UBQLN2	5	LACT_vs_MILT	0.0103352	-0.322	0.0392359	FALSE
O43395	PRPF3_HUMAN	PRPF3	6	LACT_vs_MILT	0.00993718	-0.321	0.0381547	FALSE
P23634-2;P23634-3;P23634-4;P23634-5;P23634-6;P23634-7;Q16720;Q16720-2;Q16720-3;Q16720-4;Q16720-5;Q16720-6;Q16720-7;Q16720-8	AT2B3_HUMAN;AT2B4_HUMAN	ATP2B3;ATP2B4	1	LACT_vs_MILT	0.394673	-0.321	0.50998	FALSE
Q00169	PIPNA_HUMAN	PITPNA	7	LACT_vs_MILT	0.0387076	-0.321	0.103294	FALSE
Q96GA7	SDSL_HUMAN	SDSL	4	LACT_vs_MILT	0.0155971	-0.321	0.0594697	FALSE
Q99576-3	T22D3_HUMAN	TSC22D3	4	LACT_vs_MILT	0.00429003	-0.321	0.0228848	FALSE
Q9H1A4	APC1_HUMAN	ANAPC1	1	LACT_vs_MILT	0.126333	-0.321	0.241687	FALSE
Q9H4A4	AMPB_HUMAN	RNPEP	16	LACT_vs_MILT	0.00913705	-0.321	0.0360729	FALSE
Q9NZ32	ARP10_HUMAN	ACTR10	8	LACT_vs_MILT	0.00892038	-0.321	0.0354428	FALSE
P52907	CAZA1_HUMAN	CAPZA1	8	LACT_vs_MILT	0.0170276	-0.32	0.0558997	FALSE
P61106	RAB14_HUMAN	RAB14	4	LACT_vs_MILT	0.0107934	-0.32	0.0446651	FALSE
P61313	RL15_HUMAN	RPL15	12	LACT_vs_MILT	0.084841	-0.32	0.183419	FALSE
Q0VDF9	HSP7E_HUMAN	HSPA14	5	LACT_vs_MILT	0.0919686	-0.32	0.196572	FALSE
Q7Z6Z7;Q7Z6Z7-2;Q7Z6Z7-3	HUWE1_HUMAN	HUWE1	50	LACT_vs_MILT	0.00232317	-0.32	0.0138717	FALSE
P10412;P16402	H13_HUMAN;H14_HUMAN	H1-3;H1-4	1	LACT_vs_MILT	0.369559	-0.319	0.517072	FALSE
Q14247;Q14247-2	SRC8_HUMAN	CTTN	28	LACT_vs_MILT	0.00395638	-0.319	0.0200152	FALSE
Q32MZ4-4;Q9Y608	LRRF1_HUMAN;LRRF2_HUMAN	LRRFIP1;LRRFIP2	1	LACT_vs_MILT	0.117695	-0.319	0.230046	FALSE
Q9HCD6;Q9HCD6-2	TANC2_HUMAN	TANC2	3	LACT_vs_MILT	0.0224669	-0.319	0.0714469	FALSE
P20336	RAB3A_HUMAN	RAB3A	1	LACT_vs_MILT	0.0142258	-0.318	0.0501744	FALSE
P53004	BIEA_HUMAN	BLVRA	17	LACT_vs_MILT	0.00622916	-0.318	0.0270964	FALSE
Q15019;Q15019-2	SEPT2_HUMAN	SEPTIN2	22	LACT_vs_MILT	0.0140947	-0.318	0.0496023	FALSE
Q96KN1	LRAT2_HUMAN	LRATD2	6	LACT_vs_MILT	0.00608351	-0.318	0.029332	FALSE
Q96L42	KCNH8_HUMAN	KCNH8	1	LACT_vs_MILT	0.142502	-0.318	0.263864	FALSE
P21281	VATB2_HUMAN	ATP6V1B2	17	LACT_vs_MILT	0.00681779	-0.317	0.0289734	FALSE
Q12965	MYO1E_HUMAN	MYO1E	7	LACT_vs_MILT	0.0121893	-0.317	0.0443305	FALSE
Q9H1H9;Q9H1H9-2;Q9H1H9-3;Q9H1H9-4	KI13A_HUMAN	KIF13A	17	LACT_vs_MILT	0.00445756	-0.317	0.0215017	FALSE
Q9P035	HACD3_HUMAN	HACD3	8	LACT_vs_MILT	0.100645	-0.317	0.202571	FALSE
A5YKK6	CNOT1_HUMAN	CNOT1	18	LACT_vs_MILT	0.00513761	-0.316	0.0231942	FALSE
O60885	BRD4_HUMAN	BRD4	5	LACT_vs_MILT	0.00394734	-0.316	0.0200073	FALSE
P04899	GNAI2_HUMAN	GNAI2	9	LACT_vs_MILT	0.0176798	-0.316	0.057837	FALSE
Q12802;Q12802-2;Q12802-4	AKP13_HUMAN	AKAP13	19	LACT_vs_MILT	0.00567899	-0.316	0.025551	FALSE
Q13424;Q13425;Q13425-2	SNTA1_HUMAN;SNTB2_HUMAN	SNTA1;SNTB2	1	LACT_vs_MILT	0.191295	-0.316	0.327711	FALSE
Q16881;Q16881-2;Q16881-3;Q16881-4;Q16881-5;Q16881-6	TRXR1_HUMAN	TXNRD1	15	LACT_vs_MILT	0.00768056	-0.316	0.0306612	FALSE
Q5VWP3-2	MLIP_HUMAN	MLIP	1	LACT_vs_MILT	0.24537	-0.316	0.365025	FALSE
Q8N9M1;Q8N9M1-2;Q8N9M1-3	CS047_HUMAN	C19orf47	2	LACT_vs_MILT	0.0300591	-0.316	0.0866039	FALSE
Q9H792	PEAK1_HUMAN	PEAK1	3	LACT_vs_MILT	0.0298421	-0.316	0.0863668	FALSE
P19793;P19793-2	RXRA_HUMAN	RXRA	1	LACT_vs_MILT	0.212966	-0.315	0.352175	FALSE
P45973;Q13185	CBX3_HUMAN;CBX5_HUMAN	CBX3;CBX5	1	LACT_vs_MILT	0.292548	-0.315	0.441596	FALSE
Q86UU1;Q86UU1-2;Q86UU1-3	PHLB1_HUMAN	PHLDB1	3	LACT_vs_MILT	0.0187479	-0.315	0.0616874	FALSE
Q9C035;Q9C035-2;Q9C035-3;Q9C035-4	TRIM5_HUMAN	TRIM5	3	LACT_vs_MILT	0.00816173	-0.315	0.0330132	FALSE
Q9NZJ5	E2AK3_HUMAN	EIF2AK3	1	LACT_vs_MILT	0.161171	-0.315	0.271187	FALSE
O95985;O95985-2;O95985-3;Q13472;Q13472-2;Q13472-3	TOP3A_HUMAN;TOP3B_HUMAN	TOP3A;TOP3B	1	LACT_vs_MILT	0.0239883	-0.314	0.0737795	FALSE
Q9BY77	PDIP3_HUMAN	POLDIP3	11	LACT_vs_MILT	0.0129563	-0.314	0.0453197	FALSE
Q9P260-2	RELCH_HUMAN	RELCH	8	LACT_vs_MILT	0.0268178	-0.314	0.0796115	FALSE
P19838;P19838-2	NFKB1_HUMAN	NFKB1	3	LACT_vs_MILT	0.0396774	-0.313	0.114892	FALSE
P61163	ACTZ_HUMAN	ACTR1A	10	LACT_vs_MILT	0.00536556	-0.313	0.0244074	FALSE
Q96QF0;Q96QF0-2;Q96QF0-3;Q96QF0-4	RAB3I_HUMAN	RAB3IP	3	LACT_vs_MILT	0.048238	-0.313	0.120714	FALSE
A7E2V4;A7E2V4-4;A7E2V4-5;Q9Y4G8	RPGF2_HUMAN;ZSWM8_HUMAN	RAPGEF2;ZSWIM8	1	LACT_vs_MILT	0.0332724	-0.312	0.0933043	FALSE
Q01469	FABP5_HUMAN	FABP5	12	LACT_vs_MILT	0.0352375	-0.312	0.0944557	FALSE
Q13586;Q13586-2	STIM1_HUMAN	STIM1	1	LACT_vs_MILT	0.100194	-0.312	0.205227	FALSE
Q9H0U4	RAB1B_HUMAN	RAB1B	6	LACT_vs_MILT	0.0568237	-0.312	0.138503	FALSE
Q9NWB6	ARGL1_HUMAN	ARGLU1	2	LACT_vs_MILT	0.0331127	-0.312	0.0872262	FALSE
Q9HD20;Q9HD20-2	AT131_HUMAN	ATP13A1	12	LACT_vs_MILT	0.0347973	-0.311	0.093804	FALSE
Q9UEW8;Q9UEW8-2	STK39_HUMAN	STK39	10	LACT_vs_MILT	0.00449201	-0.311	0.0215916	FALSE
P78345	RPP38_HUMAN	RPP38	3	LACT_vs_MILT	0.0062451	-0.31	0.0297863	FALSE
Q06787-11	FMR1_HUMAN	FMR1	7	LACT_vs_MILT	0.011665	-0.31	0.0419779	FALSE
Q13796	SHRM2_HUMAN	SHROOM2	4	LACT_vs_MILT	0.0448834	-0.31	0.114198	FALSE
Q96PK6	RBM14_HUMAN	RBM14	17	LACT_vs_MILT	0.00591385	-0.31	0.0256446	FALSE
Q9BQ39	DDX50_HUMAN	DDX50	7	LACT_vs_MILT	0.00994217	-0.31	0.0381547	FALSE
Q9UHD1	CHRD1_HUMAN	CHORDC1	6	LACT_vs_MILT	0.0324825	-0.31	0.092458	FALSE
Q9UNZ2;Q9UNZ2-5	NSF1C_HUMAN	NSFL1C	15	LACT_vs_MILT	0.00452313	-0.31	0.0212766	FALSE
O00629	IMA3_HUMAN	KPNA4	8	LACT_vs_MILT	0.00808035	-0.309	0.0319148	FALSE
O75298;O75298-3	RTN2_HUMAN	RTN2	5	LACT_vs_MILT	0.00835698	-0.309	0.0336144	FALSE
Q15139	KPCD1_HUMAN	PRKD1	2	LACT_vs_MILT	0.083633	-0.309	0.199444	FALSE
Q6UN15-3	FIP1_HUMAN	FIP1L1	6	LACT_vs_MILT	0.0229626	-0.309	0.0714541	FALSE
Q9BQE3	TBA1C_HUMAN	TUBA1C	10	LACT_vs_MILT	0.0150817	-0.309	0.0521712	FALSE
Q9UGJ0;Q9UGJ0-2;Q9UGJ0-3	AAKG2_HUMAN	PRKAG2	7	LACT_vs_MILT	0.088146	-0.309	0.188376	FALSE
O75688;P35813;P35813-3	PPM1A_HUMAN;PPM1B_HUMAN	PPM1A;PPM1B	3	LACT_vs_MILT	0.078887	-0.308	0.174392	FALSE
Q8IYD1	ERF3B_HUMAN	GSPT2	1	LACT_vs_MILT	0.337875	-0.308	0.486244	FALSE
A0A0U1RRE5	NBDY_HUMAN	NBDY	1	LACT_vs_MILT	0.180159	-0.307	0.313865	FALSE
P36578	RL4_HUMAN	RPL4	33	LACT_vs_MILT	0.0130254	-0.307	0.0455046	FALSE
P42677;Q71UM5	RS27L_HUMAN;RS27_HUMAN	RPS27;RPS27L	2	LACT_vs_MILT	0.04788	-0.307	0.120056	FALSE
P49356;P49356-2	FNTB_HUMAN	FNTB	2	LACT_vs_MILT	0.0365759	-0.307	0.0998716	FALSE
P62847;P62847-2;P62847-3;P62847-4	RS24_HUMAN	RPS24	5	LACT_vs_MILT	0.0701821	-0.307	0.159249	FALSE
Q13442	HAP28_HUMAN	PDAP1	10	LACT_vs_MILT	0.0126335	-0.307	0.0443995	FALSE
Q13492;Q13492-2;Q13492-3;Q13492-5	PICAL_HUMAN	PICALM	6	LACT_vs_MILT	0.0580761	-0.307	0.152442	FALSE
Q14966	ZN638_HUMAN	ZNF638	13	LACT_vs_MILT	0.00443863	-0.307	0.0214422	FALSE
Q99943	PLCA_HUMAN	AGPAT1	3	LACT_vs_MILT	0.0454975	-0.307	0.127113	FALSE
C4AMC7;Q6VEQ5	WASH2_HUMAN;WASH3_HUMAN	WASH2P;WASH3P	4	LACT_vs_MILT	0.0967983	-0.306	0.220403	FALSE
P11940;P11940-2;Q9H361	PABP1_HUMAN;PABP3_HUMAN	PABPC1;PABPC3	13	LACT_vs_MILT	0.0150333	-0.306	0.0509018	FALSE
Q8IX04;Q8IX04-2;Q8IX04-3;Q8IX04-4;Q8IX04-6	UEVLD_HUMAN	UEVLD	2	LACT_vs_MILT	0.0862127	-0.306	0.186261	FALSE
Q8WWQ0	PHIP_HUMAN	PHIP	3	LACT_vs_MILT	0.0425769	-0.306	0.12142	FALSE
P11055;P13533;P13535;Q9UKX2	MYH2_HUMAN;MYH3_HUMAN;MYH6_HUMAN;MYH8_HUMAN	MYH2;MYH3;MYH6;MYH8	1	LACT_vs_MILT	0.276375	-0.305	0.42524	FALSE
Q13951	PEBB_HUMAN	CBFB	3	LACT_vs_MILT	0.0589377	-0.305	0.142417	FALSE
Q9ULV4;Q9ULV4-2;Q9ULV4-3	COR1C_HUMAN	CORO1C	13	LACT_vs_MILT	0.0470728	-0.305	0.115173	FALSE
P26373	RL13_HUMAN	RPL13	15	LACT_vs_MILT	0.15366	-0.304	0.27326	FALSE
P35241	RADI_HUMAN	RDX	27	LACT_vs_MILT	0.00413975	-0.304	0.0206023	FALSE
Q13561;Q13561-2;Q13561-3	DCTN2_HUMAN	DCTN2	21	LACT_vs_MILT	0.00507393	-0.304	0.0234252	FALSE
Q8NEZ2;Q8NEZ2-2	VP37A_HUMAN	VPS37A	3	LACT_vs_MILT	0.0396723	-0.304	0.105027	FALSE
Q9BQ70	TCF25_HUMAN	TCF25	5	LACT_vs_MILT	0.0365113	-0.304	0.108829	FALSE
Q9UBG0	MRC2_HUMAN	MRC2	2	LACT_vs_MILT	0.0828303	-0.304	0.16964	FALSE
O43251-6;O43251-8	RFOX2_HUMAN	RBFOX2	7	LACT_vs_MILT	0.0176112	-0.303	0.0589218	FALSE
Q86X55;Q86X55-1	CARM1_HUMAN	CARM1	5	LACT_vs_MILT	0.0216992	-0.303	0.0685741	FALSE
Q8WYQ5;Q8WYQ5-3	DGCR8_HUMAN	DGCR8	1	LACT_vs_MILT	0.218577	-0.303	0.337364	FALSE
Q92882	OSTF1_HUMAN	OSTF1	3	LACT_vs_MILT	0.0151319	-0.303	0.0522638	FALSE
Q9Y639;Q9Y639-4;Q9Y639-5	NPTN_HUMAN	NPTN	5	LACT_vs_MILT	0.0412037	-0.303	0.107882	FALSE
O14672	ADA10_HUMAN	ADAM10	4	LACT_vs_MILT	0.0270983	-0.302	0.0802179	FALSE
P55072	TERA_HUMAN	VCP	60	LACT_vs_MILT	0.00574682	-0.302	0.0257049	FALSE
Q9H3S7	PTN23_HUMAN	PTPN23	10	LACT_vs_MILT	0.00701974	-0.302	0.0294901	FALSE
O14647;O14647-2	CHD2_HUMAN	CHD2	2	LACT_vs_MILT	0.176988	-0.301	0.308606	FALSE
P15311	EZRI_HUMAN	EZR	35	LACT_vs_MILT	0.0359217	-0.301	0.0981508	FALSE
P18754;P18754-2	RCC1_HUMAN	RCC1	8	LACT_vs_MILT	0.023286	-0.301	0.0722277	FALSE
P21266;P28161	GSTM2_HUMAN;GSTM3_HUMAN	GSTM2;GSTM3	1	LACT_vs_MILT	0.0151276	-0.301	0.0489459	FALSE
P28072	PSB6_HUMAN	PSMB6	4	LACT_vs_MILT	0.0043737	-0.301	0.0212075	FALSE
P49760;P49760-3	CLK2_HUMAN	CLK2	1	LACT_vs_MILT	0.391007	-0.301	0.53668	FALSE
Q02543	RL18A_HUMAN	RPL18A	9	LACT_vs_MILT	0.0634519	-0.301	0.147696	FALSE
Q14258	TRI25_HUMAN	TRIM25	6	LACT_vs_MILT	0.0494025	-0.301	0.122613	FALSE
Q9H0W9;Q9H0W9-2	CK054_HUMAN	C11orf54	8	LACT_vs_MILT	0.00763506	-0.301	0.0313222	FALSE
P08237;P08237-3;P17858-2	PFKAL_HUMAN;PFKAM_HUMAN	PFKL;PFKM	2	LACT_vs_MILT	0.207243	-0.3	0.347759	FALSE
P30041	PRDX6_HUMAN	PRDX6	28	LACT_vs_MILT	0.0250543	-0.3	0.074572	FALSE
P35749-2;P35749-3	MYH11_HUMAN	MYH11	1	LACT_vs_MILT	0.0843565	-0.3	0.182509	FALSE
P62906	RL10A_HUMAN	RPL10A	11	LACT_vs_MILT	0.0286927	-0.3	0.0837126	FALSE
Q99418;Q99418-2	CYH2_HUMAN	CYTH2	2	LACT_vs_MILT	0.019478	-0.3	0.0594784	FALSE
Q9HCM4;Q9HCM4-3;Q9HCM4-4	E41L5_HUMAN	EPB41L5	2	LACT_vs_MILT	0.0560176	-0.3	0.134573	FALSE
Q9NZN3	EHD3_HUMAN	EHD3	8	LACT_vs_MILT	0.00811642	-0.3	0.0328918	FALSE
O95757;P34932;Q92598;Q92598-2;Q92598-3	HS105_HUMAN;HS74L_HUMAN;HSP74_HUMAN	HSPA4;HSPA4L;HSPH1	3	LACT_vs_MILT	0.0810746	-0.299	0.18002	FALSE
P68402	PA1B2_HUMAN	PAFAH1B2	3	LACT_vs_MILT	0.0972357	-0.299	0.201747	FALSE
Q15772;Q15772-1	SPEG_HUMAN	SPEG	9	LACT_vs_MILT	0.0215246	-0.299	0.0681414	FALSE
Q92610	ZN592_HUMAN	ZNF592	1	LACT_vs_MILT	0.145262	-0.299	0.26752	FALSE
Q99538;Q99538-2;Q99538-3	LGMN_HUMAN	LGMN	4	LACT_vs_MILT	0.0545166	-0.299	0.146169	FALSE
P04049;P04049-2	RAF1_HUMAN	RAF1	2	LACT_vs_MILT	0.219062	-0.298	0.358758	FALSE
P06733;P09104;P13929	ENOA_HUMAN;ENOB_HUMAN;ENOG_HUMAN	ENO1;ENO2;ENO3	3	LACT_vs_MILT	0.0836627	-0.298	0.199444	FALSE
P61225;Q9Y3L5	RAP2B_HUMAN;RAP2C_HUMAN	RAP2B;RAP2C	3	LACT_vs_MILT	0.131049	-0.298	0.273809	FALSE
Q6DKJ4	NXN_HUMAN	NXN	10	LACT_vs_MILT	0.0148685	-0.298	0.0502296	FALSE
Q96HE7	ERO1A_HUMAN	ERO1A	6	LACT_vs_MILT	0.00655377	-0.298	0.0281266	FALSE
Q9H2P0	ADNP_HUMAN	ADNP	12	LACT_vs_MILT	0.046807	-0.298	0.114774	FALSE
Q9NUP9	LIN7C_HUMAN	LIN7C	4	LACT_vs_MILT	0.0390153	-0.298	0.103705	FALSE
O14787-2	TNPO2_HUMAN	TNPO2	3	LACT_vs_MILT	0.207149	-0.297	0.345628	FALSE
O75116;Q13464	ROCK1_HUMAN;ROCK2_HUMAN	ROCK1;ROCK2	6	LACT_vs_MILT	0.0290476	-0.297	0.0859217	FALSE
P61764;P61764-2	STXB1_HUMAN	STXBP1	3	LACT_vs_MILT	0.0969323	-0.297	0.201334	FALSE
Q6ZSR9	YJ005_HUMAN		6	LACT_vs_MILT	0.0438788	-0.297	0.114118	FALSE
Q7KYR7;Q7KYR7-3;Q7KYR7-5	BT2A1_HUMAN	BTN2A1	2	LACT_vs_MILT	0.0261692	-0.297	0.078779	FALSE
Q7Z3K3;Q7Z3K3-2;Q7Z3K3-3;Q7Z3K3-5	POGZ_HUMAN	POGZ	10	LACT_vs_MILT	0.0281294	-0.297	0.0825278	FALSE
Q9BV57	MTND_HUMAN	ADI1	5	LACT_vs_MILT	0.0518411	-0.297	0.12684	FALSE
O00507-2;Q93008;Q93008-3	USP9X_HUMAN;USP9Y_HUMAN	USP9X;USP9Y	11	LACT_vs_MILT	0.0184788	-0.296	0.0594784	FALSE
P27361;P28482	MK01_HUMAN;MK03_HUMAN	MAPK1;MAPK3	4	LACT_vs_MILT	0.044362	-0.296	0.113674	FALSE
Q07866-6;Q9H0B6;Q9H0B6-2;Q9NSK0;Q9NSK0-3	KLC1_HUMAN;KLC2_HUMAN;KLC4_HUMAN	KLC1;KLC2;KLC4	2	LACT_vs_MILT	0.0910587	-0.296	0.181192	FALSE
Q14139;Q14139-2	UBE4A_HUMAN	UBE4A	6	LACT_vs_MILT	0.00430031	-0.296	0.0209495	FALSE
Q96AT9;Q96AT9-2	RPE_HUMAN	RPE	2	LACT_vs_MILT	0.043104	-0.296	0.111241	FALSE
Q9NXG2	THUM1_HUMAN	THUMPD1	1	LACT_vs_MILT	0.0574542	-0.296	0.138467	FALSE
Q9Y3D8	KAD6_HUMAN	AK6	1	LACT_vs_MILT	0.150251	-0.296	0.27619	FALSE
O60547;O60547-2	GMDS_HUMAN	GMDS	2	LACT_vs_MILT	0.0595308	-0.295	0.14119	FALSE
P09132	SRP19_HUMAN	SRP19	3	LACT_vs_MILT	0.0233652	-0.295	0.0723405	FALSE
Q8NHH9-5	ATLA2_HUMAN	ATL2	5	LACT_vs_MILT	0.0317001	-0.295	0.0910621	FALSE
O15127	SCAM2_HUMAN	SCAMP2	1	LACT_vs_MILT	0.0878631	-0.294	0.187841	FALSE
O75396	SC22B_HUMAN	SEC22B	13	LACT_vs_MILT	0.043966	-0.294	0.11281	FALSE
P04350;P07437;P68371;Q13509;Q13885;Q9BUF5;Q9BVA1	TBB2A_HUMAN;TBB2B_HUMAN;TBB3_HUMAN;TBB4A_HUMAN;TBB4B_HUMAN;TBB5_HUMAN;TBB6_HUMAN	TUBB;TUBB2A;TUBB2B;TUBB3;TUBB4A;TUBB4B;TUBB6	1	LACT_vs_MILT	0.202504	-0.294	0.339943	FALSE
P29083	T2EA_HUMAN	GTF2E1	1	LACT_vs_MILT	0.0539545	-0.294	0.131628	FALSE
P68366;P68366-2;Q9BQE3;Q9NY65-2	TBA1C_HUMAN;TBA4A_HUMAN;TBA8_HUMAN	TUBA1C;TUBA4A;TUBA8	11	LACT_vs_MILT	0.0411826	-0.294	0.105333	FALSE
Q01082	SPTB2_HUMAN	SPTBN1	153	LACT_vs_MILT	0.0144355	-0.294	0.0494751	FALSE
Q86U38;Q86U38-2	NOP9_HUMAN	NOP9	2	LACT_vs_MILT	0.188784	-0.294	0.327516	FALSE
O60216	RAD21_HUMAN	RAD21	5	LACT_vs_MILT	0.0307052	-0.293	0.0879383	FALSE
P36959	GMPR1_HUMAN	GMPR	2	LACT_vs_MILT	0.0290793	-0.293	0.0851592	FALSE
P63151;P63151-2	2ABA_HUMAN	PPP2R2A	11	LACT_vs_MILT	0.028996	-0.293	0.0844265	FALSE
Q9NZV5;Q9NZV5-2	SELN_HUMAN	SELENON	2	LACT_vs_MILT	0.0446163	-0.293	0.113884	FALSE
Q9UKP3;Q9UKP3-2	ITBP2_HUMAN	ITGB1BP2	5	LACT_vs_MILT	0.0727674	-0.293	0.180789	FALSE
P60903	S10AA_HUMAN	S100A10	6	LACT_vs_MILT	0.137824	-0.292	0.257254	FALSE
P61254	RL26_HUMAN	RPL26	3	LACT_vs_MILT	0.0248469	-0.292	0.0756291	FALSE
Q8IXQ4	GPAM1_HUMAN	GPALPP1	1	LACT_vs_MILT	0.0687644	-0.292	0.156772	FALSE
O14976;O14976-2	GAK_HUMAN	GAK	1	LACT_vs_MILT	0.248217	-0.291	0.392096	FALSE
P22234	PUR6_HUMAN	PAICS	18	LACT_vs_MILT	0.00720759	-0.291	0.0299304	FALSE
P61812;P61812-2	TGFB2_HUMAN	TGFB2	2	LACT_vs_MILT	0.0362085	-0.291	0.0986662	FALSE
Q86WA8	LONP2_HUMAN	LONP2	2	LACT_vs_MILT	0.125421	-0.291	0.226489	FALSE
Q9BV44	THUM3_HUMAN	THUMPD3	3	LACT_vs_MILT	0.0961573	-0.291	0.200013	FALSE
P62879	GBB2_HUMAN	GNB2	4	LACT_vs_MILT	0.0275278	-0.29	0.0810931	FALSE
Q01518;Q01518-2	CAP1_HUMAN	CAP1	14	LACT_vs_MILT	0.0173195	-0.29	0.0581704	FALSE
Q96DE0	NUD16_HUMAN	NUDT16	7	LACT_vs_MILT	0.0265806	-0.29	0.0802179	FALSE
Q9GZT4	SRR_HUMAN	SRR	10	LACT_vs_MILT	0.00395931	-0.29	0.0200152	FALSE
O95352;O95352-3	ATG7_HUMAN	ATG7	2	LACT_vs_MILT	0.0416108	-0.289	0.108652	FALSE
P61011;P61011-2	SRP54_HUMAN	SRP54	5	LACT_vs_MILT	0.00570055	-0.289	0.0255882	FALSE
Q13557;Q13557-10;Q13557-11;Q13557-6;Q13557-8	KCC2D_HUMAN	CAMK2D	19	LACT_vs_MILT	0.0211687	-0.289	0.0674417	FALSE
Q16773;Q16773-2	KAT1_HUMAN	KYAT1	3	LACT_vs_MILT	0.0487113	-0.289	0.12142	FALSE
Q6P9B9	INT5_HUMAN	INTS5	4	LACT_vs_MILT	0.00937319	-0.289	0.0366788	FALSE
P35658;P35658-2;P35658-3;P35658-4;P35658-5	NU214_HUMAN	NUP214	11	LACT_vs_MILT	0.0330975	-0.288	0.0907487	FALSE
P38159	RBMX_HUMAN	RBMX	9	LACT_vs_MILT	0.148085	-0.288	0.271591	FALSE
P55209;P55209-2;P55209-3	NP1L1_HUMAN	NAP1L1	7	LACT_vs_MILT	0.0123762	-0.288	0.0447127	FALSE
P61803	DAD1_HUMAN	DAD1	3	LACT_vs_MILT	0.0865086	-0.288	0.185702	FALSE
P62253	UB2G1_HUMAN	UBE2G1	3	LACT_vs_MILT	0.422863	-0.288	0.567623	FALSE
Q01433;Q01433-2	AMPD2_HUMAN	AMPD2	5	LACT_vs_MILT	0.0554309	-0.288	0.13333	FALSE
Q16186	ADRM1_HUMAN	ADRM1	3	LACT_vs_MILT	0.0883564	-0.288	0.188755	FALSE
Q2M2I8	AAK1_HUMAN	AAK1	12	LACT_vs_MILT	0.0250214	-0.288	0.0760155	FALSE
Q53FT3	HIKES_HUMAN	HIKESHI	2	LACT_vs_MILT	0.242204	-0.288	0.361843	FALSE
Q9BVA1	TBB2B_HUMAN	TUBB2B	2	LACT_vs_MILT	0.0450381	-0.288	0.11444	FALSE
P12429	ANXA3_HUMAN	ANXA3	29	LACT_vs_MILT	0.0211441	-0.287	0.0674181	FALSE
P84157-2	MXRA7_HUMAN	MXRA7	2	LACT_vs_MILT	0.0893226	-0.287	0.191416	FALSE
Q8N8S7	ENAH_HUMAN	ENAH	14	LACT_vs_MILT	0.00472664	-0.287	0.0222963	FALSE
Q9UJT9	FBXL7_HUMAN	FBXL7	2	LACT_vs_MILT	0.134316	-0.287	0.252356	FALSE
Q9Y3E7;Q9Y3E7-2;Q9Y3E7-3;Q9Y3E7-4	CHMP3_HUMAN	CHMP3	2	LACT_vs_MILT	0.00783341	-0.287	0.0298986	FALSE
O14579	COPE_HUMAN	COPE	9	LACT_vs_MILT	0.0668988	-0.286	0.149761	FALSE
O75190;O75190-3	DNJB6_HUMAN	DNAJB6	1	LACT_vs_MILT	0.306445	-0.286	0.427056	FALSE
O95292;Q9P0L0	VAPA_HUMAN;VAPB_HUMAN	VAPA;VAPB	1	LACT_vs_MILT	0.0885625	-0.286	0.18901	FALSE
P61960	UFM1_HUMAN	UFM1	4	LACT_vs_MILT	0.0494684	-0.286	0.122671	FALSE
Q14738	2A5D_HUMAN	PPP2R5D	10	LACT_vs_MILT	0.0308062	-0.286	0.0880903	FALSE
Q96EY5;Q96EY5-2	MB12A_HUMAN	MVB12A	1	LACT_vs_MILT	0.229447	-0.286	0.370155	FALSE
O60831	PRAF2_HUMAN	PRAF2	2	LACT_vs_MILT	0.0955211	-0.285	0.199279	FALSE
P54278	PMS2_HUMAN	PMS2	1	LACT_vs_MILT	0.0398232	-0.285	0.105319	FALSE
Q6UWE0	LRSM1_HUMAN	LRSAM1	16	LACT_vs_MILT	0.00503671	-0.285	0.0233319	FALSE
Q6Y7W6;Q6Y7W6-4;Q6Y7W6-5	GGYF2_HUMAN	GIGYF2	8	LACT_vs_MILT	0.0203614	-0.285	0.0657217	FALSE
Q8IXS6;Q9Y2D5-6	AKAP2_HUMAN;PALM2_HUMAN	AKAP2;PALM2	11	LACT_vs_MILT	0.0851255	-0.285	0.183828	FALSE
Q9BSJ2;Q9BSJ2-4	GCP2_HUMAN	TUBGCP2	11	LACT_vs_MILT	0.0343521	-0.285	0.0948507	FALSE
Q9UGP4	LIMD1_HUMAN	LIMD1	2	LACT_vs_MILT	0.147069	-0.285	0.27033	FALSE
Q9UIL1;Q9UIL1-2;Q9UIL1-3	SCOC_HUMAN	SCOC	2	LACT_vs_MILT	0.136315	-0.285	0.239893	FALSE
P51784	UBP11_HUMAN	USP11	4	LACT_vs_MILT	0.074159	-0.284	0.183417	FALSE
Q9H0W8;Q9H0W8-2	SMG9_HUMAN	SMG9	5	LACT_vs_MILT	0.0632697	-0.284	0.147391	FALSE
Q9NPC6	MYOZ2_HUMAN	MYOZ2	17	LACT_vs_MILT	0.0220593	-0.284	0.0677923	FALSE
O14880	MGST3_HUMAN	MGST3	2	LACT_vs_MILT	0.174515	-0.283	0.306237	FALSE
O94973	AP2A2_HUMAN	AP2A2	14	LACT_vs_MILT	0.0102228	-0.283	0.0381547	FALSE
P20585	MSH3_HUMAN	MSH3	2	LACT_vs_MILT	0.0595898	-0.283	0.132174	FALSE
Q02078-2	MEF2A_HUMAN	MEF2A	2	LACT_vs_MILT	0.103552	-0.283	0.210165	FALSE
Q68DU8	KCD16_HUMAN	KCTD16	1	LACT_vs_MILT	0.0967316	-0.283	0.189246	FALSE
Q8TC07-2;Q8TC07-3	TBC15_HUMAN	TBC1D15	6	LACT_vs_MILT	0.0134006	-0.283	0.0476538	FALSE
Q8WUB8;Q8WUB8-2;Q8WUB8-3	PHF10_HUMAN	PHF10	2	LACT_vs_MILT	0.312543	-0.283	0.505299	FALSE
A6NDU8	RIMC1_HUMAN	RIMOC1	2	LACT_vs_MILT	0.0585776	-0.282	0.13956	FALSE
O43815	STRN_HUMAN	STRN	19	LACT_vs_MILT	0.010745	-0.282	0.0395591	FALSE
P62917	RL8_HUMAN	RPL8	14	LACT_vs_MILT	0.0765571	-0.282	0.170561	FALSE
Q07866-6;Q9H0B6;Q9H0B6-2	KLC1_HUMAN;KLC2_HUMAN	KLC1;KLC2	3	LACT_vs_MILT	0.0427529	-0.282	0.121698	FALSE
Q5VWP3-2;Q5VWP3-3;Q5VWP3-4	MLIP_HUMAN	MLIP	7	LACT_vs_MILT	0.0182129	-0.282	0.0603054	FALSE
Q8ND56;Q8ND56-2;Q8ND56-3	LS14A_HUMAN	LSM14A	2	LACT_vs_MILT	0.134308	-0.282	0.252356	FALSE
P53396;P53396-2	ACLY_HUMAN	ACLY	16	LACT_vs_MILT	0.0109477	-0.281	0.0401471	FALSE
P68104;Q5VTE0	EF1A1_HUMAN;EF1A3_HUMAN	EEF1A1;EEF1A1P5	17	LACT_vs_MILT	0.0892168	-0.281	0.190239	FALSE
Q16181;Q16181-2	SEPT7_HUMAN	SEPTIN7	31	LACT_vs_MILT	0.012703	-0.281	0.0446156	FALSE
Q8N1F8	S11IP_HUMAN	STK11IP	3	LACT_vs_MILT	0.223628	-0.281	0.363121	FALSE
Q9UJF2;Q9UJF2-2	NGAP_HUMAN	RASAL2	5	LACT_vs_MILT	0.0318883	-0.281	0.0901185	FALSE
Q9Y3P9	RBGP1_HUMAN	RABGAP1	11	LACT_vs_MILT	0.00653259	-0.281	0.0273322	FALSE
Q9Y5Y2	NUBP2_HUMAN	NUBP2	6	LACT_vs_MILT	0.0401555	-0.281	0.10581	FALSE
O60641;O60641-3;O60641-4;Q13492;Q13492-2;Q13492-3;Q13492-5	AP180_HUMAN;PICAL_HUMAN	PICALM;SNAP91	2	LACT_vs_MILT	0.0846521	-0.28	0.18394	FALSE
P21964;P21964-2	COMT_HUMAN	COMT	5	LACT_vs_MILT	0.0852709	-0.28	0.183906	FALSE
P35580;P35580-4	MYH10_HUMAN	MYH10	116	LACT_vs_MILT	0.0255129	-0.28	0.0769216	FALSE
P78346;P78346-2	RPP30_HUMAN	RPP30	2	LACT_vs_MILT	0.0983782	-0.28	0.203239	FALSE
Q01974	ROR2_HUMAN	ROR2	3	LACT_vs_MILT	0.118869	-0.28	0.231794	FALSE
Q07020;Q07020-2	RL18_HUMAN	RPL18	9	LACT_vs_MILT	0.0320144	-0.28	0.0904304	FALSE
Q14008;Q14008-2;Q14008-3	CKAP5_HUMAN	CKAP5	34	LACT_vs_MILT	0.00999038	-0.28	0.0383142	FALSE
Q6P2E9	EDC4_HUMAN	EDC4	18	LACT_vs_MILT	0.0118917	-0.28	0.0423794	FALSE
Q9H4L4	SENP3_HUMAN	SENP3	6	LACT_vs_MILT	0.0376001	-0.28	0.10125	FALSE
Q9Y5P6;Q9Y5P6-2	GMPPB_HUMAN	GMPPB	8	LACT_vs_MILT	0.00445839	-0.28	0.0215017	FALSE
O43396	TXNL1_HUMAN	TXNL1	15	LACT_vs_MILT	0.0116369	-0.279	0.0418456	FALSE
P04899;P08754;P63096-2	GNAI1_HUMAN;GNAI2_HUMAN;GNAI3_HUMAN	GNAI1;GNAI2;GNAI3	3	LACT_vs_MILT	0.117482	-0.279	0.229862	FALSE
P43034	LIS1_HUMAN	PAFAH1B1	13	LACT_vs_MILT	0.00768337	-0.279	0.0314533	FALSE
P78330	SERB_HUMAN	PSPH	4	LACT_vs_MILT	0.096055	-0.279	0.202802	FALSE
Q5TEC6	H37_HUMAN	H3-7	7	LACT_vs_MILT	0.352323	-0.279	0.500295	FALSE
Q8TAT6;Q8TAT6-2	NPL4_HUMAN	NPLOC4	12	LACT_vs_MILT	0.010039	-0.279	0.0384342	FALSE
Q96AY4	TTC28_HUMAN	TTC28	6	LACT_vs_MILT	0.0199286	-0.279	0.064717	FALSE
P06753-6;P09493	TPM1_HUMAN;TPM3_HUMAN	TPM1;TPM3	2	LACT_vs_MILT	0.0865924	-0.278	0.186943	FALSE
Q93045;Q93045-2	STMN2_HUMAN	STMN2	1	LACT_vs_MILT	0.0415415	-0.278	0.109028	FALSE
Q9BV19	CA050_HUMAN	C1orf50	1	LACT_vs_MILT	0.211956	-0.278	0.351008	FALSE
O75448;O75448-2	MED24_HUMAN	MED24	5	LACT_vs_MILT	0.0862849	-0.277	0.185498	FALSE
P42574	CASP3_HUMAN	CASP3	4	LACT_vs_MILT	0.00910813	-0.277	0.0364967	FALSE
P55060;P55060-3	XPO2_HUMAN	CSE1L	31	LACT_vs_MILT	0.00994559	-0.277	0.0375024	FALSE
P67870	CSK2B_HUMAN	CSNK2B	6	LACT_vs_MILT	0.115394	-0.277	0.226855	FALSE
Q8NB12	SMYD1_HUMAN	SMYD1	24	LACT_vs_MILT	0.0451844	-0.277	0.114661	FALSE
Q8NB78;Q8NB78-2	KDM1B_HUMAN	KDM1B	2	LACT_vs_MILT	0.0675698	-0.277	0.157023	FALSE
Q8TCJ2	STT3B_HUMAN	STT3B	5	LACT_vs_MILT	0.0973533	-0.277	0.201918	FALSE
Q96P11;Q96P11-2;Q96P11-4	NSUN5_HUMAN	NSUN5	2	LACT_vs_MILT	0.10494	-0.277	0.212071	FALSE
Q13616	CUL1_HUMAN	CUL1	9	LACT_vs_MILT	0.0277891	-0.276	0.0816543	FALSE
Q14203;Q14203-3;Q14203-4;Q14203-6	DCTN1_HUMAN	DCTN1	32	LACT_vs_MILT	0.0141115	-0.276	0.0496311	FALSE
Q68CZ2;Q68CZ2-2;Q9HBL0-1	TENS1_HUMAN;TENS3_HUMAN	TNS1;TNS3	1	LACT_vs_MILT	0.154971	-0.276	0.280721	FALSE
Q8TEQ6	GEMI5_HUMAN	GEMIN5	5	LACT_vs_MILT	0.0321383	-0.276	0.0996209	FALSE
Q9BYV8;Q9BYV8-2;Q9BYV8-5	CEP41_HUMAN	CEP41	3	LACT_vs_MILT	0.307428	-0.276	0.455028	FALSE
Q9UBB4	ATX10_HUMAN	ATXN10	11	LACT_vs_MILT	0.0182106	-0.276	0.0603054	FALSE
Q9UM54;Q9UM54-1;Q9UM54-2;Q9UM54-4;Q9UM54-5;Q9UM54-6	MYO6_HUMAN	MYO6	3	LACT_vs_MILT	0.0662127	-0.276	0.169181	FALSE
Q9UPN3	MACF1_HUMAN	MACF1	23	LACT_vs_MILT	0.00456569	-0.276	0.0218185	FALSE
Q9Y490;Q9Y4G6	TLN1_HUMAN;TLN2_HUMAN	TLN1;TLN2	13	LACT_vs_MILT	0.00844508	-0.276	0.0338936	FALSE
Q9Y678	COPG1_HUMAN	COPG1	19	LACT_vs_MILT	0.00618443	-0.276	0.026471	FALSE
P16157;P16157-10;P16157-11;P16157-12;P16157-13;P16157-14;P16157-15;P16157-16;P16157-2;P16157-21;P16157-3;P16157-4;P16157-5;P16157-6;P16157-7;P16157-8;P16157-9	ANK1_HUMAN	ANK1	4	LACT_vs_MILT	0.101918	-0.275	0.228642	FALSE
P29558	RBMS1_HUMAN	RBMS1	2	LACT_vs_MILT	0.134355	-0.275	0.23778	FALSE
Q92522	H1X_HUMAN	H1-10	8	LACT_vs_MILT	0.0145415	-0.275	0.0496362	FALSE
O60716;O60716-2;O60716-3;O60716-5	CTND1_HUMAN	CTNND1	40	LACT_vs_MILT	0.00900861	-0.274	0.0348172	FALSE
O60828;O60828-2;O60828-4;O60828-5	PQBP1_HUMAN	PQBP1	2	LACT_vs_MILT	0.0607509	-0.274	0.144275	FALSE
O94953	KDM4B_HUMAN	KDM4B	1	LACT_vs_MILT	0.262442	-0.274	0.407255	FALSE
P11940;P11940-2	PABP1_HUMAN	PABPC1	10	LACT_vs_MILT	0.0193842	-0.274	0.0634428	FALSE
P35520;P35520-2	CBS_HUMAN	CBS	2	LACT_vs_MILT	0.104158	-0.274	0.199279	FALSE
Q9BZF1;Q9BZF1-2;Q9BZF1-3	OSBL8_HUMAN	OSBPL8	5	LACT_vs_MILT	0.0543371	-0.274	0.131522	FALSE
Q9HA65;Q9HA65-2;Q9HA65-3	TBC17_HUMAN	TBC1D17	3	LACT_vs_MILT	0.0817036	-0.274	0.178578	FALSE
Q9NTK5	OLA1_HUMAN	OLA1	16	LACT_vs_MILT	0.0039687	-0.274	0.0200275	FALSE
Q13017;Q13017-2	RHG05_HUMAN	ARHGAP5	8	LACT_vs_MILT	0.108592	-0.273	0.217787	FALSE
Q13885;Q9BVA1	TBB2A_HUMAN;TBB2B_HUMAN	TUBB2A;TUBB2B	3	LACT_vs_MILT	0.0301998	-0.273	0.0880903	FALSE
Q2TAY7	SMU1_HUMAN	SMU1	6	LACT_vs_MILT	0.165021	-0.273	0.293415	FALSE
Q53H96;Q53H96-2	P5CR3_HUMAN	PYCR3	1	LACT_vs_MILT	0.0549637	-0.273	0.124145	FALSE
Q8WUD4	CCD12_HUMAN	CCDC12	2	LACT_vs_MILT	0.0669273	-0.273	0.153189	FALSE
Q9H2V7;Q9H2V7-2;Q9H2V7-3	SPNS1_HUMAN	SPNS1	3	LACT_vs_MILT	0.184517	-0.273	0.322176	FALSE
Q9UNF1	MAGD2_HUMAN	MAGED2	26	LACT_vs_MILT	0.0417805	-0.273	0.106359	FALSE
O95155;O95155-2;O95155-4	UBE4B_HUMAN	UBE4B	7	LACT_vs_MILT	0.00748646	-0.272	0.0300584	FALSE
Q13424	SNTA1_HUMAN	SNTA1	19	LACT_vs_MILT	0.0782069	-0.272	0.169704	FALSE
Q14558;Q14558-2	KPRA_HUMAN	PRPSAP1	4	LACT_vs_MILT	0.0215128	-0.272	0.0681414	FALSE
Q6ZV73;Q6ZV73-2	FGD6_HUMAN	FGD6	2	LACT_vs_MILT	0.339925	-0.272	0.48705	FALSE
Q92945;Q96AE4;Q96I24	FUBP1_HUMAN;FUBP2_HUMAN;FUBP3_HUMAN	FUBP1;FUBP3;KHSRP	2	LACT_vs_MILT	0.425825	-0.272	0.536282	FALSE
Q99865;Q9BPZ2	SPI2A_HUMAN;SPI2B_HUMAN	SPIN2A;SPIN2B	1	LACT_vs_MILT	0.15118	-0.272	0.275778	FALSE
Q9BRQ0	PYGO2_HUMAN	PYGO2	2	LACT_vs_MILT	0.188245	-0.272	0.322176	FALSE
Q9NRN9	METL5_HUMAN	METTL5	1	LACT_vs_MILT	0.102385	-0.272	0.208237	FALSE
Q9UPU9;Q9UPU9-2;Q9UPU9-3	SMAG1_HUMAN	SAMD4A	2	LACT_vs_MILT	0.0809123	-0.272	0.178428	FALSE
O95456;O95456-2	PSMG1_HUMAN	PSMG1	1	LACT_vs_MILT	0.0434982	-0.271	0.111908	FALSE
P35613;P35613-2	BASI_HUMAN	BSG	8	LACT_vs_MILT	0.0255538	-0.271	0.0769216	FALSE
Q15345;Q15345-3	LRC41_HUMAN	LRRC41	2	LACT_vs_MILT	0.224525	-0.271	0.364293	FALSE
Q9BR39	JPH2_HUMAN	JPH2	12	LACT_vs_MILT	0.00832513	-0.271	0.0335449	FALSE
O00231	PSD11_HUMAN	PSMD11	27	LACT_vs_MILT	0.0429767	-0.27	0.111211	FALSE
P53621;P53621-2	COPA_HUMAN	COPA	31	LACT_vs_MILT	0.030381	-0.27	0.0872262	FALSE
P68543;P68543-2	UBX2A_HUMAN	UBXN2A	1	LACT_vs_MILT	0.173635	-0.27	0.28633	FALSE
Q15008	PSMD6_HUMAN	PSMD6	14	LACT_vs_MILT	0.0375384	-0.27	0.0992373	FALSE
Q6P1N9	TATD1_HUMAN	TATDN1	6	LACT_vs_MILT	0.0489465	-0.27	0.123443	FALSE
Q9Y263	PLAP_HUMAN	PLAA	15	LACT_vs_MILT	0.0210555	-0.27	0.0672621	FALSE
Q9Y2D5-6	AKAP2_HUMAN	AKAP2	39	LACT_vs_MILT	0.0178454	-0.27	0.058209	FALSE
Q9Y4G8	RPGF2_HUMAN	RAPGEF2	5	LACT_vs_MILT	0.0811803	-0.27	0.180187	FALSE
P14735	IDE_HUMAN	IDE	17	LACT_vs_MILT	0.0159891	-0.269	0.0545067	FALSE
P34932	HSP74_HUMAN	HSPA4	45	LACT_vs_MILT	0.011199	-0.269	0.0416478	FALSE
P40855	PEX19_HUMAN	PEX19	3	LACT_vs_MILT	0.160013	-0.269	0.287031	FALSE
Q12765;Q12765-2	SCRN1_HUMAN	SCRN1	12	LACT_vs_MILT	0.0300541	-0.269	0.0866039	FALSE
Q15758	AAAT_HUMAN	SLC1A5	3	LACT_vs_MILT	0.133576	-0.269	0.277862	FALSE
Q6P1M0	S27A4_HUMAN	SLC27A4	4	LACT_vs_MILT	0.0354002	-0.269	0.0971897	FALSE
Q8NFC6;Q96IK1	BD1L1_HUMAN;BOD1_HUMAN	BOD1;BOD1L1	1	LACT_vs_MILT	0.125647	-0.269	0.240774	FALSE
Q8WUA7;Q8WUA7-4	TB22A_HUMAN	TBC1D22A	2	LACT_vs_MILT	0.444928	-0.269	0.586996	FALSE
Q9UL25	RAB21_HUMAN	RAB21	5	LACT_vs_MILT	0.0754785	-0.269	0.168744	FALSE
O00214;O00214-2	LEG8_HUMAN	LGALS8	4	LACT_vs_MILT	0.159483	-0.268	0.286662	FALSE
P51805;Q9HCM2;Q9UIW2	PLXA1_HUMAN;PLXA3_HUMAN;PLXA4_HUMAN	PLXNA1;PLXNA3;PLXNA4	2	LACT_vs_MILT	0.124299	-0.268	0.239116	FALSE
Q02880;Q02880-2	TOP2B_HUMAN	TOP2B	32	LACT_vs_MILT	0.0160309	-0.268	0.0534724	FALSE
Q16401;Q16401-2	PSMD5_HUMAN	PSMD5	13	LACT_vs_MILT	0.0218265	-0.268	0.0687952	FALSE
Q5JSZ5;Q5JSZ5-5	PRC2B_HUMAN	PRRC2B	3	LACT_vs_MILT	0.0642986	-0.268	0.149099	FALSE
Q8IVD9	NUDC3_HUMAN	NUDCD3	2	LACT_vs_MILT	0.181691	-0.268	0.313865	FALSE
Q9BVG4	PBDC1_HUMAN	PBDC1	8	LACT_vs_MILT	0.0169964	-0.268	0.0559934	FALSE
Q9H0Q3	FXYD6_HUMAN	FXYD6	2	LACT_vs_MILT	0.107471	-0.268	0.203337	FALSE
Q9H0U3	MAGT1_HUMAN	MAGT1	4	LACT_vs_MILT	0.205024	-0.268	0.342677	FALSE
Q9UHV9	PFD2_HUMAN	PFDN2	8	LACT_vs_MILT	0.0628694	-0.268	0.146955	FALSE
P62750	RL23A_HUMAN	RPL23A	14	LACT_vs_MILT	0.0346549	-0.267	0.0954969	FALSE
Q9BXS5;Q9BXS5-2	AP1M1_HUMAN	AP1M1	9	LACT_vs_MILT	0.0122602	-0.267	0.0435366	FALSE
A6NGB9	WIPF3_HUMAN	WIPF3	1	LACT_vs_MILT	0.0299842	-0.266	0.0865637	FALSE
O94851;O94851-1;O94851-3;O94851-4;O94851-5;O94851-6	MICA2_HUMAN	MICAL2	2	LACT_vs_MILT	0.0683875	-0.266	0.14671	FALSE
P20962	PTMS_HUMAN	PTMS	3	LACT_vs_MILT	0.102267	-0.266	0.208195	FALSE
P48556	PSMD8_HUMAN	PSMD8	11	LACT_vs_MILT	0.105216	-0.266	0.212198	FALSE
Q08379;Q9NVV4-2	GOGA2_HUMAN;PAPD1_HUMAN	GOLGA2;MTPAP	1	LACT_vs_MILT	0.043882	-0.266	0.105952	FALSE
Q5J8M3-2	EMC4_HUMAN	EMC4	1	LACT_vs_MILT	0.250417	-0.266	0.394215	FALSE
Q8WWW0;Q8WWW0-2;Q8WWW0-3	RASF5_HUMAN	RASSF5	1	LACT_vs_MILT	0.444956	-0.266	0.552564	FALSE
Q9NVX2	NLE1_HUMAN	NLE1	2	LACT_vs_MILT	0.507325	-0.266	0.642991	FALSE
O60271-2;O60271-4	JIP4_HUMAN	SPAG9	5	LACT_vs_MILT	0.0622946	-0.265	0.161079	FALSE
P04350;P07437;P68371;Q13885;Q9BVA1	TBB2A_HUMAN;TBB2B_HUMAN;TBB4A_HUMAN;TBB4B_HUMAN;TBB5_HUMAN	TUBB;TUBB2A;TUBB2B;TUBB4A;TUBB4B	3	LACT_vs_MILT	0.425461	-0.265	0.570202	FALSE
P35030;P35030-2;P35030-3;P35030-4;P35030-5	TRY3_HUMAN	PRSS3	1	LACT_vs_MILT	0.223248	-0.265	0.362935	FALSE
P78344	IF4G2_HUMAN	EIF4G2	21	LACT_vs_MILT	0.0142204	-0.265	0.0498623	FALSE
Q00796	DHSO_HUMAN	SORD	14	LACT_vs_MILT	0.0160593	-0.265	0.0547135	FALSE
Q8WWI1-2;Q8WWI1-3;Q8WWI1-5	LMO7_HUMAN	LMO7	31	LACT_vs_MILT	0.0130637	-0.265	0.0454533	FALSE
Q9H227	GBA3_HUMAN	GBA3	1	LACT_vs_MILT	0.409487	-0.265	0.554051	FALSE
Q9Y6K0	CEPT1_HUMAN	CEPT1	1	LACT_vs_MILT	0.06997	-0.265	0.158836	FALSE
P20073;P20073-2	ANXA7_HUMAN	ANXA7	13	LACT_vs_MILT	0.0938375	-0.264	0.196572	FALSE
P50453	SPB9_HUMAN	SERPINB9	8	LACT_vs_MILT	0.0310851	-0.264	0.088496	FALSE
P55786	PSA_HUMAN	NPEPPS	42	LACT_vs_MILT	0.0195464	-0.264	0.0638052	FALSE
Q02539	H11_HUMAN	H1-1	2	LACT_vs_MILT	0.153481	-0.264	0.27874	FALSE
Q68DU8;Q96CX2	KCD12_HUMAN;KCD16_HUMAN	KCTD12;KCTD16	1	LACT_vs_MILT	0.384771	-0.264	0.530566	FALSE
Q7Z2K6	ERMP1_HUMAN	ERMP1	7	LACT_vs_MILT	0.136153	-0.264	0.254848	FALSE
O00178	GTPB1_HUMAN	GTPBP1	16	LACT_vs_MILT	0.0234385	-0.263	0.0711543	FALSE
O95363	SYFM_HUMAN	FARS2	1	LACT_vs_MILT	0.174067	-0.263	0.307434	FALSE
Q12768	WASC5_HUMAN	WASHC5	7	LACT_vs_MILT	0.0901856	-0.263	0.191599	FALSE
Q8NBF2	NHLC2_HUMAN	NHLRC2	14	LACT_vs_MILT	0.0186074	-0.263	0.0597848	FALSE
Q8TBX8;Q8TBX8-3	PI42C_HUMAN	PIP4K2C	5	LACT_vs_MILT	0.0974255	-0.263	0.201995	FALSE
Q92643	GPI8_HUMAN	PIGK	3	LACT_vs_MILT	0.0797519	-0.263	0.175571	FALSE
Q9BWM7;Q9H9B4	SFXN1_HUMAN;SFXN3_HUMAN	SFXN1;SFXN3	1	LACT_vs_MILT	0.292743	-0.263	0.439266	FALSE
Q9NXE4;Q9NXE4-2;Q9NXE4-3;Q9NXE4-4	NSMA3_HUMAN	SMPD4	4	LACT_vs_MILT	0.0805057	-0.263	0.194377	FALSE
Q9Y5B0;Q9Y5B0-4	CTDP1_HUMAN	CTDP1	3	LACT_vs_MILT	0.0337334	-0.263	0.0936805	FALSE
A0FGR8-6	ESYT2_HUMAN	ESYT2	8	LACT_vs_MILT	0.051086	-0.262	0.122942	FALSE
O94964;O94964-2	SOGA1_HUMAN	SOGA1	2	LACT_vs_MILT	0.19979	-0.262	0.336543	FALSE
P50225;P50226	ST1A1_HUMAN;ST1A2_HUMAN	SULT1A1;SULT1A2	3	LACT_vs_MILT	0.068835	-0.262	0.156867	FALSE
Q9BRP8;Q9BRP8-2	PYM1_HUMAN	PYM1	5	LACT_vs_MILT	0.0327621	-0.262	0.101032	FALSE
Q9NPB8	GPCP1_HUMAN	GPCPD1	1	LACT_vs_MILT	0.0372373	-0.262	0.100649	FALSE
Q9Y6W5	WASF2_HUMAN	WASF2	4	LACT_vs_MILT	0.0659608	-0.262	0.151683	FALSE
P57723;Q15365;Q15366-4;Q15366-5	PCBP1_HUMAN;PCBP2_HUMAN;PCBP4_HUMAN	PCBP1;PCBP2;PCBP4	2	LACT_vs_MILT	0.0809515	-0.261	0.177202	FALSE
Q96DE0;Q9BRJ7	NUD16_HUMAN;TIRR_HUMAN	NUDT16;NUDT16L1	1	LACT_vs_MILT	0.139942	-0.261	0.260234	FALSE
Q9H1A3;Q9H1A3-2	METL9_HUMAN	METTL9	1	LACT_vs_MILT	0.0372164	-0.261	0.100649	FALSE
Q9UBI1	COMD3_HUMAN	COMMD3	2	LACT_vs_MILT	0.135624	-0.261	0.254318	FALSE
Q643R3	LPCT4_HUMAN	LPCAT4	7	LACT_vs_MILT	0.116833	-0.26	0.228904	FALSE
Q8NE79	POPD1_HUMAN	BVES	8	LACT_vs_MILT	0.0720022	-0.26	0.162675	FALSE
Q9UH99;Q9UH99-2;Q9UH99-3	SUN2_HUMAN	SUN2	3	LACT_vs_MILT	0.364659	-0.26	0.561745	FALSE
Q9UHY1	NRBP_HUMAN	NRBP1	9	LACT_vs_MILT	0.0437212	-0.26	0.112331	FALSE
O15067	PUR4_HUMAN	PFAS	33	LACT_vs_MILT	0.0327395	-0.259	0.0899872	FALSE
P06756;P06756-2;P06756-3	ITAV_HUMAN	ITGAV	17	LACT_vs_MILT	0.0114284	-0.259	0.0422018	FALSE
Q8N9W6;Q8N9W6-2;Q8N9W6-3;Q8N9W6-4	BOLL_HUMAN	BOLL	1	LACT_vs_MILT	0.0234131	-0.259	0.0724427	FALSE
Q9Y4Y9;Q9Y4Y9-2	LSM5_HUMAN	LSM5	1	LACT_vs_MILT	0.370169	-0.259	0.48705	FALSE
O14617;O14617-5	AP3D1_HUMAN	AP3D1	5	LACT_vs_MILT	0.131588	-0.258	0.248202	FALSE
P61923;P61923-4	COPZ1_HUMAN	COPZ1	6	LACT_vs_MILT	0.0583097	-0.258	0.141189	FALSE
Q14344	GNA13_HUMAN	GNA13	3	LACT_vs_MILT	0.14348	-0.258	0.264915	FALSE
Q15056;Q15056-2	IF4H_HUMAN	EIF4H	8	LACT_vs_MILT	0.0254822	-0.258	0.0751259	FALSE
Q5VTR2	BRE1A_HUMAN	RNF20	5	LACT_vs_MILT	0.0298459	-0.258	0.0873611	FALSE
O43765	SGTA_HUMAN	SGTA	8	LACT_vs_MILT	0.0253509	-0.257	0.0766182	FALSE
P40227;Q92526-2	TCPW_HUMAN;TCPZ_HUMAN	CCT6A;CCT6B	4	LACT_vs_MILT	0.125912	-0.257	0.241203	FALSE
P61353	RL27_HUMAN	RPL27	11	LACT_vs_MILT	0.0427545	-0.257	0.108622	FALSE
Q13501	SQSTM_HUMAN	SQSTM1	6	LACT_vs_MILT	0.0868728	-0.257	0.20451	FALSE
Q14764	MVP_HUMAN	MVP	7	LACT_vs_MILT	0.0500221	-0.257	0.121315	FALSE
P61026	RAB10_HUMAN	RAB10	6	LACT_vs_MILT	0.0372884	-0.256	0.10074	FALSE
Q12824;Q12824-2	SNF5_HUMAN	SMARCB1	4	LACT_vs_MILT	0.0811848	-0.256	0.177646	FALSE
Q15311	RBP1_HUMAN	RALBP1	1	LACT_vs_MILT	0.241189	-0.256	0.386764	FALSE
Q15691	MARE1_HUMAN	MAPRE1	19	LACT_vs_MILT	0.032997	-0.256	0.0922694	FALSE
Q86X83;Q86X83-2	COMD2_HUMAN	COMMD2	4	LACT_vs_MILT	0.22955	-0.256	0.370155	FALSE
Q8N3L3	TXLNB_HUMAN	TXLNB	3	LACT_vs_MILT	0.0150575	-0.256	0.0521631	FALSE
Q96KP1	EXOC2_HUMAN	EXOC2	10	LACT_vs_MILT	0.0816679	-0.256	0.175046	FALSE
Q99569;Q99569-2	PKP4_HUMAN	PKP4	2	LACT_vs_MILT	0.185771	-0.256	0.318981	FALSE
Q9NSY0;Q9NSY0-2	NRBP2_HUMAN	NRBP2	3	LACT_vs_MILT	0.0770532	-0.256	0.171467	FALSE
Q9UIA9	XPO7_HUMAN	XPO7	22	LACT_vs_MILT	0.0181143	-0.256	0.0589218	FALSE
O75832	PSD10_HUMAN	PSMD10	4	LACT_vs_MILT	0.0992886	-0.255	0.224524	FALSE
P02545;P02545-2	LMNA_HUMAN	LMNA	60	LACT_vs_MILT	0.0226806	-0.255	0.0708678	FALSE
P31751;P31751-2	AKT2_HUMAN	AKT2	4	LACT_vs_MILT	0.215819	-0.255	0.359759	FALSE
P35611;P35611-3;P35612	ADDA_HUMAN;ADDB_HUMAN	ADD1;ADD2	1	LACT_vs_MILT	0.0388632	-0.255	0.104065	FALSE
P38159;Q96E39	RBMX_HUMAN;RMXL1_HUMAN	RBMX;RBMXL1	8	LACT_vs_MILT	0.206418	-0.255	0.337536	FALSE
P55822	SH3BG_HUMAN	SH3BGR	4	LACT_vs_MILT	0.127344	-0.255	0.242897	FALSE
P56937;P56937-2;P56937-3	DHB7_HUMAN	HSD17B7	1	LACT_vs_MILT	0.0686929	-0.255	0.157477	FALSE
Q00839	HNRPU_HUMAN	HNRNPU	38	LACT_vs_MILT	0.0484342	-0.255	0.118489	FALSE
Q16539	MK14_HUMAN	MAPK14	3	LACT_vs_MILT	0.303967	-0.255	0.450852	FALSE
Q92747	ARC1A_HUMAN	ARPC1A	8	LACT_vs_MILT	0.14817	-0.255	0.264784	FALSE
Q9BXR0	TGT_HUMAN	QTRT1	3	LACT_vs_MILT	0.208008	-0.255	0.34656	FALSE
Q9NQ48;Q9NQ48-2;Q9NQ48-3	LZTL1_HUMAN	LZTFL1	7	LACT_vs_MILT	0.0990685	-0.255	0.199456	FALSE
Q9NR50	EI2BG_HUMAN	EIF2B3	7	LACT_vs_MILT	0.0387952	-0.255	0.101412	FALSE
P17980	PRS6A_HUMAN	PSMC3	26	LACT_vs_MILT	0.010679	-0.254	0.0392359	FALSE
P40818;P40818-2	UBP8_HUMAN	USP8	5	LACT_vs_MILT	0.0354829	-0.254	0.0973208	FALSE
P62328	TYB4_HUMAN	TMSB4X	4	LACT_vs_MILT	0.252543	-0.254	0.435287	FALSE
O95630	STABP_HUMAN	STAMBP	3	LACT_vs_MILT	0.0507984	-0.253	0.12684	FALSE
P05109	S10A8_HUMAN	S100A8	2	LACT_vs_MILT	0.191063	-0.253	0.327516	FALSE
P21291	CSRP1_HUMAN	CSRP1	2	LACT_vs_MILT	0.563577	-0.253	0.693124	FALSE
P62277	RS13_HUMAN	RPS13	11	LACT_vs_MILT	0.13247	-0.253	0.243994	FALSE
Q00610;Q00610-2	CLH1_HUMAN	CLTC	76	LACT_vs_MILT	0.0611987	-0.253	0.144197	FALSE
Q03001;Q9UPN3-5	DYST_HUMAN;MACF1_HUMAN	DST;MACF1	1	LACT_vs_MILT	0.02385	-0.253	0.0738618	FALSE
Q14692	BMS1_HUMAN	BMS1	2	LACT_vs_MILT	0.072199	-0.253	0.162934	FALSE
Q99735;Q99735-2	MGST2_HUMAN	MGST2	1	LACT_vs_MILT	0.153458	-0.253	0.2612	FALSE
Q12972	PP1R8_HUMAN	PPP1R8	6	LACT_vs_MILT	0.0427382	-0.252	0.121698	FALSE
Q13033-2	STRN3_HUMAN	STRN3	10	LACT_vs_MILT	0.0143348	-0.252	0.050172	FALSE
Q6ZS17;Q6ZS17-2;Q6ZS17-3;Q6ZS17-4	RIPR1_HUMAN	RIPOR1	2	LACT_vs_MILT	0.287095	-0.252	0.433726	FALSE
Q96I24	FUBP3_HUMAN	FUBP3	14	LACT_vs_MILT	0.0122634	-0.252	0.0433993	FALSE
Q9HC07;Q9HC07-2	TM165_HUMAN	TMEM165	2	LACT_vs_MILT	0.133853	-0.252	0.251732	FALSE
Q9Y2Y0;Q9Y2Y0-2	AR2BP_HUMAN	ARL2BP	2	LACT_vs_MILT	0.299322	-0.252	0.446121	FALSE
O00299	CLIC1_HUMAN	CLIC1	12	LACT_vs_MILT	0.0510163	-0.251	0.122928	FALSE
O75113	N4BP1_HUMAN	N4BP1	2	LACT_vs_MILT	0.262073	-0.251	0.413037	FALSE
P04350;P07437;P68371;Q13509;Q13885;Q3ZCM7;Q9BUF5;Q9BVA1	TBB2A_HUMAN;TBB2B_HUMAN;TBB3_HUMAN;TBB4A_HUMAN;TBB4B_HUMAN;TBB5_HUMAN;TBB6_HUMAN;TBB8_HUMAN	TUBB;TUBB2A;TUBB2B;TUBB3;TUBB4A;TUBB4B;TUBB6;TUBB8	1	LACT_vs_MILT	0.10432	-0.251	0.211352	FALSE
P16989;P67809	YBOX1_HUMAN;YBOX3_HUMAN	YBX1;YBX3	4	LACT_vs_MILT	0.268568	-0.251	0.41453	FALSE
Q14997	PSME4_HUMAN	PSME4	6	LACT_vs_MILT	0.00949936	-0.251	0.0407085	FALSE
Q15814	TBCC_HUMAN	TBCC	5	LACT_vs_MILT	0.102529	-0.251	0.208455	FALSE
Q66K74-2	MAP1S_HUMAN	MAP1S	11	LACT_vs_MILT	0.0267434	-0.251	0.0778169	FALSE
Q86TC9;Q86TC9-2;Q8WX93	MYPN_HUMAN;PALLD_HUMAN	MYPN;PALLD	1	LACT_vs_MILT	0.218613	-0.251	0.337364	FALSE
Q86V81	THOC4_HUMAN	ALYREF	5	LACT_vs_MILT	0.0647897	-0.251	0.166486	FALSE
Q9H446;Q9H446-2	RWDD1_HUMAN	RWDD1	1	LACT_vs_MILT	0.426072	-0.251	0.570344	FALSE
P30154-3	2AAB_HUMAN	PPP2R1B	1	LACT_vs_MILT	0.149502	-0.25	0.27332	FALSE
P48147	PPCE_HUMAN	PREP	28	LACT_vs_MILT	0.0123161	-0.25	0.0446651	FALSE
P51116	FXR2_HUMAN	FXR2	11	LACT_vs_MILT	0.0332981	-0.25	0.0926947	FALSE
P78527	PRKDC_HUMAN	PRKDC	137	LACT_vs_MILT	0.0557539	-0.25	0.131242	FALSE
Q13308;Q13308-2;Q13308-3;Q13308-6	PTK7_HUMAN	PTK7	6	LACT_vs_MILT	0.0430099	-0.25	0.111215	FALSE
Q96KP4	CNDP2_HUMAN	CNDP2	22	LACT_vs_MILT	0.0176879	-0.25	0.0590416	FALSE
Q96PU5;Q96PU5-2;Q96PU5-3;Q96PU5-5;Q96PU5-6;Q96PU5-7	NED4L_HUMAN	NEDD4L	2	LACT_vs_MILT	0.0413074	-0.25	0.108708	FALSE
Q99829	CPNE1_HUMAN	CPNE1	14	LACT_vs_MILT	0.0110104	-0.25	0.0402541	FALSE
Q9Y6M1;Q9Y6M1-1	IF2B2_HUMAN	IGF2BP2	22	LACT_vs_MILT	0.0261993	-0.25	0.0768719	FALSE
O14979;Q14103;Q14103-3	HNRDL_HUMAN;HNRPD_HUMAN	HNRNPD;HNRNPDL	2	LACT_vs_MILT	0.144281	-0.249	0.266052	FALSE
O43242	PSMD3_HUMAN	PSMD3	25	LACT_vs_MILT	0.0657127	-0.249	0.147923	FALSE
O96007	MOC2B_HUMAN	MOCS2	2	LACT_vs_MILT	0.178114	-0.249	0.309913	FALSE
P23610	HAP40_HUMAN	F8A3	1	LACT_vs_MILT	0.0865493	-0.249	0.175046	FALSE
P56962	STX17_HUMAN	STX17	2	LACT_vs_MILT	0.0601028	-0.249	0.142371	FALSE
P62314	SMD1_HUMAN	SNRPD1	4	LACT_vs_MILT	0.0479225	-0.249	0.121698	FALSE
Q13153	PAK1_HUMAN	PAK1	4	LACT_vs_MILT	0.0614606	-0.249	0.14671	FALSE
Q5T8P6	RBM26_HUMAN	RBM26	9	LACT_vs_MILT	0.0553133	-0.249	0.133226	FALSE
A1A4F0-2	S66AL_HUMAN	SLC66A1L	1	LACT_vs_MILT	0.0861822	-0.248	0.174612	FALSE
P13987;P13987-2	CD59_HUMAN	CD59	4	LACT_vs_MILT	0.0810936	-0.248	0.19525	FALSE
P40424;P40424-2;P40424-3;P40425	PBX1_HUMAN;PBX2_HUMAN	PBX1;PBX2	1	LACT_vs_MILT	0.122809	-0.248	0.222956	FALSE
P49792	RBP2_HUMAN	RANBP2	21	LACT_vs_MILT	0.019794	-0.248	0.0644675	FALSE
P69849;Q15155;Q5JPE7;Q5JPE7-2	NOMO1_HUMAN;NOMO2_HUMAN;NOMO3_HUMAN	NOMO1;NOMO2;NOMO3	13	LACT_vs_MILT	0.031682	-0.248	0.0896233	FALSE
A6NIH7	U119B_HUMAN	UNC119B	2	LACT_vs_MILT	0.0985386	-0.247	0.203337	FALSE
O14744	ANM5_HUMAN	PRMT5	16	LACT_vs_MILT	0.0249811	-0.247	0.0741578	FALSE
O75436	VP26A_HUMAN	VPS26A	9	LACT_vs_MILT	0.0379044	-0.247	0.0995017	FALSE
P49720	PSB3_HUMAN	PSMB3	9	LACT_vs_MILT	0.0453285	-0.247	0.114824	FALSE
Q15811;Q15811-8;Q15811-9	ITSN1_HUMAN	ITSN1	11	LACT_vs_MILT	0.00955041	-0.247	0.0371455	FALSE
Q5VW38;Q5VW38-2;Q5VW38-3	GP107_HUMAN	GPR107	1	LACT_vs_MILT	0.177876	-0.247	0.309592	FALSE
Q8IZP0;Q8IZP0-10;Q8IZP0-12;Q8IZP0-2;Q8IZP0-3;Q8IZP0-4;Q8IZP0-5;Q8IZP0-6;Q8IZP0-7;Q8IZP0-8;Q8IZP0-9	ABI1_HUMAN	ABI1	5	LACT_vs_MILT	0.0644603	-0.247	0.14932	FALSE
P31947;P31947-2;P61981;P63104;Q04917	1433F_HUMAN;1433G_HUMAN;1433S_HUMAN;1433Z_HUMAN	SFN;YWHAG;YWHAH;YWHAZ	1	LACT_vs_MILT	0.178808	-0.246	0.291859	FALSE
P47914	RL29_HUMAN	RPL29	5	LACT_vs_MILT	0.100761	-0.246	0.205863	FALSE
Q14165	MLEC_HUMAN	MLEC	9	LACT_vs_MILT	0.0663733	-0.246	0.152405	FALSE
Q15424;Q15424-2;Q15424-3;Q15424-4	SAFB1_HUMAN	SAFB	7	LACT_vs_MILT	0.121666	-0.246	0.235414	FALSE
O14980	XPO1_HUMAN	XPO1	26	LACT_vs_MILT	0.0648807	-0.245	0.147165	FALSE
O75935;O75935-3	DCTN3_HUMAN	DCTN3	7	LACT_vs_MILT	0.0333523	-0.245	0.090931	FALSE
O95573	ACSL3_HUMAN	ACSL3	12	LACT_vs_MILT	0.029899	-0.245	0.0864447	FALSE
P04350;P07437;P68371;Q13885;Q3ZCM7;Q9BVA1	TBB2A_HUMAN;TBB2B_HUMAN;TBB4A_HUMAN;TBB4B_HUMAN;TBB5_HUMAN;TBB8_HUMAN	TUBB;TUBB2A;TUBB2B;TUBB4A;TUBB4B;TUBB8	1	LACT_vs_MILT	0.588927	-0.245	0.708432	FALSE
P07737	PROF1_HUMAN	PFN1	17	LACT_vs_MILT	0.0632151	-0.245	0.144616	FALSE
P50502	F10A1_HUMAN	ST13	4	LACT_vs_MILT	0.0985176	-0.245	0.203337	FALSE
P62979	RS27A_HUMAN	RPS27A	12	LACT_vs_MILT	0.24035	-0.245	0.375532	FALSE
Q5VW32;Q5VW32-2	BROX_HUMAN	BROX	4	LACT_vs_MILT	0.0814734	-0.245	0.180701	FALSE
Q7Z6L1;Q7Z6L1-2;Q7Z6L1-4	TCPR1_HUMAN	TECPR1	2	LACT_vs_MILT	0.299562	-0.245	0.421499	FALSE
Q8N163	CCAR2_HUMAN	CCAR2	23	LACT_vs_MILT	0.0300372	-0.245	0.0845359	FALSE
O76021	RL1D1_HUMAN	RSL1D1	14	LACT_vs_MILT	0.110463	-0.244	0.22001	FALSE
P36954	RPB9_HUMAN	POLR2I	2	LACT_vs_MILT	0.236301	-0.244	0.378502	FALSE
P47755	CAZA2_HUMAN	CAPZA2	9	LACT_vs_MILT	0.0205921	-0.244	0.0662437	FALSE
P52565	GDIR1_HUMAN	ARHGDIA	9	LACT_vs_MILT	0.0532656	-0.244	0.126307	FALSE
Q12857;Q12857-2;Q12857-3;Q12857-4	NFIA_HUMAN	NFIA	1	LACT_vs_MILT	0.0971705	-0.244	0.201684	FALSE
Q92562	FIG4_HUMAN	FIG4	1	LACT_vs_MILT	0.311532	-0.244	0.462333	FALSE
Q96IV0;Q96IV0-2;Q96IV0-3	NGLY1_HUMAN	NGLY1	3	LACT_vs_MILT	0.15501	-0.244	0.280721	FALSE
Q9NZB2;Q9NZB2-6	F120A_HUMAN	FAM120A	11	LACT_vs_MILT	0.049795	-0.244	0.123164	FALSE
O00410;O00410-3	IPO5_HUMAN	IPO5	27	LACT_vs_MILT	0.0332194	-0.243	0.0925204	FALSE
O00410;O00410-3;O60518	IPO5_HUMAN;RNBP6_HUMAN	IPO5;RANBP6	1	LACT_vs_MILT	0.406158	-0.243	0.519743	FALSE
O75367;O75367-1;O75367-3;Q9P0M6	H2AW_HUMAN;H2AY_HUMAN	MACROH2A1;MACROH2A2	2	LACT_vs_MILT	0.147718	-0.243	0.271091	FALSE
P35237	SPB6_HUMAN	SERPINB6	17	LACT_vs_MILT	0.0311281	-0.243	0.088496	FALSE
P46777	RL5_HUMAN	RPL5	21	LACT_vs_MILT	0.0798154	-0.243	0.175571	FALSE
P50570-3;P50570-5	DYN2_HUMAN	DNM2	18	LACT_vs_MILT	0.0447131	-0.243	0.114067	FALSE
Q13813-2;Q13813-3	SPTN1_HUMAN	SPTAN1	213	LACT_vs_MILT	0.0387179	-0.243	0.101258	FALSE
Q15286	RAB35_HUMAN	RAB35	4	LACT_vs_MILT	0.172636	-0.243	0.333652	FALSE
Q5R372;Q5R372-3;Q5R372-4	RBG1L_HUMAN	RABGAP1L	3	LACT_vs_MILT	0.0793324	-0.243	0.175046	FALSE
Q9HC35;Q9HC35-2	EMAL4_HUMAN	EML4	6	LACT_vs_MILT	0.0484459	-0.243	0.120933	FALSE
Q9UNE7	CHIP_HUMAN	STUB1	3	LACT_vs_MILT	0.0586066	-0.243	0.139572	FALSE
O75911	DHRS3_HUMAN	DHRS3	1	LACT_vs_MILT	0.291613	-0.242	0.437913	FALSE
P06744;Q8N196	G6PI_HUMAN;SIX5_HUMAN	GPI;SIX5	1	LACT_vs_MILT	0.243741	-0.242	0.38698	FALSE
P62753	RS6_HUMAN	RPS6	17	LACT_vs_MILT	0.0922743	-0.242	0.194674	FALSE
Q86VQ1	GLCI1_HUMAN	GLCCI1	3	LACT_vs_MILT	0.0496932	-0.242	0.136125	FALSE
Q9P2K5	MYEF2_HUMAN	MYEF2	9	LACT_vs_MILT	0.011165	-0.242	0.0405141	FALSE
O75150	BRE1B_HUMAN	RNF40	8	LACT_vs_MILT	0.0219138	-0.241	0.068995	FALSE
P50570-3;P50570-5;Q9UQ16;Q9UQ16-2;Q9UQ16-3;Q9UQ16-4	DYN2_HUMAN;DYN3_HUMAN	DNM2;DNM3	9	LACT_vs_MILT	0.0323402	-0.241	0.089152	FALSE
Q16643;Q16643-3	DREB_HUMAN	DBN1	13	LACT_vs_MILT	0.0605237	-0.241	0.143076	FALSE
Q8N573;Q8N573-2;Q8N573-5;Q8N573-8	OXR1_HUMAN	OXR1	3	LACT_vs_MILT	0.12116	-0.241	0.258058	FALSE
Q9H1E5	TMX4_HUMAN	TMX4	6	LACT_vs_MILT	0.271829	-0.241	0.424274	FALSE
Q9NZQ3;Q9NZQ3-3	SPN90_HUMAN	NCKIPSD	2	LACT_vs_MILT	0.0917513	-0.241	0.182227	FALSE
Q9UNX3	RL26L_HUMAN	RPL26L1	2	LACT_vs_MILT	0.0603019	-0.241	0.142667	FALSE
P39023	RL3_HUMAN	RPL3	22	LACT_vs_MILT	0.0630979	-0.24	0.147165	FALSE
P46779	RL28_HUMAN	RPL28	11	LACT_vs_MILT	0.0646094	-0.24	0.149605	FALSE
P49588;P49588-2	SYAC_HUMAN	AARS1	37	LACT_vs_MILT	0.0130614	-0.24	0.0466489	FALSE
P56211;P56211-2	ARP19_HUMAN	ARPP19	4	LACT_vs_MILT	0.0844961	-0.24	0.185498	FALSE
Q13554;Q13554-2;Q13554-3;Q13554-4;Q13554-5;Q13554-7;Q13554-8;Q13555;Q13555-10;Q13555-11;Q13555-2;Q13555-3;Q13555-4;Q13555-5;Q13555-6;Q13555-7;Q13555-8;Q13555-9;Q13557;Q13557-10;Q13557-11;Q13557-6;Q13557-8;Q9UQM7;Q9UQM7-2	KCC2A_HUMAN;KCC2B_HUMAN;KCC2D_HUMAN;KCC2G_HUMAN	CAMK2A;CAMK2B;CAMK2D;CAMK2G	2	LACT_vs_MILT	0.0699048	-0.24	0.159594	FALSE
Q6PK04	CC137_HUMAN	CCDC137	1	LACT_vs_MILT	0.172905	-0.24	0.28557	FALSE
Q6ZMI0	PPR21_HUMAN	PPP1R21	6	LACT_vs_MILT	0.0714463	-0.24	0.161482	FALSE
Q86VP6	CAND1_HUMAN	CAND1	37	LACT_vs_MILT	0.0470061	-0.24	0.11506	FALSE
Q96LL9	DJC30_HUMAN	DNAJC30	1	LACT_vs_MILT	0.147538	-0.24	0.271018	FALSE
Q9H2G2;Q9H2G2-2	SLK_HUMAN	SLK	19	LACT_vs_MILT	0.0157518	-0.24	0.0538887	FALSE
O15027;O15027-2;O15027-3;O15027-4;O15027-5	SC16A_HUMAN	SEC16A	15	LACT_vs_MILT	0.0240358	-0.239	0.0738618	FALSE
O43432;O43432-3	IF4G3_HUMAN	EIF4G3	7	LACT_vs_MILT	0.0744149	-0.239	0.167014	FALSE
P08240	SRPRA_HUMAN	SRPRA	10	LACT_vs_MILT	0.0906617	-0.239	0.192398	FALSE
P11277-2;Q01082	SPTB1_HUMAN;SPTB2_HUMAN	SPTB;SPTBN1	5	LACT_vs_MILT	0.381348	-0.239	0.527233	FALSE
P35998	PRS7_HUMAN	PSMC2	22	LACT_vs_MILT	0.0117443	-0.239	0.0421856	FALSE
P42166;P42167	LAP2A_HUMAN;LAP2B_HUMAN	TMPO	15	LACT_vs_MILT	0.0312339	-0.239	0.0868959	FALSE
P62081	RS7_HUMAN	RPS7	20	LACT_vs_MILT	0.158487	-0.239	0.28557	FALSE
Q96G03;Q96G03-2	PGM2_HUMAN	PGM2	5	LACT_vs_MILT	0.0911902	-0.239	0.193306	FALSE
Q9H8Y5	ANKZ1_HUMAN	ANKZF1	3	LACT_vs_MILT	0.095735	-0.239	0.202417	FALSE
O75955	FLOT1_HUMAN	FLOT1	23	LACT_vs_MILT	0.0869848	-0.238	0.182227	FALSE
P07197;P07197-2;P08670;P17661	DESM_HUMAN;NFM_HUMAN;VIME_HUMAN	DES;NEFM;VIM	2	LACT_vs_MILT	0.469175	-0.238	0.609368	FALSE
P07900;P07900-2;P08238;Q58FF6	H90B4_HUMAN;HS90A_HUMAN;HS90B_HUMAN	HSP90AA1;HSP90AB1;HSP90AB4P	2	LACT_vs_MILT	0.493819	-0.238	0.634431	FALSE
P42025	ACTY_HUMAN	ACTR1B	6	LACT_vs_MILT	0.0689866	-0.238	0.159594	FALSE
P62308	RUXG_HUMAN	SNRPG	5	LACT_vs_MILT	0.102663	-0.238	0.211964	FALSE
Q16555	DPYL2_HUMAN	DPYSL2	17	LACT_vs_MILT	0.0173668	-0.238	0.0582393	FALSE
Q68CZ2;Q68CZ2-2	TENS3_HUMAN	TNS3	2	LACT_vs_MILT	0.229824	-0.238	0.349869	FALSE
Q8N5J2;Q8N5J2-3	MINY1_HUMAN	MINDY1	3	LACT_vs_MILT	0.21501	-0.238	0.354337	FALSE
Q8WVJ2	NUDC2_HUMAN	NUDCD2	4	LACT_vs_MILT	0.0920017	-0.238	0.194377	FALSE
Q92621	NU205_HUMAN	NUP205	12	LACT_vs_MILT	0.109534	-0.238	0.218992	FALSE
Q9H832	UBE2Z_HUMAN	UBE2Z	4	LACT_vs_MILT	0.26198	-0.238	0.406647	FALSE
Q9UMX1	SUFU_HUMAN	SUFU	2	LACT_vs_MILT	0.284016	-0.238	0.430147	FALSE
Q9Y2L9;Q9Y2L9-2;Q9Y2L9-3	LRCH1_HUMAN	LRCH1	2	LACT_vs_MILT	0.159717	-0.238	0.288128	FALSE
P05556	ITB1_HUMAN	ITGB1	19	LACT_vs_MILT	0.0145413	-0.237	0.0495744	FALSE
P16383;P16383-2	GCFC2_HUMAN	GCFC2	3	LACT_vs_MILT	0.206246	-0.237	0.34442	FALSE
P23528	COF1_HUMAN	CFL1	15	LACT_vs_MILT	0.119848	-0.237	0.228642	FALSE
P23921	RIR1_HUMAN	RRM1	15	LACT_vs_MILT	0.0211749	-0.237	0.0674417	FALSE
P32418	NAC1_HUMAN	SLC8A1	28	LACT_vs_MILT	0.0757128	-0.237	0.165573	FALSE
Q96N66;Q96N66-2	MBOA7_HUMAN	MBOAT7	2	LACT_vs_MILT	0.313656	-0.237	0.434118	FALSE
Q9NUW8	TYDP1_HUMAN	TDP1	2	LACT_vs_MILT	0.0274754	-0.237	0.081012	FALSE
Q9NY33;Q9NY33-4	DPP3_HUMAN	DPP3	17	LACT_vs_MILT	0.0236264	-0.237	0.0714541	FALSE
O60506;O60506-3	HNRPQ_HUMAN	SYNCRIP	17	LACT_vs_MILT	0.0381234	-0.236	0.101945	FALSE
O75923;O75923-10;O75923-14;O75923-2;O75923-4;O75923-8	DYSF_HUMAN	DYSF	48	LACT_vs_MILT	0.0466568	-0.236	0.117569	FALSE
P06744	G6PI_HUMAN	GPI	30	LACT_vs_MILT	0.0233389	-0.236	0.0722979	FALSE
Q12797;Q12797-10;Q12797-3;Q12797-4	ASPH_HUMAN	ASPH	1	LACT_vs_MILT	0.13239	-0.236	0.251136	FALSE
Q6IAN0	DRS7B_HUMAN	DHRS7B	4	LACT_vs_MILT	0.187568	-0.236	0.325933	FALSE
Q7Z406-4	MYH14_HUMAN	MYH14	1	LACT_vs_MILT	0.480285	-0.236	0.618367	FALSE
Q96A65	EXOC4_HUMAN	EXOC4	12	LACT_vs_MILT	0.0337344	-0.236	0.0918662	FALSE
Q96DI7	SNR40_HUMAN	SNRNP40	5	LACT_vs_MILT	0.0611643	-0.236	0.146236	FALSE
Q99613;Q99613-2	EIF3C_HUMAN	EIF3C	25	LACT_vs_MILT	0.0636865	-0.236	0.148063	FALSE
O15116	LSM1_HUMAN	LSM1	2	LACT_vs_MILT	0.166172	-0.235	0.295098	FALSE
O43709;O43709-3	BUD23_HUMAN	BUD23	1	LACT_vs_MILT	0.238381	-0.235	0.381196	FALSE
P11940;P11940-2;Q13310-2;Q13310-3;Q9H361	PABP1_HUMAN;PABP3_HUMAN;PABP4_HUMAN	PABPC1;PABPC3;PABPC4	2	LACT_vs_MILT	0.329008	-0.235	0.477618	FALSE
P50570-3;Q9UQ16;Q9UQ16-2;Q9UQ16-3;Q9UQ16-4	DYN2_HUMAN;DYN3_HUMAN	DNM2;DNM3	2	LACT_vs_MILT	0.0992806	-0.235	0.204445	FALSE
Q13033-2;Q9NRL3;Q9NRL3-3	STRN3_HUMAN;STRN4_HUMAN	STRN3;STRN4	1	LACT_vs_MILT	0.329208	-0.235	0.477703	FALSE
Q13485	SMAD4_HUMAN	SMAD4	1	LACT_vs_MILT	0.394809	-0.235	0.540275	FALSE
Q8TCA0;Q8TCA0-3	LRC20_HUMAN	LRRC20	3	LACT_vs_MILT	0.0308088	-0.235	0.0880903	FALSE
Q96QK1	VPS35_HUMAN	VPS35	14	LACT_vs_MILT	0.0404437	-0.235	0.104276	FALSE
Q9NRF8	PYRG2_HUMAN	CTPS2	11	LACT_vs_MILT	0.0757324	-0.235	0.169181	FALSE
Q9NRW7	VPS45_HUMAN	VPS45	5	LACT_vs_MILT	0.141961	-0.235	0.289693	FALSE
Q9NVZ3;Q9NVZ3-2;Q9NVZ3-4	NECP2_HUMAN	NECAP2	2	LACT_vs_MILT	0.167779	-0.235	0.299236	FALSE
A0AVT1	UBA6_HUMAN	UBA6	17	LACT_vs_MILT	0.0265086	-0.234	0.0789373	FALSE
P02794	FRIH_HUMAN	FTH1	3	LACT_vs_MILT	0.199837	-0.234	0.336543	FALSE
P10412;P16402;P16403	H12_HUMAN;H13_HUMAN;H14_HUMAN	H1-2;H1-3;H1-4	5	LACT_vs_MILT	0.0529717	-0.234	0.143086	FALSE
Q14161;Q14161-5;Q14161-8	GIT2_HUMAN	GIT2	3	LACT_vs_MILT	0.0626839	-0.234	0.148543	FALSE
Q9UBW8	CSN7A_HUMAN	COPS7A	7	LACT_vs_MILT	0.0596133	-0.234	0.138467	FALSE
O00560;O00560-2;O00560-3	SDCB1_HUMAN	SDCBP	5	LACT_vs_MILT	0.100104	-0.233	0.205161	FALSE
O43896;O60333;O60333-2;O60333-3;O60333-4	KIF1B_HUMAN;KIF1C_HUMAN	KIF1B;KIF1C	1	LACT_vs_MILT	0.0588058	-0.233	0.140863	FALSE
P29218;P29218-3	IMPA1_HUMAN	IMPA1	11	LACT_vs_MILT	0.0841815	-0.233	0.178726	FALSE
P50851-2;Q8NFP9	LRBA_HUMAN;NBEA_HUMAN	LRBA;NBEA	3	LACT_vs_MILT	0.179828	-0.233	0.31158	FALSE
Q66PJ3;Q66PJ3-1;Q66PJ3-10;Q66PJ3-2;Q66PJ3-3;Q66PJ3-4;Q66PJ3-7;Q66PJ3-9	AR6P4_HUMAN	ARL6IP4	2	LACT_vs_MILT	0.234014	-0.233	0.375883	FALSE
Q96RQ1	ERGI2_HUMAN	ERGIC2	2	LACT_vs_MILT	0.244959	-0.233	0.388487	FALSE
Q9NUU7	DD19A_HUMAN	DDX19A	5	LACT_vs_MILT	0.0378829	-0.233	0.101585	FALSE
Q9UKF6	CPSF3_HUMAN	CPSF3	10	LACT_vs_MILT	0.0357985	-0.233	0.0978604	FALSE
Q9Y2P4	S27A6_HUMAN	SLC27A6	8	LACT_vs_MILT	0.151228	-0.233	0.275778	FALSE
P04350;P68371;Q3ZCM7	TBB4A_HUMAN;TBB4B_HUMAN;TBB8_HUMAN	TUBB4A;TUBB4B;TUBB8	1	LACT_vs_MILT	0.0805117	-0.232	0.176709	FALSE
P18124	RL7_HUMAN	RPL7	25	LACT_vs_MILT	0.145596	-0.232	0.267878	FALSE
P22303;P22303-2;P22303-4	ACES_HUMAN	ACHE	1	LACT_vs_MILT	0.378963	-0.232	0.525068	FALSE
P50395	GDIB_HUMAN	GDI2	29	LACT_vs_MILT	0.0421604	-0.232	0.109492	FALSE
Q01484;Q01484-2;Q01484-5	ANK2_HUMAN	ANK2	32	LACT_vs_MILT	0.0476394	-0.232	0.119575	FALSE
Q13283	G3BP1_HUMAN	G3BP1	12	LACT_vs_MILT	0.0874369	-0.232	0.187138	FALSE
Q8WWM7;Q8WWM7-2;Q8WWM7-3;Q8WWM7-4;Q8WWM7-5;Q8WWM7-6;Q8WWM7-8;Q8WWM7-9	ATX2L_HUMAN	ATXN2L	9	LACT_vs_MILT	0.0598919	-0.232	0.141988	FALSE
P50148	GNAQ_HUMAN	GNAQ	4	LACT_vs_MILT	0.121939	-0.231	0.239178	FALSE
Q92616	GCN1_HUMAN	GCN1	63	LACT_vs_MILT	0.0373253	-0.231	0.0985843	FALSE
Q9NV70;Q9NV70-2	EXOC1_HUMAN	EXOC1	7	LACT_vs_MILT	0.106786	-0.231	0.214879	FALSE
O43708	MAAI_HUMAN	GSTZ1	6	LACT_vs_MILT	0.253409	-0.23	0.397335	FALSE
P41091	IF2G_HUMAN	EIF2S3	13	LACT_vs_MILT	0.038885	-0.23	0.103511	FALSE
Q3LXA3	TKFC_HUMAN	TKFC	10	LACT_vs_MILT	0.0643132	-0.23	0.149099	FALSE
Q4V328	GRAP1_HUMAN	GRIPAP1	5	LACT_vs_MILT	0.0372266	-0.23	0.100649	FALSE
Q8WUM0	NU133_HUMAN	NUP133	11	LACT_vs_MILT	0.116008	-0.23	0.222484	FALSE
Q9H9A6	LRC40_HUMAN	LRRC40	21	LACT_vs_MILT	0.0460623	-0.23	0.114118	FALSE
Q9UMR3	TBX20_HUMAN	TBX20	5	LACT_vs_MILT	0.11361	-0.23	0.224543	FALSE
Q9UN86;Q9UN86-2	G3BP2_HUMAN	G3BP2	12	LACT_vs_MILT	0.021744	-0.23	0.0672621	FALSE
Q9Y2E4	DIP2C_HUMAN	DIP2C	4	LACT_vs_MILT	0.367385	-0.23	0.514589	FALSE
Q9Y3F4;Q9Y3F4-2	STRAP_HUMAN	STRAP	14	LACT_vs_MILT	0.0446027	-0.23	0.113884	FALSE
Q15393	SF3B3_HUMAN	SF3B3	34	LACT_vs_MILT	0.0396763	-0.229	0.105027	FALSE
Q5SY16	NOL9_HUMAN	NOL9	3	LACT_vs_MILT	0.203259	-0.229	0.340517	FALSE
Q7Z4H8	PLGT3_HUMAN	POGLUT3	3	LACT_vs_MILT	0.319692	-0.229	0.468254	FALSE
Q8N3U4;Q8N3U4-2;Q8WVM7;Q8WVM7-2	STAG1_HUMAN;STAG2_HUMAN	STAG1;STAG2	1	LACT_vs_MILT	0.447517	-0.229	0.592613	FALSE
Q9C0J8	WDR33_HUMAN	WDR33	4	LACT_vs_MILT	0.0194254	-0.229	0.0698268	FALSE
Q9Y294	ASF1A_HUMAN	ASF1A	1	LACT_vs_MILT	0.125487	-0.229	0.226489	FALSE
Q9Y295	DRG1_HUMAN	DRG1	10	LACT_vs_MILT	0.0403123	-0.229	0.103705	FALSE
O00425;Q9NZI8;Q9Y6M1;Q9Y6M1-1	IF2B1_HUMAN;IF2B2_HUMAN;IF2B3_HUMAN	IGF2BP1;IGF2BP2;IGF2BP3	1	LACT_vs_MILT	0.0788684	-0.228	0.174392	FALSE
O75116	ROCK2_HUMAN	ROCK2	13	LACT_vs_MILT	0.0705003	-0.228	0.159594	FALSE
P41240	CSK_HUMAN	CSK	9	LACT_vs_MILT	0.0449321	-0.228	0.114245	FALSE
Q13952;Q13952-2;Q13952-3;Q13952-5;Q13952-6;Q13952-7	NFYC_HUMAN	NFYC	3	LACT_vs_MILT	0.0803397	-0.228	0.176533	FALSE
Q8IY17;Q8IY17-2;Q8IY17-3;Q8IY17-5	PLPL6_HUMAN	PNPLA6	3	LACT_vs_MILT	0.110249	-0.228	0.219935	FALSE
Q8ND24	RN214_HUMAN	RNF214	5	LACT_vs_MILT	0.0707499	-0.228	0.162934	FALSE
Q8TAQ2;Q8TAQ2-2;Q8TAQ2-3	SMRC2_HUMAN	SMARCC2	10	LACT_vs_MILT	0.076592	-0.228	0.170573	FALSE
Q8WU90	ZC3HF_HUMAN	ZC3H15	4	LACT_vs_MILT	0.175846	-0.228	0.307823	FALSE
Q9UKG1	DP13A_HUMAN	APPL1	12	LACT_vs_MILT	0.0341277	-0.228	0.0945024	FALSE
Q9Y3C6	PPIL1_HUMAN	PPIL1	4	LACT_vs_MILT	0.0213985	-0.228	0.074762	FALSE
P78406	RAE1L_HUMAN	RAE1	7	LACT_vs_MILT	0.0264221	-0.227	0.0769216	FALSE
Q13617;Q13617-2	CUL2_HUMAN	CUL2	13	LACT_vs_MILT	0.0271031	-0.227	0.0802179	FALSE
Q16537;Q16537-2	2A5E_HUMAN	PPP2R5E	5	LACT_vs_MILT	0.0280228	-0.227	0.08352	FALSE
Q9H0Z9	RBM38_HUMAN	RBM38	9	LACT_vs_MILT	0.115828	-0.227	0.222956	FALSE
Q9UNA1;Q9UNA1-2	RHG26_HUMAN	ARHGAP26	2	LACT_vs_MILT	0.0484531	-0.227	0.120933	FALSE
P62256;P62256-2	UBE2H_HUMAN	UBE2H	4	LACT_vs_MILT	0.0376382	-0.226	0.101258	FALSE
Q86U86;Q86U86-2;Q86U86-3;Q86U86-4;Q86U86-5;Q86U86-7;Q86U86-8;Q86U86-9	PB1_HUMAN	PBRM1	13	LACT_vs_MILT	0.040982	-0.226	0.10735	FALSE
Q9NQW7-3	XPP1_HUMAN	XPNPEP1	17	LACT_vs_MILT	0.0445485	-0.226	0.113848	FALSE
Q9Y5A9	YTHD2_HUMAN	YTHDF2	2	LACT_vs_MILT	0.205576	-0.226	0.345755	FALSE
P13861;P13861-2	KAP2_HUMAN	PRKAR2A	21	LACT_vs_MILT	0.057706	-0.225	0.138054	FALSE
P20340-2	RAB6A_HUMAN	RAB6A	7	LACT_vs_MILT	0.135726	-0.225	0.254327	FALSE
P52788	SPSY_HUMAN	SMS	11	LACT_vs_MILT	0.0383062	-0.225	0.102339	FALSE
Q8WZA0;Q8WZA0-2	LZIC_HUMAN	LZIC	8	LACT_vs_MILT	0.0318041	-0.225	0.0880871	FALSE
Q92546	RGP1_HUMAN	RGP1	1	LACT_vs_MILT	0.253707	-0.225	0.399653	FALSE
Q92575	UBXN4_HUMAN	UBXN4	4	LACT_vs_MILT	0.0693044	-0.225	0.157493	FALSE
Q96CN7	ISOC1_HUMAN	ISOC1	11	LACT_vs_MILT	0.162683	-0.225	0.28989	FALSE
Q9H1E3	NUCKS_HUMAN	NUCKS1	7	LACT_vs_MILT	0.340095	-0.225	0.479134	FALSE
Q9NR09	BIRC6_HUMAN	BIRC6	12	LACT_vs_MILT	0.0884682	-0.225	0.188924	FALSE
Q9NZZ3	CHMP5_HUMAN	CHMP5	5	LACT_vs_MILT	0.081675	-0.225	0.181012	FALSE
Q9UP95;Q9UP95-2	S12A4_HUMAN	SLC12A4	3	LACT_vs_MILT	0.0549965	-0.225	0.132839	FALSE
P61421	VA0D1_HUMAN	ATP6V0D1	6	LACT_vs_MILT	0.0420313	-0.224	0.120386	FALSE
P63104	1433Z_HUMAN	YWHAZ	20	LACT_vs_MILT	0.0170137	-0.224	0.0573889	FALSE
Q13257;Q13257-2	MD2L1_HUMAN	MAD2L1	1	LACT_vs_MILT	0.126269	-0.224	0.241645	FALSE
Q2TAL8	QRIC1_HUMAN	QRICH1	5	LACT_vs_MILT	0.114733	-0.224	0.24781	FALSE
Q96QD9	UIF_HUMAN	FYTTD1	6	LACT_vs_MILT	0.0570175	-0.224	0.138871	FALSE
Q9BVL2;Q9BVL2-2;Q9BVL2-3	NUP58_HUMAN	NUP58	4	LACT_vs_MILT	0.0642813	-0.224	0.149099	FALSE
P12955;P12955-3	PEPD_HUMAN	PEPD	4	LACT_vs_MILT	0.0977984	-0.223	0.204867	FALSE
P30050	RL12_HUMAN	RPL12	9	LACT_vs_MILT	0.0978438	-0.223	0.202571	FALSE
P62873;P62879;Q9HAV0	GBB1_HUMAN;GBB2_HUMAN;GBB4_HUMAN	GNB1;GNB2;GNB4	3	LACT_vs_MILT	0.37231	-0.223	0.570202	FALSE
Q16531	DDB1_HUMAN	DDB1	38	LACT_vs_MILT	0.0464426	-0.223	0.114617	FALSE
Q27J81;Q27J81-2	INF2_HUMAN	INF2	7	LACT_vs_MILT	0.0472083	-0.223	0.115742	FALSE
Q86YP4;Q86YP4-2;Q86YP4-3	P66A_HUMAN	GATAD2A	11	LACT_vs_MILT	0.0484883	-0.223	0.118569	FALSE
Q99805	TM9S2_HUMAN	TM9SF2	3	LACT_vs_MILT	0.31382	-0.223	0.506832	FALSE
Q9BY44;Q9BY44-3	EIF2A_HUMAN	EIF2A	11	LACT_vs_MILT	0.0673188	-0.223	0.15028	FALSE
Q9UPU5	UBP24_HUMAN	USP24	8	LACT_vs_MILT	0.109912	-0.223	0.219368	FALSE
Q9Y2G5;Q9Y2G5-1;Q9Y2G5-2	OFUT2_HUMAN	POFUT2	2	LACT_vs_MILT	0.0434067	-0.223	0.105319	FALSE
A1L0T0	HACL2_HUMAN	ILVBL	12	LACT_vs_MILT	0.130846	-0.222	0.247286	FALSE
P06899	H2B1J_HUMAN	H2BC11	2	LACT_vs_MILT	0.178512	-0.222	0.310045	FALSE
Q03113;Q03113-2	GNA12_HUMAN	GNA12	1	LACT_vs_MILT	0.241849	-0.222	0.385354	FALSE
Q05397;Q05397-2;Q05397-5;Q05397-7	FAK1_HUMAN	PTK2	10	LACT_vs_MILT	0.0357578	-0.222	0.0978421	FALSE
Q13200	PSMD2_HUMAN	PSMD2	32	LACT_vs_MILT	0.0252372	-0.222	0.0747195	FALSE
Q13315	ATM_HUMAN	ATM	10	LACT_vs_MILT	0.0688127	-0.222	0.152696	FALSE
Q14C86;Q14C86-2;Q14C86-4;Q14C86-5;Q14C86-6	GAPD1_HUMAN	GAPVD1	17	LACT_vs_MILT	0.0225382	-0.222	0.068995	FALSE
Q8TCF1;Q8TCF1-2;Q8TCF1-4	ZFAN1_HUMAN	ZFAND1	1	LACT_vs_MILT	0.0474175	-0.222	0.11922	FALSE
Q9P2K3;Q9P2K3-3;Q9P2K3-4	RCOR3_HUMAN	RCOR3	1	LACT_vs_MILT	0.223171	-0.222	0.362912	FALSE
O94888	UBXN7_HUMAN	UBXN7	4	LACT_vs_MILT	0.0931801	-0.221	0.195726	FALSE
O95861;O95861-4	BPNT1_HUMAN	BPNT1	13	LACT_vs_MILT	0.0420452	-0.221	0.10934	FALSE
Q15369	ELOC_HUMAN	ELOC	7	LACT_vs_MILT	0.0346492	-0.221	0.0954969	FALSE
Q96T37;Q96T37-2;Q96T37-3;Q96T37-4	RBM15_HUMAN	RBM15	10	LACT_vs_MILT	0.0210353	-0.221	0.0657217	FALSE
Q9HD42	CHM1A_HUMAN	CHMP1A	2	LACT_vs_MILT	0.105468	-0.221	0.233885	FALSE
P13639	EF2_HUMAN	EEF2	52	LACT_vs_MILT	0.0619363	-0.22	0.142013	FALSE
P39060;P39060-1;P39060-2	COIA1_HUMAN	COL18A1	7	LACT_vs_MILT	0.0569855	-0.22	0.13333	FALSE
Q08AM6	VAC14_HUMAN	VAC14	5	LACT_vs_MILT	0.251206	-0.22	0.395054	FALSE
Q14696	MESD_HUMAN	MESD	4	LACT_vs_MILT	0.15774	-0.22	0.288128	FALSE
Q8TBC4	UBA3_HUMAN	UBA3	12	LACT_vs_MILT	0.0299564	-0.22	0.0844265	FALSE
Q969T4;Q96LR5	UB2E2_HUMAN;UB2E3_HUMAN	UBE2E2;UBE2E3	1	LACT_vs_MILT	0.339322	-0.22	0.489219	FALSE
Q96JC1;Q96JC1-2	VPS39_HUMAN	VPS39	2	LACT_vs_MILT	0.118074	-0.22	0.23063	FALSE
Q9NZ01	TECR_HUMAN	TECR	5	LACT_vs_MILT	0.142802	-0.22	0.264169	FALSE
Q9UBM7	DHCR7_HUMAN	DHCR7	1	LACT_vs_MILT	0.635151	-0.22	0.752201	FALSE
Q9Y580	RBM7_HUMAN	RBM7	2	LACT_vs_MILT	0.0868696	-0.22	0.175534	FALSE
O95453;O95453-2;O95453-3;O95453-4	PARN_HUMAN	PARN	4	LACT_vs_MILT	0.193231	-0.219	0.3281	FALSE
P30419	NMT1_HUMAN	NMT1	8	LACT_vs_MILT	0.11197	-0.219	0.222056	FALSE
P50851-2	LRBA_HUMAN	LRBA	22	LACT_vs_MILT	0.0288059	-0.219	0.0839578	FALSE
Q8NB37	GALD1_HUMAN	GATD1	4	LACT_vs_MILT	0.028532	-0.219	0.0915838	FALSE
Q8WUY1	THEM6_HUMAN	THEM6	3	LACT_vs_MILT	0.200097	-0.219	0.341502	FALSE
Q96D71;Q96D71-2;Q96D71-3;Q96D71-4	REPS1_HUMAN	REPS1	8	LACT_vs_MILT	0.0994889	-0.219	0.204582	FALSE
Q9H6U6;Q9H6U6-2;Q9H6U6-3;Q9H6U6-6;Q9H6U6-7;Q9H6U6-8	BCAS3_HUMAN	BCAS3	1	LACT_vs_MILT	0.646392	-0.219	0.757769	FALSE
Q9P003	CNIH4_HUMAN	CNIH4	1	LACT_vs_MILT	0.273572	-0.219	0.420342	FALSE
Q9UGP8	SEC63_HUMAN	SEC63	6	LACT_vs_MILT	0.0800909	-0.219	0.176054	FALSE
Q9UL15;Q9UL15-2	BAG5_HUMAN	BAG5	3	LACT_vs_MILT	0.169801	-0.219	0.299697	FALSE
Q02078;Q02078-2	MEF2A_HUMAN	MEF2A	2	LACT_vs_MILT	0.168453	-0.218	0.298139	FALSE
Q6R327;Q6R327-3	RICTR_HUMAN	RICTOR	2	LACT_vs_MILT	0.197564	-0.218	0.333788	FALSE
Q6ZVM7;Q6ZVM7-2	TM1L2_HUMAN	TOM1L2	9	LACT_vs_MILT	0.0772801	-0.218	0.171839	FALSE
Q8IYS2;Q8IYS2-2	K2013_HUMAN	KIAA2013	2	LACT_vs_MILT	0.139569	-0.218	0.259772	FALSE
Q96HN2;Q96HN2-2;Q96HN2-3;Q96HN2-4	SAHH3_HUMAN	AHCYL2	3	LACT_vs_MILT	0.104837	-0.218	0.232841	FALSE
Q96KR1	ZFR_HUMAN	ZFR	17	LACT_vs_MILT	0.0225145	-0.218	0.070487	FALSE
Q9BVC4;Q9BVC4-4	LST8_HUMAN	MLST8	4	LACT_vs_MILT	0.11758	-0.218	0.229977	FALSE
Q9NVJ2	ARL8B_HUMAN	ARL8B	2	LACT_vs_MILT	0.364988	-0.218	0.483188	FALSE
O15083;Q8IUD2;Q8IUD2-4	ERC2_HUMAN;RB6I2_HUMAN	ERC1;ERC2	3	LACT_vs_MILT	0.0762803	-0.217	0.17278	FALSE
P13861;P13861-2;P31323	KAP2_HUMAN;KAP3_HUMAN	PRKAR2A;PRKAR2B	2	LACT_vs_MILT	0.154616	-0.217	0.280359	FALSE
P14618	KPYM_HUMAN	PKM	5	LACT_vs_MILT	0.332543	-0.217	0.48705	FALSE
Q9NQC3	RTN4_HUMAN	RTN4	32	LACT_vs_MILT	0.0505897	-0.217	0.121749	FALSE
Q9UNM6;Q9UNM6-2	PSD13_HUMAN	PSMD13	16	LACT_vs_MILT	0.0251942	-0.217	0.074784	FALSE
O15145	ARPC3_HUMAN	ARPC3	5	LACT_vs_MILT	0.0889181	-0.216	0.207327	FALSE
P09496-2	CLCA_HUMAN	CLTA	5	LACT_vs_MILT	0.0252403	-0.216	0.0764231	FALSE
P27348;P31946;P31946-2;P31947;P31947-2;P63104	1433B_HUMAN;1433S_HUMAN;1433T_HUMAN;1433Z_HUMAN	SFN;YWHAB;YWHAQ;YWHAZ	1	LACT_vs_MILT	0.125423	-0.216	0.240435	FALSE
P29323;P29323-2;P29323-3	EPHB2_HUMAN	EPHB2	1	LACT_vs_MILT	0.218501	-0.216	0.358216	FALSE
P62333	PRS10_HUMAN	PSMC6	21	LACT_vs_MILT	0.0361854	-0.216	0.0986662	FALSE
Q96S52	PIGS_HUMAN	PIGS	8	LACT_vs_MILT	0.0631219	-0.216	0.147165	FALSE
O00186	STXB3_HUMAN	STXBP3	5	LACT_vs_MILT	0.17043	-0.215	0.330332	FALSE
O95208;O95208-2	EPN2_HUMAN	EPN2	3	LACT_vs_MILT	0.126108	-0.215	0.241418	FALSE
O95486	SC24A_HUMAN	SEC24A	5	LACT_vs_MILT	0.0450625	-0.215	0.114452	FALSE
P25789	PSA4_HUMAN	PSMA4	7	LACT_vs_MILT	0.12005	-0.215	0.233068	FALSE
P28066	PSA5_HUMAN	PSMA5	8	LACT_vs_MILT	0.125212	-0.215	0.234574	FALSE
P39656	OST48_HUMAN	DDOST	14	LACT_vs_MILT	0.175206	-0.215	0.307264	FALSE
P49641;P49641-1;P49641-2	MA2A2_HUMAN	MAN2A2	1	LACT_vs_MILT	0.109357	-0.215	0.205328	FALSE
P50402	EMD_HUMAN	EMD	8	LACT_vs_MILT	0.0443146	-0.215	0.113603	FALSE
Q7KZF4	SND1_HUMAN	SND1	42	LACT_vs_MILT	0.0766794	-0.215	0.166578	FALSE
Q86UP2-2;Q86UP2-4	KTN1_HUMAN	KTN1	66	LACT_vs_MILT	0.0242433	-0.215	0.0725078	FALSE
Q92922	SMRC1_HUMAN	SMARCC1	7	LACT_vs_MILT	0.0475705	-0.215	0.119454	FALSE
Q92974;Q92974-2;Q92974-3	ARHG2_HUMAN	ARHGEF2	11	LACT_vs_MILT	0.30822	-0.215	0.455793	FALSE
Q9BTV4	TMM43_HUMAN	TMEM43	6	LACT_vs_MILT	0.199457	-0.215	0.368636	FALSE
Q9UJY4	GGA2_HUMAN	GGA2	5	LACT_vs_MILT	0.105688	-0.215	0.213001	FALSE
O14828	SCAM3_HUMAN	SCAMP3	4	LACT_vs_MILT	0.235635	-0.214	0.377699	FALSE
O75347	TBCA_HUMAN	TBCA	10	LACT_vs_MILT	0.177049	-0.214	0.302663	FALSE
P27361	MK03_HUMAN	MAPK3	3	LACT_vs_MILT	0.104497	-0.214	0.232554	FALSE
P52209;P52209-2	6PGD_HUMAN	PGD	27	LACT_vs_MILT	0.0506884	-0.214	0.124572	FALSE
P55209;P55209-2;P55209-3;Q99733;Q99733-2	NP1L1_HUMAN;NP1L4_HUMAN	NAP1L1;NAP1L4	2	LACT_vs_MILT	0.189865	-0.214	0.325933	FALSE
P60953	CDC42_HUMAN	CDC42	4	LACT_vs_MILT	0.0340446	-0.214	0.103583	FALSE
P63151;P63151-2;Q66LE6	2ABA_HUMAN;2ABD_HUMAN	PPP2R2A;PPP2R2D	3	LACT_vs_MILT	0.0915889	-0.214	0.211964	FALSE
Q6P4I2	WDR73_HUMAN	WDR73	1	LACT_vs_MILT	0.268812	-0.214	0.414682	FALSE
Q8WVM8	SCFD1_HUMAN	SCFD1	17	LACT_vs_MILT	0.0790465	-0.214	0.17046	FALSE
Q9H444	CHM4B_HUMAN	CHMP4B	8	LACT_vs_MILT	0.054189	-0.214	0.128421	FALSE
O00425;Q9NZI8	IF2B1_HUMAN;IF2B3_HUMAN	IGF2BP1;IGF2BP3	1	LACT_vs_MILT	0.136985	-0.213	0.256024	FALSE
O75533	SF3B1_HUMAN	SF3B1	47	LACT_vs_MILT	0.0339972	-0.213	0.0922694	FALSE
Q04760;Q04760-2	LGUL_HUMAN	GLO1	10	LACT_vs_MILT	0.154477	-0.213	0.27332	FALSE
Q14254	FLOT2_HUMAN	FLOT2	26	LACT_vs_MILT	0.0842862	-0.213	0.178854	FALSE
Q5H9R7;Q5H9R7-2;Q5H9R7-3;Q5H9R7-4;Q5H9R7-5;Q5H9R7-6	PP6R3_HUMAN	PPP6R3	3	LACT_vs_MILT	0.068291	-0.213	0.155878	FALSE
Q6NYC8;Q6NYC8-2	PPR18_HUMAN	PPP1R18	1	LACT_vs_MILT	0.292269	-0.213	0.43867	FALSE
Q71SY5;Q71SY5-4;Q71SY5-5	MED25_HUMAN	MED25	1	LACT_vs_MILT	0.158927	-0.213	0.28593	FALSE
Q8N9R8;Q8N9R8-2	SCAI_HUMAN	SCAI	1	LACT_vs_MILT	0.508841	-0.213	0.643921	FALSE
Q9Y262	EIF3L_HUMAN	EIF3L	16	LACT_vs_MILT	0.102803	-0.213	0.204582	FALSE
O00487	PSDE_HUMAN	PSMD14	6	LACT_vs_MILT	0.0917218	-0.212	0.212066	FALSE
O60763	USO1_HUMAN	USO1	28	LACT_vs_MILT	0.0376309	-0.212	0.099375	FALSE
P61201;P61201-2	CSN2_HUMAN	COPS2	13	LACT_vs_MILT	0.0518533	-0.212	0.12684	FALSE
Q12800;Q12800-2;Q12800-3;Q12800-4	TFCP2_HUMAN	TFCP2	4	LACT_vs_MILT	0.0999326	-0.212	0.204983	FALSE
Q7Z7L7	ZER1_HUMAN	ZER1	2	LACT_vs_MILT	0.202038	-0.212	0.318379	FALSE
Q969J3	BORC5_HUMAN	BORCS5	2	LACT_vs_MILT	0.254391	-0.212	0.400337	FALSE
Q9NVG8;Q9NVG8-2	TBC13_HUMAN	TBC1D13	6	LACT_vs_MILT	0.0494014	-0.212	0.124145	FALSE
Q9Y608	LRRF2_HUMAN	LRRFIP2	6	LACT_vs_MILT	0.138411	-0.212	0.257949	FALSE
Q9Y6X8	ZHX2_HUMAN	ZHX2	5	LACT_vs_MILT	0.0372528	-0.212	0.110391	FALSE
P51153	RAB13_HUMAN	RAB13	2	LACT_vs_MILT	0.217735	-0.211	0.357297	FALSE
P55884;P55884-2	EIF3B_HUMAN	EIF3B	16	LACT_vs_MILT	0.0687625	-0.211	0.156772	FALSE
Q12979;Q12979-2;Q12979-4	ABR_HUMAN	ABR	7	LACT_vs_MILT	0.0448123	-0.211	0.114118	FALSE
Q99081;Q99081-3	HTF4_HUMAN	TCF12	1	LACT_vs_MILT	0.386483	-0.211	0.532418	FALSE
Q99611	SPS2_HUMAN	SEPHS2	1	LACT_vs_MILT	0.337603	-0.211	0.456766	FALSE
Q9NPD3	EXOS4_HUMAN	EXOSC4	4	LACT_vs_MILT	0.104695	-0.211	0.214879	FALSE
Q9UPY6	WASF3_HUMAN	WASF3	3	LACT_vs_MILT	0.22266	-0.211	0.362465	FALSE
Q9Y281;Q9Y281-3	COF2_HUMAN	CFL2	5	LACT_vs_MILT	0.119624	-0.211	0.232593	FALSE
P09211	GSTP1_HUMAN	GSTP1	16	LACT_vs_MILT	0.0399269	-0.21	0.103406	FALSE
P46821	MAP1B_HUMAN	MAP1B	41	LACT_vs_MILT	0.0376437	-0.21	0.099375	FALSE
P60842	IF4A1_HUMAN	EIF4A1	10	LACT_vs_MILT	0.0949437	-0.21	0.198419	FALSE
Q5MNZ6	WIPI3_HUMAN	WDR45B	2	LACT_vs_MILT	0.316588	-0.21	0.467925	FALSE
Q8IZQ5	SELH_HUMAN	SELENOH	6	LACT_vs_MILT	0.241551	-0.21	0.384987	FALSE
P01111;P01116-2	RASK_HUMAN;RASN_HUMAN	KRAS;NRAS	2	LACT_vs_MILT	0.461568	-0.209	0.602472	FALSE
P07814	SYEP_HUMAN	EPRS1	66	LACT_vs_MILT	0.054336	-0.209	0.128621	FALSE
Q13362;Q13362-2;Q13362-3;Q13362-4;Q13362-5	2A5G_HUMAN	PPP2R5C	3	LACT_vs_MILT	0.467915	-0.209	0.667351	FALSE
Q8NFW8	NEUA_HUMAN	CMAS	7	LACT_vs_MILT	0.233646	-0.209	0.375532	FALSE
Q9NSD9	SYFB_HUMAN	FARSB	21	LACT_vs_MILT	0.0562503	-0.209	0.13502	FALSE
O00203;O00203-3	AP3B1_HUMAN	AP3B1	9	LACT_vs_MILT	0.111041	-0.208	0.220748	FALSE
P27348	1433T_HUMAN	YWHAQ	21	LACT_vs_MILT	0.0914801	-0.208	0.193636	FALSE
P33527;P33527-2;P33527-4;P33527-6;P33527-9	MRP1_HUMAN	ABCC1	3	LACT_vs_MILT	0.281664	-0.208	0.42765	FALSE
P46926	GNPI1_HUMAN	GNPDA1	6	LACT_vs_MILT	0.161152	-0.208	0.288224	FALSE
P60900	PSA6_HUMAN	PSMA6	14	LACT_vs_MILT	0.0532179	-0.208	0.12941	FALSE
Q14694;Q14694-2;Q14694-3	UBP10_HUMAN	USP10	11	LACT_vs_MILT	0.027595	-0.208	0.0794248	FALSE
Q15555;Q9UPY8;Q9UPY8-2	MARE2_HUMAN;MARE3_HUMAN	MAPRE2;MAPRE3	1	LACT_vs_MILT	0.254543	-0.208	0.398252	FALSE
Q86U44	MTA70_HUMAN	METTL3	4	LACT_vs_MILT	0.078829	-0.208	0.174392	FALSE
Q9UPN6;Q9UPN6-2	SCAF8_HUMAN	SCAF8	2	LACT_vs_MILT	0.22108	-0.208	0.360643	FALSE
Q9Y2U8	MAN1_HUMAN	LEMD3	3	LACT_vs_MILT	0.0621602	-0.208	0.147696	FALSE
O15344	TRI18_HUMAN	MID1	5	LACT_vs_MILT	0.274383	-0.207	0.426422	FALSE
O15530;O15530-3;O15530-4	PDPK1_HUMAN	PDPK1	4	LACT_vs_MILT	0.0378102	-0.207	0.101466	FALSE
P52298;P52298-3	NCBP2_HUMAN	NCBP2	1	LACT_vs_MILT	0.189348	-0.207	0.325237	FALSE
P55039	DRG2_HUMAN	DRG2	6	LACT_vs_MILT	0.0872498	-0.207	0.204867	FALSE
Q07157;Q07157-2	ZO1_HUMAN	TJP1	48	LACT_vs_MILT	0.0420873	-0.207	0.109401	FALSE
Q15067;Q15067-2	ACOX1_HUMAN	ACOX1	6	LACT_vs_MILT	0.192211	-0.207	0.359477	FALSE
[truncated: 3,769 more rows]

## Sheet: Figure 3. Sarcomere Lengths
	Lactate	MACS
	1.83	1.72
	1.4	2.29
	1.55	1.4
	1.73	1.54
	1.66	1.8
	1.52	1.38
	1.52	1.71
	1.38	1.33
	1.48	1.24
	2.09	1.51
	2.01	1.64
	1.8	1.2
	1.85	1.32
	1.55	1.33
	1.57	2.03
	1.95	2.16
	1.27	2.01
	1.8	1.77
	1.24	1.55
	1.91	1.66
	1.8	1.46
	1.28	1.91
	1.74	2.17
	1.51	1.36
	1.56	1.6
	2.09	1.9
	1.48	1.51
	1.56	1.66
	1.39	1.58
	1.65	1.18
	1.65	1.5
	1.66	1.44
	1.48	1.48
	1.51	1.49
	1.69	2
	1.69	1.33
	1.97	1.95
	1.84	1.5
	2.05	2.06
	2.02	2
	1.48	1.64
	1.97	1.41
	1.65	1.55
	1.91	1.39
	1.83	1.72
	1.83	1.44
	1.66	1.32
	1.46	1.51
	1.23	1.7
	1.91	1.53
	1.8	2
	2.09	1.51
	1.48	1.82
	1.66	1.76
	2.2	1.93
	1.69	1.61
	2.2	1.37
	1.83	1.85
	2.02	1.42
	1.66	1.71
	1.48	1.71
	1.28	1.53
	1.43	1.63
	1.66	1.89
	1.69	1.27
	1.62	1.4
	1.42	1.61
	1.66	2.01
	2.02	1.64
	1.61	1.74
	1.42	1.8
	1.61	1.7
	1.75	1.29
	1.66	1.62
	1.4	1.53
	1.51	1.78
	1.83	1.7
	2.06	1.69
	1.67	1.75
	1.69	1.86
	1.75	1.77
	1.63	1.75
	1.6	1.37
	1.84	1.51
	1.84	1.83
	1.86	1.77
	1.65	1.64
	1.51	1.5
	1.54	1.75
	1.66	1.51
	1.46	1.75
	1.68	1.62
	1.92	1.62
	1.35	1.51
	1.37	1.64
	1.62	2.13
	1.68	2.25
	1.43	1.91
	1.37	1.88
		1.75
		1.22
		1.2
		1.75
		1.43
		1.89
		1.62
		1.64

## Sheet: Figure 4. Twitch Force Param.
ECT#	Genotype	Treatment	Date Made	Date Tested	Age (d)	Diameter	Radius	CSA	Freq	Fmin	Fmin/mm2	Fmax	Fmax/mm2	TF	TF/mm2	Norm TF	CT100	Norm CT100	CT25	CT50	CT25-50	CT50-100	CT100+RT50	CT100+RT90	(CT50-100)+(RT50)	RT50	Norm RT50	RT90	RT50-90	+dFmax	-dFmax	dFdt Ratio	T to +dFmax	T to -dFMax	T +dFMax to Fmax	T Fmax to -dFMax	Norm +dFdtMax	Norm -dFdtMax	N=
22071102	SCVI8	Lactate	44753	44781	28	0.41	0.299615	0.282019	1.5	2.3952	8.49305	3.8448	13.6331	1.4496	5.14008	1	0.216	1	0.0525	0.0925	0.04	0.1235	0.3635	0.5175	0.271	0.1475	1	0.3015	0.154	10.2	-12.2	1.19608	0.1015	0.502	0.1145	0.286	7.03642	-8.41611	1
22071108	SCVI8	Lactate	44753	44783	30	0.5	0.365385	0.419421	1.5	3.3012	7.87085	4.7322	11.2827	1.431	3.41184	1	0.2115	1	0.0645	0.0965	0.032	0.115	0.3225	0.4115	0.226	0.111	1	0.2	0.089	11.8	-10	0.847458	0.087	0.31	0.1245	0.0985	8.24598	-6.98812	1
22071109	SCVI8	Lactate	44753	44782	29	0.5	0.365385	0.419421	1.5	3.0318	7.22853	4.5234	10.7849	1.4916	3.55633	1	0.2215	1	0.0655	0.0985	0.033	0.123	0.3525	0.4445	0.254	0.131	1	0.223	0.092	11.8	-9.4	0.79661	0.094	0.341	0.1275	0.1195	7.91097	-6.30196	1
22071113	SCVI8	Lactate	44753	44781	28	0.3	0.219231	0.150992	1.5	2.3544	15.5929	3.6864	24.4146	1.332	8.82168	1	0.1955	1	0.0615	0.0905	0.029	0.105	0.3185	0.422	0.228	0.123	1	0.2265	0.1035	12	-7.8	0.65	0.087	0.300857	0.1085	0.105357	9.00901	-5.85586	1
22050902L1	SCVI8	Lactate	44690	44718	28	0.29	0.211923	0.141093	1.5	0.7044	4.99244	1.1328	8.02873	0.4284	3.03629	1	0.1825	1	0.0605	0.089	0.0285	0.0935	0.2705	0.3385	0.1815	0.088	1	0.156	0.068	4	-3.8	0.95	0.086	0.26	0.0965	0.0775	9.33707	-8.87021	1
22050904L1	SCVI8	Lactate	44690	44720	30	0.2	0.146154	0.0671074	1.5	0.4332	6.45532	0.7962	11.8646	0.363	5.40924	1	0.185	1	0.0635	0.0915	0.028	0.0935	0.2965	0.3865	0.205	0.1115	1	0.2015	0.09	3.4	-2.2	0.647059	0.102	0.2798	0.083	0.0948	9.36639	-6.06061	1
22050910L2	SCVI8	Lactate	44690	44719	29	0.35	0.255769	0.205516	1.5	2.0106	9.78316	3.0666	14.9214	1.056	5.13828	1	0.177	1	0.0635	0.0895	0.026	0.0875	0.2695	0.343	0.18	0.0925	1	0.166	0.0735	10.6	-8.4	0.792453	0.086	0.25	0.091	0.073	10.0379	-7.95455	1
				Mean	28.8571	0.364286	0.266209	0.240796	1.5	2.03297	8.6309	3.11177	13.5614	1.0788	4.93053	1	0.198429	1	0.0616429	0.0925714	0.0309286	0.105857	0.313357	0.409071	0.220786	0.114929	1	0.210643	0.0957143	9.11429	-7.68571	0.839951	0.0919286	0.320522	0.1065	0.122094	8.70625	-7.20677	7
				SEM	0.314842	0.0393237	0.0287366	0.0484307	0	0.382405	1.19806	0.548955	1.8408	0.170949	0.688688	0	0.00624943	0	0.00153102	0.00126341	0.00163016	0.00521352	0.0129369	0.0216843	0.0120881	0.00733974	0	0.0168031	0.00990869	1.31668	1.23213	0.0664581	0.00254035	0.0300155	0.00593416	0.0258932	0.359457	0.423636
ECT#	Genotype	Treatment	Date Made	Date Tested	Age (d)	Diameter	Radius	CSA	Freq	Fmin	Fmin/mm2	Fmax	Fmax/mm2	TF	TF/mm2	Norm TF	CT100	Norm CT100	CT25	CT50	CT25-50	CT50-100	CT100+RT50	CT100+RT90	(CT50-100)+(RT50)	RT50	Norm RT50	RT90	RT50-90	+dFmax	-dFmax	dFdt Ratio	T to +dFmax	T to -dFMax	T +dFMax to Fmax	T Fmax to -dFMax	Norm +dFdtMax	Norm -dFdtMax	N=
22071104	SCVI10	Miltenyi	44753	44784	31	0.4	0.292308	0.26843	1.5	2.3778	8.85819	3.6294	13.5209	1.2516	4.66268	1	0.22	1	0.0675	0.1015	0.034	0.1185	0.3405	0.4475	0.239	0.1205	1	0.2275	0.107	9.4	-7.4	0.787234	0.1015	0.313	0.1185	0.093	7.51039	-5.91243	1
22071111	SCVI8	Miltenyi	44753	44783	30	0.48	0.350769	0.386539	1.5	2.3928	6.19033	4.1556	10.7508	1.7628	4.56048	1	0.245	1	0.0725	0.1095	0.037	0.1355	0.3915	0.5065	0.282	0.1465	1	0.2615	0.115	12.6	-9.2	0.730159	0.102	0.3784	0.143	0.1334	7.14772	-5.21897	1
22050901M2	SCVI8	Miltenyi	44690	44718	28	0.45	0.328846	0.339731	1.5	0.846	2.4902	2.2026	6.48336	1.3566	3.99316	1	0.208	1	0.0715	0.1005	0.029	0.1075	0.3425	0.4505	0.242	0.1345	1	0.2425	0.108	12	-7.2	0.6	0.101	0.323818	0.107	0.115818	8.84564	-5.30739	1
22050902M2	SCVI8	Miltenyi	44690	44719	29	0.51	0.372692	0.436366	1.5	0.6672	1.52899	1.782	4.08373	1.1148	2.55474	1	0.1735	1	0.0605	0.0865	0.026	0.087	0.2655	0.3395	0.179	0.092	1	0.166	0.074	11.2	-9	0.803571	0.087	0.256	0.0865	0.0825	10.0466	-8.0732	1
22050905M2	SCVI8	Miltenyi	44690	44720	30	0.35	0.255769	0.205516	1.5	0.6816	3.31652	1.4532	7.07097	0.7716	3.75445	1	0.1625	1	0.0555	0.0785	0.023	0.084	0.2545	0.3245	0.176	0.092	1	0.162	0.07	8.6	-6.4	0.744186	0.071	0.2445	0.0915	0.082	11.1457	-8.29445	1
				Mean	29.6	0.438	0.320077	0.327316	1.5	1.39308	4.47685	2.64456	8.38195	1.25148	3.9051	1	0.2018	1	0.0655	0.0953	0.0298	0.1065	0.3189	0.4137	0.2236	0.1171	1	0.2119	0.0948	10.76	-7.84	0.73303	0.0925	0.303144	0.1093	0.101344	8.93921	-6.56129	5
				SEM	0.45607	0.0255186	0.0186482	0.0368	0	0.363401	1.20192	0.473786	1.49423	0.144425	0.338075	0	0.0135371	0	0.00292575	0.00500719	0.00228736	0.00865448	0.0230592	0.0313502	0.0181562	0.00987664	0	0.0181513	0.00843516	0.682114	0.484644	0.0320898	0.00542586	0.0217713	0.00908251	0.00902441	0.673932	0.602821
				p=	0.234533	0.218793	0.218793	0.253598	#DIV/0!	0.310552	0.0547575	0.588491	0.0898195	0.519714	0.303784	#DIV/0!	0.825809	#DIV/0!	0.277415	0.591103	0.713864	0.952303	0.842307	0.911061	0.904952	0.872569	#DIV/0!	0.964449	0.952696	0.387061	0.927735	0.267817	0.926085	0.699971	0.810883	0.561878	0.770932	0.428913
ECT#	Genotype	Treatment	Date Made	Date Tested	Age (d)	Diameter	Radius	CSA	Freq
22050910L2	SCVI8	Lactate	44690	44719	29	0.35	0.255769	0.205516	1.5 Iso	2.0802	10.1218	3.1962	15.552	1.116	5.43022	1.05682	0.163	0.920904	0.0565	0.0805	0.024	0.0825	0.2465	0.3115	0.166	0.0835	0.902703	0.1485	0.065	12.4	-10	0.806452	0.078	0.236	0.085	0.073	11.1111	-8.96057	1
22050902L1	SCVI8	Lactate	44690	44718	28	0.29	0.211923	0.141093	1.5 Iso	0.6978	4.94566	1.1892	8.42847	0.4914	3.4828	1.14706	0.1805	0.989041	0.0565	0.0835	0.027	0.097	0.2695	0.3375	0.186	0.089	1.01136	0.157	0.068	4.8	-4.2	0.875	0.0715	0.25925	0.109	0.07875	9.76801	-8.54701	1
22071113	SCVI8	Lactate	44753	44781	28	0.3	0.219231	0.150992	1.5 Iso	0	0	0	0	0	0	0	#DIV/0!	#DIV/0!	#DIV/0!	#DIV/0!	#DIV/0!	#DIV/0!	#DIV/0!	#DIV/0!	#DIV/0!	#DIV/0!	#DIV/0!	#DIV/0!	#DIV/0!	#DIV/0!	#DIV/0!	#DIV/0!	#DIV/0!	#DIV/0!	#DIV/0!	#DIV/0!	#DIV/0!	#DIV/0!	1
22071109	SCVI8	Lactate	44753	44782	29	0.5	0.365385	0.419421	1.5 Iso	0	0	0	0	0	0	0	#DIV/0!	#DIV/0!	#DIV/0!	#DIV/0!	#DIV/0!	#DIV/0!	#DIV/0!	#DIV/0!	#DIV/0!	#DIV/0!	#DIV/0!	#DIV/0!	#DIV/0!	#DIV/0!	#DIV/0!	#DIV/0!	#DIV/0!	#DIV/0!	#DIV/0!	#DIV/0!	#DIV/0!	#DIV/0!	1
22071108	SCVI8	Lactate	44753	44783	30	0.5	0.365385	0.419421	1.5 Iso	0	0	0	0	0	0	0	#DIV/0!	#DIV/0!	#DIV/0!	#DIV/0!	#DIV/0!	#DIV/0!	#DIV/0!	#DIV/0!	#DIV/0!	#DIV/0!	#DIV/0!	#DIV/0!	#DIV/0!	#DIV/0!	#DIV/0!	#DIV/0!	#DIV/0!	#DIV/0!	#DIV/0!	#DIV/0!	#DIV/0!	#DIV/0!	1
22071102	SCVI8	Lactate	44753	44781	28	0.41	0.299615	0.0671074	1.5 Iso	0	0	0	0	0	0	0	#DIV/0!	#DIV/0!	#DIV/0!	#DIV/0!	#DIV/0!	#DIV/0!	#DIV/0!	#DIV/0!	#DIV/0!	#DIV/0!	#DIV/0!	#DIV/0!	#DIV/0!	#DIV/0!	#DIV/0!	#DIV/0!	#DIV/0!	#DIV/0!	#DIV/0!	#DIV/0!	#DIV/0!	#DIV/0!	1
22050904L1	SCVI8	Lactate	44690	44720	30	0.2	0.146154	0.0671074	1.5 Iso	0.4218	6.28545	0.8394	12.5083	0.4176	6.22286	1.15041	0.169	0.913514	0.0535	0.0775	0.024	0.0915	0.2685	0.3545	0.191	0.0995	0.892377	0.1855	0.086	4.4	-3	0.681818	0.072	0.242	0.097	0.073	10.5364	-7.18391	1
ECT#	Genotype	Treatment	Date Made	Date Tested	Age (d)	Diameter	Radius	CSA	Freq
22071104	SCVI10	Miltenyi	44753	44784	31	0.4	0.292308	0.26843	1.5
22071111	SCVI8	Miltenyi	44753	44783	30	0.48	0.350769	0.386539	1.5
22050901M2	SCVI8	Miltenyi	44690	44718	28	0.45	0.328846	0.339731	1.5
22050902M2	SCVI8	Miltenyi	44690	44719	29	0.51	0.372692	0.436366	1.5
22050905M2	SCVI8	Miltenyi	44690	44720	30	0.35	0.255769	0.205516	1.5
22071102	SCVI8	Lactate	44753	44781	28	0.2	0.146154	0.0671074	1	2.5584	38.124	3.945	58.7864	1.3866	20.6624	1	0.2345	1	0.0755	0.1095	0.034	0.125	0.3805	0.4925	0.271	0.146	1	0.258	0.112	10.6	-7.2	0.679245	0.103	0.3655	0.1315	0.131	7.6446	-5.19256	1
22071108	SCVI8	Lactate	44753	44783	30	0.5	0.365385	0.419421	1	3.2898	7.84367	4.8384	11.5359	1.5486	3.69223	1	0.227	1	0.0695	0.1025	0.033	0.1245	0.3465	0.4415	0.244	0.1195	1	0.2145	0.095	12.2	-10.2	0.836066	0.1015	0.329833	0.1255	0.102833	7.87808	-6.58659	1
22071109	SCVI8	Lactate	44753	44782	29	0.5	0.365385	0.419421	1	3.018	7.19563	4.629	11.0366	1.611	3.84101	1	0.2405	1	0.0725	0.1075	0.035	0.133	0.3785	0.4755	0.271	0.138	1	0.235	0.097	12.2	-9.8	0.803279	0.1025	0.367	0.138	0.1265	7.57294	-6.08318	1
22071113	SCVI8	Lactate	44753	44781	28	0.3	0.219231	0.150992	1	2.3634	15.6525	3.7902	25.1021	1.4268	9.44953	1	0.205	1	0.0655	0.0945	0.029	0.1105	0.3335	0.4415	0.239	0.1285	1	0.2365	0.108	12.8	-8	0.625	0.09	0.314316	0.115	0.109316	8.97112	-5.60695	1
22050904L1	SCVI8	Lactate	44690	44720	30	0.2	0.146154	0.0671074	1	0.4278	6.37486	0.7854	11.7036	0.3576	5.32877	1	0.1975	1	0.0685	0.1	0.0315	0.0975	0.3205	0.4175	0.2205	0.123	1	0.22	0.097	3.2	-2	0.625	0.104	0.282	0.0935	0.0845	8.94855	-5.59284	1
22071104	SCVI8	Miltenyi	44753	44784	31	0.4	0.292308	0.26843	1	2.3754	8.84925	3.7206	13.8606	1.3452	5.01137	1	0.24	1	0.0725	0.1095	0.037	0.1305	0.3685	0.4825	0.259	0.1285	1	0.2425	0.114	9.6	-7.6	0.791667	0.1015	0.344	0.1385	0.104	7.13649	-5.64972	1
22071111	SCVI8	Miltenyi	44753	44783	30	0.48	0.350769	0.386539	1	2.367	6.12358	4.311	11.1528	1.944	5.02925	1	0.2715	1	0.0815	0.1205	0.039	0.151	0.4285	0.5565	0.308	0.157	1	0.285	0.128	13	-9.6	0.738462	0.116	0.407	0.1555	0.1355	6.68724	-4.93827	1
22050901M2	SCVI8	Miltenyi	44690	44718	28	0.45	0.328846	0.339731	1	0.8406	2.47431	2.2836	6.72179	1.443	4.24748	1	0.2185	1	0.0765	0.1065	0.03	0.112	0.3645	0.4805	0.258	0.146	1	0.262	0.116	12.6	-7	0.555556	0.103	0.345	0.1155	0.1265	8.73181	-4.851	1
22050902M2	SCVI8	Miltenyi	44690	44719	29	0.51	0.372692	0.436366	1	0.6594	1.51112	1.7898	4.1016	1.1304	2.59049	1	0.181	1	0.0645	0.092	0.0275	0.089	0.2755	0.3525	0.1835	0.0945	1	0.1715	0.077	11	-8.6	0.781818	0.085	0.2635	0.096	0.0825	9.73107	-7.60793	1
22071102	SCVI8	Lactate	44753	44781	28	0.2	0.146154	0.0671074	2	2.5026	37.2925	3.6954	55.067	1.1928	17.7745	1	0.2005	1	0.0555	0.0905	0.035	0.11	0.332	0.4545	0.2415	0.1315	1	0.254	0.1225	49.6	-6.8	0.137097	0.4	0.4045	-0.1995	0.204	41.5828	-5.70087	1
22071108	SCVI8	Lactate	44753	44783	30	0.5	0.365385	0.419421	2	3.3162	7.90661	4.5948	10.9551	1.2786	3.04849	1	0.1955	1	0.0605	0.0905	0.03	0.105	0.2995	0.3815	0.209	0.104	1	0.186	0.082	11	-9.4	0.854545	0.082	0.281	0.1135	0.0855	8.60316	-7.35179	1
22071109	SCVI8	Lactate	44753	44782	29	0.5	0.365385	0.419421	2	3.0318	7.22853	4.5234	10.7849	1.4916	3.55633	1	0.2215	1	0.0655	0.0985	0.033	0.123	0.3525	0.4445	0.254	0.131	1	0.223	0.092	11.8	-9.4	0.79661	0.094	0.341	0.1275	0.1195	7.91097	-6.30196	1
22071113	SCVI8	Lactate	44753	44781	28	0.3	0.219231	0.150992	2	2.37	15.6962	3.558	23.5642	1.188	7.86799	1	0.189	1	0.0585	0.0865	0.028	0.1025	0.3075	0.4015	0.221	0.1185	1	0.2125	0.094	10.8	-7.4	0.685185	0.0815	0.29	0.1075	0.101	9.09091	-6.22896	1
22050902L1	SCVI8	Lactate	44690	44718	28	0.29	0.211923	0.141093	2	0.6942	4.92015	1.1046	7.82886	0.4104	2.90871	1	0.177	1	0.0595	0.087	0.0275	0.09	0.2625	0.3305	0.1755	0.0855	1	0.1535	0.068	4	-3.6	0.9	0.085	0.252455	0.092	0.0754545	9.74659	-8.77193	1
22050904L1	SCVI8	Lactate	44690	44720	30	0.2	0.146154	0.0671074	2	0.4398	6.55367	0.795	11.8467	0.3552	5.29301	1	0.177	1	0.0605	0.0875	0.027	0.0895	0.2835	0.3705	0.196	0.1065	1	0.1935	0.087	3.4	-2.4	0.705882	0.101	0.265	0.076	0.088	9.57207	-6.75676	1
22050910L2	SCVI8	Lactate	44690	44719	29	0.35	0.255769	0.205516	2	2.0394	9.9233	3.0426	14.8047	1.0032	4.88136	1	0.166	1	0.0595	0.0845	0.025	0.0815	0.2525	0.3205	0.168	0.0865	1	0.1545	0.068	10.6	-8.6	0.811321	0.085	0.236	0.081	0.07	10.5662	-8.57257	1
22071104	SCVI12	Miltenyi	44753	44784	31	0.4	0.292308	0.26843	2	2.4012	8.94536	3.507	13.0649	1.1058	4.11952	1	0.2035	1	0.0625	0.0955	0.033	0.108	0.3165	0.4125	0.221	0.113	1	0.209	0.096	8.8	-7	0.795455	0.102	0.295833	0.1015	0.0923333	7.95804	-6.33026	1
22071111	SCVI8	Miltenyi	44753	44783	30	0.48	0.350769	0.386539	2	2.4894	6.44024	3.9678	10.265	1.4784	3.82472	1	0.225	1	0.0675	0.1025	0.035	0.1225	0.3585	0.4505	0.256	0.1335	1	0.2255	0.092	10.8	-8.4	0.777778	0.0982	0.357	0.1268	0.132	7.30519	-5.68182	1
22050901M2	SCVI8	Miltenyi	44690	44718	28	0.45	0.328846	0.339731	2	0.8706	2.56261	2.07	6.09305	1.1994	3.53044	1	0.199	1	0.0675	0.0975	0.03	0.1015	0.3235	0.4215	0.226	0.1245	1	0.2225	0.098	10.8	-7	0.648148	0.091	0.311	0.108	0.112	9.0045	-5.83625	1
22050902M2	SCVI8	Miltenyi	44690	44719	29	0.51	0.372692	0.436366	2	0.6726	1.54137	1.7412	3.99023	1.0686	2.44886	1	0.167	1	0.0575	0.0825	0.025	0.0845	0.2575	0.3295	0.175	0.0905	1	0.1625	0.072	11	-8.8	0.8	0.079	0.244	0.088	0.077	10.2938	-8.23507	1
22050905M2	SCVI8	Miltenyi	44690	44720	30	0.35	0.255769	0.205516	2	0.6966	3.38951	1.4232	6.925	0.7266	3.53548	1	0.1695	1	0.0565	0.0815	0.025	0.088	0.2665	0.3465	0.185	0.097	1	0.177	0.08	7.8	-5.6	0.717949	0.078	0.251	0.0915	0.0815	10.7349	-7.70713	1
22071102	SCVI8	Lactate	44753	44781	28	0.2	0.146154	0.0671074	2.5	2.6448	39.4115	3.516	52.3936	0.8712	12.9822	1	0.1845	1	0.0595	0.0885	0.029	0.096	0.3155	0.3905	0.227	0.131	1	0.206	0.075	69.8	-7.4	0.106017	0.334	0.34	-0.1495	0.1555	80.1194	-8.49403	1
22071108	SCVI8	Lactate	44753	44783	30	0.5	0.365385	0.419421	2.5	3.3618	8.01533	4.4088	10.5116	1.047	2.4963	1	0.1815	1	0.0585	0.0875	0.029	0.094	0.2785	0.3525	0.191	0.097	1	0.171	0.074	9.4	-7.8	0.829787	0.084	0.263875	0.0975	0.082375	8.97803	-7.44986	1
22071109	SCVI8	Lactate	44753	44782	29	0.5	0.365385	0.419421	2.5	3.1248	7.45027	4.1748	9.95372	1.05	2.50345	1	0.189	1	0.0575	0.0875	0.03	0.1015	0.2995	0.369	0.212	0.1105	1	0.18	0.0695	9	-7.2	0.8	0.081	0.282	0.108	0.093	8.57143	-6.85714	1
22071113	SCVI8	Lactate	44753	44781	28	0.3	0.219231	0.150992	2.5	2.4072	15.9426	3.4446	22.8132	1.0374	6.87058	1	0.172	1	0.0535	0.0805	0.027	0.0915	0.2785	0.3555	0.198	0.1065	1	0.1835	0.077	10	-7.2	0.72	0.071	0.26625	0.101	0.09425	9.63948	-6.94043	1
22050902L1	SCVI8	Lactate	44690	44718	28	0.29	0.211923	0.141093	2.5	0.7044	4.99244	1.092	7.73956	0.3876	2.74712	1	0.167	1	0.0565	0.0825	0.026	0.0845	0.246	0.3095	0.1635	0.079	1	0.1425	0.0635	4	-3.6	0.9	0.076	0.2355	0.091	0.0685	10.3199	-9.28793	1
22050904L1	SCVI8	Lactate	44690	44720	30	0.2	0.146154	0.0671074	2.5	0.453	6.75037	0.7812	11.641	0.3282	4.89067	1	0.17	1	0.0575	0.0845	0.027	0.0855	0.2695	0.3485	0.185	0.0995	1	0.1785	0.079	3.4	-2.4	0.705882	0.08	0.2524	0.09	0.0824	10.3595	-7.31261	1
22050910L2	SCVI8	Lactate	44690	44719	29	0.35	0.255769	0.205516	2.5	2.0622	10.0342	2.9304	14.2587	0.8682	4.22448	1	0.167	1	0.0595	0.0855	0.026	0.0815	0.2545	0.3255	0.169	0.0875	1	0.1585	0.071	9	-7.2	0.8	0.085	0.236	0.082	0.069	10.3663	-8.29302	1
22071104	SCVI14	Miltenyi	44753	44784	31	0.4	0.292308	0.26843	2.5	2.454	9.14206	3.3558	12.5016	0.9018	3.35954	1	0.1885	1	0.0605	0.0905	0.03	0.098	0.2905	0.3675	0.2	0.102	1	0.179	0.077	7.6	-6.2	0.815789	0.0855	0.275778	0.103	0.0872778	8.42759	-6.87514	1
22071111	SCVI8	Miltenyi	44753	44783	30	0.48	0.350769	0.386539	2.5	2.6448	6.84227	3.768	9.74806	1.1232	2.90579	1	0.2035	1	0.0645	0.0965	0.032	0.107	0.3195	0.3855	0.223	0.116	1	0.182	0.066	8.8	-7.4	0.840909	0.095	0.311	0.1085	0.1075	7.83476	-6.58832	1
22050901M2	SCVI8	Miltenyi	44690	44718	28	0.45	0.328846	0.339731	2.5	0.9498	2.79574	1.9128	5.63033	0.963	2.83459	1	0.1855	1	0.0645	0.0925	0.028	0.093	0.2965	0.3735	0.204	0.111	1	0.188	0.077	9	-6.4	0.711111	0.089	0.279	0.0965	0.0935	9.34579	-6.6459	1
22050902M2	SCVI8	Miltenyi	44690	44719	29	0.51	0.372692	0.436366	2.5	0.6858	1.57162	1.662	3.80873	0.9762	2.23711	1	0.163	1	0.0545	0.0805	0.026	0.0825	0.2525	0.3235	0.172	0.0895	1	0.1605	0.071	10	-8	0.8	0.0785	0.2395	0.0845	0.0765	10.2438	-8.19504	1
22050905M2	SCVI8	Miltenyi	44690	44720	30	0.35	0.255769	0.205516	2.5	0.6846	3.33112	1.3632	6.63305	0.6786	3.30193	1	0.157	1	0.0535	0.0765	0.023	0.0805	0.2455	0.3175	0.169	0.0885	1	0.1605	0.072	7.6	-5.6	0.736842	0.071	0.234	0.086	0.077	11.1995	-8.25228	1
22071102	SCVI8	Lactate	44753	44781	28	0.2	0.146154	0.0671074	3	2.7048	40.3055	3.3342	49.6845	0.6294	9.379	1	0.166	1	0.0565	0.0825	0.026	0.0835	0.2615	0.3205	0.179	0.0955	1	0.1545	0.059	6.2	-4.8	0.774194	0.074	0.2578	0.092	0.0918	9.85065	-7.62631	1
22071108	SCVI8	Lactate	44753	44783	30	0.5	0.365385	0.419421	3	3.4182	8.1498	4.2108	10.0395	0.7926	1.88975	1	0.165	1	0.0565	0.0825	0.026	0.0825	0.2515	0.3125	0.169	0.0865	1	0.1475	0.061	7.8	-6.6	0.846154	0.079	0.244	0.086	0.079	9.84103	-8.32702	1
22071109	SCVI8	Lactate	44753	44782	29	0.5	0.365385	0.419421	3	3.1956	7.61907	3.9636	9.45017	0.768	1.83109	1	0.1715	1	0.0565	0.0835	0.027	0.088	0.2665	0.323	0.183	0.095	1	0.1515	0.0565	7.2	-6	0.833333	0.071	0.2825	0.1005	0.111	9.375	-7.8125	1
22071113	SCVI8	Lactate	44753	44781	28	0.3	0.219231	0.150992	3	2.484	16.4512	3.2796	21.7204	0.7956	5.26917	1	446.252	1	446.142	446.168	0.026	0.0845	446.323	446.323	0.1555	0.071	1	0.071	0	8.2	-6.2	0.756098	446.164	446.017	0.088	-0.2345	10.3067	-7.79286	1
22050902L1	SCVI8	Lactate	44690	44718	28	0.29	0.211923	0.141093	3	0.72	5.10301	1.059	7.50567	0.339	2.40267	1	0.159	1	0.0545	0.0795	0.025	0.0795	0.2335	0.2915	0.154	0.0745	1	0.1325	0.058	3.6	-3.4	0.944444	0.072	0.221	0.087	0.062	10.6195	-10.0295	1
22050904L1	SCVI8	Lactate	44690	44720	30	0.2	0.146154	0.0671074	3	0.4704	7.00966	0.7494	11.1672	0.279	4.15752	1	0.1615	1	0.0565	0.0815	0.025	0.08	0.2505	0.3135	0.169	0.089	1	0.152	0.063	3	-2.4	0.8	0.085	0.24	0.0765	0.0785	10.7527	-8.60215	1
22050910L2	SCVI8	Lactate	44690	44719	29	0.35	0.255769	0.205516	3	2.0958	10.1977	2.8512	13.8733	0.7554	3.67562	1	0.156	1	0.0565	0.0805	0.024	0.0755	0.2365	0.2975	0.156	0.0805	1	0.1415	0.061	8.2	-6.8	0.829268	0.079	0.234	0.077	0.078	10.8552	-9.00185	1
22071104	SCVI16	Miltenyi	44753	44784	31	0.4	0.292308	0.26843	3	2.5296	9.4237	3.2118	11.9651	0.6822	2.54145	1	0.171	1	0.0585	0.0855	0.027	0.0855	0.2615	0.3215	0.176	0.0905	1	0.1505	0.06	6.4	-5.4	0.84375	0.087	0.252	0.084	0.081	9.38141	-7.91557	1
22071111	SCVI8	Miltenyi	44753	44783	30	0.48	0.350769	0.386539	3	2.7912	7.22101	3.5952	9.30101	0.804	2.08	1	0.182	1	0.0605	0.0895	0.029	0.0925	0.2795	0.3295	0.19	0.0975	1	0.1475	0.05	7.2	-6.6	0.916667	0.086	0.283	0.096	0.101	8.95522	-8.20896	1
22050901M2	SCVI8	Miltenyi	44690	44718	28	0.45	0.328846	0.339731	3	1.0494	3.08891	1.7754	5.2259	0.726	2.13698	1	0.171	1	0.0605	0.0875	0.027	0.0835	0.2665	0.3245	0.179	0.0955	1	0.1535	0.058	7.2	-5.6	0.777778	0.085	0.264714	0.086	0.0937143	9.91736	-7.7135	1
22050902M2	SCVI8	Miltenyi	44690	44719	29	0.51	0.372692	0.436366	3	0.7188	1.64724	1.575	3.60936	0.8562	1.96212	1	0.152	1	0.0515	0.0755	0.024	0.0765	0.2355	0.2975	0.16	0.0835	1	0.1455	0.062	9.2	-7.6	0.826087	0.071	0.223	0.081	0.071	10.7452	-8.87643	1
22050905M2	SCVI8	Miltenyi	44690	44720	30	0.35	0.255769	0.205516	3	0.723	3.51797	1.3314	6.47832	0.6084	2.96035	1	0.148	1	0.0505	0.0725	0.022	0.0755	0.2305	0.2925	0.158	0.0825	1	0.1445	0.062	7.2	-5.4	0.75	0.069	0.218	0.079	0.07	11.8343	-8.87574	1
22071102	SCVI8	Lactate	44753	44781	28	0.2	0.146154	0.0671074	1 Iso	0	0	0	0	0	0	0	#DIV/0!	#DIV/0!	#DIV/0!	#DIV/0!	#DIV/0!	#DIV/0!	#DIV/0!	#DIV/0!	#DIV/0!	#DIV/0!	#DIV/0!	#DIV/0!	#DIV/0!	#DIV/0!	#DIV/0!	#DIV/0!	#DIV/0!	#DIV/0!	#DIV/0!	#DIV/0!	#DIV/0!	#DIV/0!	1
22071108	SCVI8	Lactate	44753	44783	30	0.5	0.365385	0.419421	1 Iso	0	0	0	0	0	0	0	#DIV/0!	#DIV/0!	#DIV/0!	#DIV/0!	#DIV/0!	#DIV/0!	#DIV/0!	#DIV/0!	#DIV/0!	#DIV/0!	#DIV/0!	#DIV/0!	#DIV/0!	#DIV/0!	#DIV/0!	#DIV/0!	#DIV/0!	#DIV/0!	#DIV/0!	#DIV/0!	#DIV/0!	#DIV/0!	1
22071109	SCVI8	Lactate	44753	44782	29	0.5	0.365385	0.419421	1 Iso	0	0	0	0	0	0	0	#DIV/0!	#DIV/0!	#DIV/0!	#DIV/0!	#DIV/0!	#DIV/0!	#DIV/0!	#DIV/0!	#DIV/0!	#DIV/0!	#DIV/0!	#DIV/0!	#DIV/0!	#DIV/0!	#DIV/0!	#DIV/0!	#DIV/0!	#DIV/0!	#DIV/0!	#DIV/0!	#DIV/0!	#DIV/0!	1
22071113	SCVI8	Lactate	44753	44781	28	0.3	0.219231	0.150992	1 Iso	0	0	0	0	0	0	0	#DIV/0!	#DIV/0!	#DIV/0!	#DIV/0!	#DIV/0!	#DIV/0!	#DIV/0!	#DIV/0!	#DIV/0!	#DIV/0!	#DIV/0!	#DIV/0!	#DIV/0!	#DIV/0!	#DIV/0!	#DIV/0!	#DIV/0!	#DIV/0!	#DIV/0!	#DIV/0!	#DIV/0!	#DIV/0!	1
22050904L1	SCVI8	Lactate	44690	44720	30	0.2	0.146154	0.0671074	1 Iso	0	0	0	0	0	0	0	#DIV/0!	#DIV/0!	#DIV/0!	#DIV/0!	#DIV/0!	#DIV/0!	#DIV/0!	#DIV/0!	#DIV/0!	#DIV/0!	#DIV/0!	#DIV/0!	#DIV/0!	#DIV/0!	#DIV/0!	#DIV/0!	#DIV/0!	#DIV/0!	#DIV/0!	#DIV/0!	#DIV/0!	#DIV/0!	1
22071104	SCVI9	Miltenyi	44753	44784	31	0.4	0.292308	0.26843	1 Iso	0	0	0	0	0	0	0	#DIV/0!	#DIV/0!	#DIV/0!	#DIV/0!	#DIV/0!	#DIV/0!	#DIV/0!	#DIV/0!	#DIV/0!	#DIV/0!	#DIV/0!	#DIV/0!	#DIV/0!	#DIV/0!	#DIV/0!	#DIV/0!	#DIV/0!	#DIV/0!	#DIV/0!	#DIV/0!	#DIV/0!	#DIV/0!	1
22071111	SCVI8	Miltenyi	44753	44783	30	0.48	0.350769	0.386539	1 Iso	0	0	0	0	0	0	0	#DIV/0!	#DIV/0!	#DIV/0!	#DIV/0!	#DIV/0!	#DIV/0!	#DIV/0!	#DIV/0!	#DIV/0!	#DIV/0!	#DIV/0!	#DIV/0!	#DIV/0!	#DIV/0!	#DIV/0!	#DIV/0!	#DIV/0!	#DIV/0!	#DIV/0!	#DIV/0!	#DIV/0!	#DIV/0!	1
22050901M2	SCVI8	Miltenyi	44690	44718	28	0.45	0.328846	0.339731	1 Iso	0.7686	2.26238	2.376	6.99376	1.6074	4.73139	1.11393	0.202	0.924485	0.0615	0.0885	0.027	0.1135	0.3325	0.4415	0.244	0.1305	0.893836	0.2395	0.109	15.6	-8.6	0.551282	0.072	0.306	0.13	0.104	9.70511	-5.35026	1
22050902M2	SCVI8	Miltenyi	44690	44719	29	0.51	0.372692	0.436366	1 Iso	0.6096	1.39699	1.953	4.4756	1.3434	3.07861	1.18843	0.1785	0.986188	0.0565	0.0815	0.025	0.097	0.2785	0.3625	0.197	0.1	1.0582	0.184	0.084	14	-9.8	0.7	0.071	0.2605	0.1075	0.082	10.4213	-7.29492	1
22071102	SCVI8	Lactate	44753	44781	28	0.2	0.146154	0.0671074	1.5 Iso	0	0	0	0	0	0	0	#DIV/0!	#DIV/0!	#DIV/0!	#DIV/0!	#DIV/0!	#DIV/0!	#DIV/0!	#DIV/0!	#DIV/0!	#DIV/0!	#DIV/0!	#DIV/0!	#DIV/0!	#DIV/0!	#DIV/0!	#DIV/0!	#DIV/0!	#DIV/0!	#DIV/0!	#DIV/0!	#DIV/0!	#DIV/0!	1
22071108	SCVI8	Lactate	44753	44783	30	0.5	0.365385	0.419421	1.5 Iso	0	0	0	0	0	0	0	#DIV/0!	#DIV/0!	#DIV/0!	#DIV/0!	#DIV/0!	#DIV/0!	#DIV/0!	#DIV/0!	#DIV/0!	#DIV/0!	#DIV/0!	#DIV/0!	#DIV/0!	#DIV/0!	#DIV/0!	#DIV/0!	#DIV/0!	#DIV/0!	#DIV/0!	#DIV/0!	#DIV/0!	#DIV/0!	1
22071109	SCVI8	Lactate	44753	44782	29	0.5	0.365385	0.419421	1.5 Iso	0	0	0	0	0	0	0	#DIV/0!	#DIV/0!	#DIV/0!	#DIV/0!	#DIV/0!	#DIV/0!	#DIV/0!	#DIV/0!	#DIV/0!	#DIV/0!	#DIV/0!	#DIV/0!	#DIV/0!	#DIV/0!	#DIV/0!	#DIV/0!	#DIV/0!	#DIV/0!	#DIV/0!	#DIV/0!	#DIV/0!	#DIV/0!	1
22071113	SCVI8	Lactate	44753	44781	28	0.3	0.219231	0.150992	1.5 Iso	0	0	0	0	0	0	0	#DIV/0!	#DIV/0!	#DIV/0!	#DIV/0!	#DIV/0!	#DIV/0!	#DIV/0!	#DIV/0!	#DIV/0!	#DIV/0!	#DIV/0!	#DIV/0!	#DIV/0!	#DIV/0!	#DIV/0!	#DIV/0!	#DIV/0!	#DIV/0!	#DIV/0!	#DIV/0!	#DIV/0!	#DIV/0!	1
22050902L1	SCVI8	Lactate	44690	44718	28	0.29	0.211923	0.141093	1.5 Iso	0.6978	4.94566	1.1892	8.42847	0.4914	3.4828	1.14706	0.1805	0.989041	0.0565	0.0835	0.027	0.097	0.2695	0.3375	0.186	0.089	1.01136	0.157	0.068	4.8	-4.2	0.875	0.0715	0.25925	0.109	0.07875	9.76801	-8.54701	1
22050904L1	SCVI8	Lactate	44690	44720	30	0.2	0.146154	0.0671074	1.5 Iso	0.4218	6.28545	0.8394	12.5083	0.4176	6.22286	1.15041	0.169	0.913514	0.0535	0.0775	0.024	0.0915	0.2685	0.3545	0.191	0.0995	0.892377	0.1855	0.086	4.4	-3	0.681818	0.072	0.242	0.097	0.073	10.5364	-7.18391	1
22050910L2	SCVI8	Lactate	44690	44719	29	0.35	0.255769	0.205516	1.5 Iso	2.0802	10.1218	3.1962	15.552	1.116	5.43022	1.05682	0.163	0.920904	0.0565	0.0805	0.024	0.0825	0.2465	0.3115	0.166	0.0835	0.902703	0.1485	0.065	12.4	-10	0.806452	0.078	0.236	0.085	0.073	11.1111	-8.96057	1
22071104	SCVI11	Miltenyi	44753	44784	31	0.4	0.292308	0.26843	1.5 Iso	0	0	0	0	0	0	0	#DIV/0!	#DIV/0!	#DIV/0!	#DIV/0!	#DIV/0!	#DIV/0!	#DIV/0!	#DIV/0!	#DIV/0!	#DIV/0!	#DIV/0!	#DIV/0!	#DIV/0!	#DIV/0!	#DIV/0!	#DIV/0!	#DIV/0!	#DIV/0!	#DIV/0!	#DIV/0!	#DIV/0!	#DIV/0!	1
22071111	SCVI8	Miltenyi	44753	44783	30	0.48	0.350769	0.386539	1.5 Iso	0	0	0	0	0	0	0	#DIV/0!	#DIV/0!	#DIV/0!	#DIV/0!	#DIV/0!	#DIV/0!	#DIV/0!	#DIV/0!	#DIV/0!	#DIV/0!	#DIV/0!	#DIV/0!	#DIV/0!	#DIV/0!	#DIV/0!	#DIV/0!	#DIV/0!	#DIV/0!	#DIV/0!	#DIV/0!	#DIV/0!	#DIV/0!	1
22050901M2	SCVI8	Miltenyi	44690	44718	28	0.45	0.328846	0.339731	1.5 Iso	0.8022	2.36128	2.2836	6.72179	1.4814	4.36051	1.09199	0.197	0.947115	0.0615	0.0875	0.026	0.1095	0.3205	0.4235	0.233	0.1235	0.918216	0.2265	0.103	14.6	-8.4	0.575342	0.076	0.295333	0.121	0.0983333	9.85554	-5.67031	1
22050902M2	SCVI8	Miltenyi	44690	44719	29	0.51	0.372692	0.436366	1.5 Iso	0.6042	1.38462	1.8744	4.29548	1.2702	2.91086	1.1394	0.1755	1.01153	0.0565	0.0805	0.024	0.095	0.2705	0.3515	0.19	0.095	1.03261	0.176	0.081	13.4	-9.6	0.716418	0.07	0.253	0.1055	0.0775	10.5495	-7.55786	1
22050905M2	SCVI8	Miltenyi	44690	44720	30	0.35	0.255769	0.205516	1.5 Iso	0.6612	3.21726	1.4898	7.24906	0.8286	4.0318	1.07387	0.162	0.996923	0.0515	0.0745	0.023	0.0875	0.2535	0.3245	0.179	0.0915	0.994565	0.1625	0.071	9.6	-7	0.729167	0.07	0.246	0.092	0.084	11.5858	-8.44798	1
22071102	SCVI8	Lactate	44753	44781	28	0.2	0.146154	0.0671074	2 Iso	0	0	0	0	0	0	0	#DIV/0!	#DIV/0!	#DIV/0!	#DIV/0!	#DIV/0!	#DIV/0!	#DIV/0!	#DIV/0!	#DIV/0!	#DIV/0!	#DIV/0!	#DIV/0!	#DIV/0!	#DIV/0!	#DIV/0!	#DIV/0!	#DIV/0!	#DIV/0!	#DIV/0!	#DIV/0!	#DIV/0!	#DIV/0!	1
22071108	SCVI8	Lactate	44753	44783	30	0.5	0.365385	0.419421	2 Iso	0	0	0	0	0	0	0	#DIV/0!	#DIV/0!	#DIV/0!	#DIV/0!	#DIV/0!	#DIV/0!	#DIV/0!	#DIV/0!	#DIV/0!	#DIV/0!	#DIV/0!	#DIV/0!	#DIV/0!	#DIV/0!	#DIV/0!	#DIV/0!	#DIV/0!	#DIV/0!	#DIV/0!	#DIV/0!	#DIV/0!	#DIV/0!	1
22071109	SCVI8	Lactate	44753	44782	29	0.5	0.365385	0.419421	2 Iso	0	0	0	0	0	0	0	#DIV/0!	#DIV/0!	#DIV/0!	#DIV/0!	#DIV/0!	#DIV/0!	#DIV/0!	#DIV/0!	#DIV/0!	#DIV/0!	#DIV/0!	#DIV/0!	#DIV/0!	#DIV/0!	#DIV/0!	#DIV/0!	#DIV/0!	#DIV/0!	#DIV/0!	#DIV/0!	#DIV/0!	#DIV/0!	1
22071113	SCVI8	Lactate	44753	44781	28	0.3	0.219231	0.150992	2 Iso	0	0	0	0	0	0	0	#DIV/0!	#DIV/0!	#DIV/0!	#DIV/0!	#DIV/0!	#DIV/0!	#DIV/0!	#DIV/0!	#DIV/0!	#DIV/0!	#DIV/0!	#DIV/0!	#DIV/0!	#DIV/0!	#DIV/0!	#DIV/0!	#DIV/0!	#DIV/0!	#DIV/0!	#DIV/0!	#DIV/0!	#DIV/0!	1
22050902L1	SCVI8	Lactate	44690	44718	28	0.29	0.211923	0.141093	2 Iso	0.6924	4.90739	1.1616	8.23285	0.4692	3.32546	1.14327	0.1725	0.974576	0.0545	0.0805	0.026	0.092	0.2555	0.3185	0.175	0.083	0.97076	0.146	0.063	4.8	-4.4	0.916667	0.0715	0.25	0.101	0.0775	10.2302	-9.37766	1
22050904L1	SCVI8	Lactate	44690	44720	30	0.2	0.146154	0.0671074	2 Iso	0.4158	6.19604	0.8142	12.1328	0.3984	5.93675	1.12162	0.1625	0.918079	0.0505	0.074	0.0235	0.0885	0.2545	0.3325	0.1805	0.092	0.86385	0.17	0.078	4.4	-3	0.681818	0.07	0.235714	0.0925	0.0732143	11.0442	-7.53012	1
22050910L2	SCVI8	Lactate	44690	44719	29	0.35	0.255769	0.205516	2 Iso	2.0892	10.1656	3.135	15.2543	1.0458	5.08865	1.04246	0.1615	0.972892	0.0555	0.0795	0.024	0.082	0.2445	0.3095	0.165	0.083	0.959538	0.148	0.065	11.6	-9.4	0.810345	0.0775	0.235	0.084	0.0735	11.092	-8.98833	1
22071104	SCVI13	Miltenyi	44753	44784	31	0.4	0.292308	0.26843	2 Iso	0	0	0	0	0	0	0	#DIV/0!	#DIV/0!	#DIV/0!	#DIV/0!	#DIV/0!	#DIV/0!	#DIV/0!	#DIV/0!	#DIV/0!	#DIV/0!	#DIV/0!	#DIV/0!	#DIV/0!	#DIV/0!	#DIV/0!	#DIV/0!	#DIV/0!	#DIV/0!	#DIV/0!	#DIV/0!	#DIV/0!	#DIV/0!	1
22071111	SCVI8	Miltenyi	44753	44783	30	0.48	0.350769	0.386539	2 Iso	0	0	0	0	0	0	0	#DIV/0!	#DIV/0!	#DIV/0!	#DIV/0!	#DIV/0!	#DIV/0!	#DIV/0!	#DIV/0!	#DIV/0!	#DIV/0!	#DIV/0!	#DIV/0!	#DIV/0!	#DIV/0!	#DIV/0!	#DIV/0!	#DIV/0!	#DIV/0!	#DIV/0!	#DIV/0!	#DIV/0!	#DIV/0!	1
22050901M2	SCVI8	Miltenyi	44690	44718	28	0.45	0.328846	0.339731	2 Iso	0.8166	2.40367	2.1252	6.25553	1.3086	3.85187	1.09105	0.1925	0.967337	0.0605	0.0865	0.026	0.106	0.3095	0.4065	0.223	0.117	0.939759	0.214	0.097	12.8	-8	0.625	0.075	0.2815	0.1175	0.089	9.78145	-6.1134	1
22050902M2	SCVI8	Miltenyi	44690	44719	29	0.51	0.372692	0.436366	2 Iso	0.6054	1.38737	1.7856	4.09198	1.1802	2.70461	1.10444	0.17	1.01796	0.0545	0.0785	0.024	0.0915	0.2615	0.3395	0.183	0.0915	1.01105	0.1695	0.078	12.8	-9.4	0.734375	0.0715	0.2435	0.0985	0.0735	10.8456	-7.96475	1
22050905M2	SCVI8	Miltenyi	44690	44720	30	0.35	0.255769	0.205516	2 Iso	0.5406	2.63045	1.3128	6.38781	0.7722	3.75736	1.06276	0.168	0.99115	0.0535	0.0775	0.024	0.0905	0.2615	0.3355	0.184	0.0935	0.963918	0.1675	0.074	8.4	-6.2	0.738095	0.07	0.254	0.098	0.086	10.878	-8.02901	1
22071102	SCVI8	Lactate	44753	44781	28	0.2	0.146154	0.0671074	2.5 Iso	0	0	0	0	0	0	0	#DIV/0!	#DIV/0!	#DIV/0!	#DIV/0!	#DIV/0!	#DIV/0!	#DIV/0!	#DIV/0!	#DIV/0!	#DIV/0!	#DIV/0!	#DIV/0!	#DIV/0!	#DIV/0!	#DIV/0!	#DIV/0!	#DIV/0!	#DIV/0!	#DIV/0!	#DIV/0!	#DIV/0!	#DIV/0!	1
22071108	SCVI8	Lactate	44753	44783	30	0.5	0.365385	0.419421	2.5 Iso	0	0	0	0	0	0	0	#DIV/0!	#DIV/0!	#DIV/0!	#DIV/0!	#DIV/0!	#DIV/0!	#DIV/0!	#DIV/0!	#DIV/0!	#DIV/0!	#DIV/0!	#DIV/0!	#DIV/0!	#DIV/0!	#DIV/0!	#DIV/0!	#DIV/0!	#DIV/0!	#DIV/0!	#DIV/0!	#DIV/0!	#DIV/0!	1
22071109	SCVI8	Lactate	44753	44782	29	0.5	0.365385	0.419421	2.5 Iso	0	0	0	0	0	0	0	#DIV/0!	#DIV/0!	#DIV/0!	#DIV/0!	#DIV/0!	#DIV/0!	#DIV/0!	#DIV/0!	#DIV/0!	#DIV/0!	#DIV/0!	#DIV/0!	#DIV/0!	#DIV/0!	#DIV/0!	#DIV/0!	#DIV/0!	#DIV/0!	#DIV/0!	#DIV/0!	#DIV/0!	#DIV/0!	1
22071113	SCVI8	Lactate	44753	44781	28	0.3	0.219231	0.150992	2.5 Iso	0	0	0	0	0	0	0	#DIV/0!	#DIV/0!	#DIV/0!	#DIV/0!	#DIV/0!	#DIV/0!	#DIV/0!	#DIV/0!	#DIV/0!	#DIV/0!	#DIV/0!	#DIV/0!	#DIV/0!	#DIV/0!	#DIV/0!	#DIV/0!	#DIV/0!	#DIV/0!	#DIV/0!	#DIV/0!	#DIV/0!	#DIV/0!	1
22050902L1	SCVI8	Lactate	44690	44718	28	0.29	0.211923	0.141093	2.5 Iso	0.7062	5.0052	1.14	8.07976	0.4338	3.07456	1.1192	0.1705	1.02096	0.0545	0.0805	0.026	0.09	0.2505	0.3115	0.17	0.08	1.01266	0.141	0.061	4.4	-4.2	0.954545	0.07	0.235	0.1005	0.0645	10.1429	-9.68188	1
22050904L1	SCVI8	Lactate	44690	44720	30	0.2	0.146154	0.0671074	2.5 Iso	0.429	6.39274	0.8028	11.9629	0.3738	5.57018	1.13894	0.159	0.935294	0.0495	0.0725	0.023	0.0865	0.2475	0.3225	0.175	0.0885	0.889447	0.1635	0.075	4.2	-3	0.714286	0.0645	0.225	0.0945	0.066	11.236	-8.02568	1
22050910L2	SCVI8	Lactate	44690	44719	29	0.35	0.255769	0.205516	2.5 Iso	2.1	10.2182	3.0294	14.7404	0.9294	4.52227	1.07049	0.1585	0.949102	0.0555	0.0785	0.023	0.08	0.2415	0.3065	0.163	0.083	0.948571	0.148	0.065	10.2	-8.4	0.823529	0.076	0.2285	0.0825	0.07	10.9748	-9.03809	1
22071104	SCVI15	Miltenyi	44753	44784	31	0.4	0.292308	0.26843	2.5 Iso	0	0	0	0	0	0	0	#DIV/0!	#DIV/0!	#DIV/0!	#DIV/0!	#DIV/0!	#DIV/0!	#DIV/0!	#DIV/0!	#DIV/0!	#DIV/0!	#DIV/0!	#DIV/0!	#DIV/0!	#DIV/0!	#DIV/0!	#DIV/0!	#DIV/0!	#DIV/0!	#DIV/0!	#DIV/0!	#DIV/0!	#DIV/0!	1
22071111	SCVI8	Miltenyi	44753	44783	30	0.48	0.350769	0.386539	2.5 Iso	0	0	0	0	0	0	0	#DIV/0!	#DIV/0!	#DIV/0!	#DIV/0!	#DIV/0!	#DIV/0!	#DIV/0!	#DIV/0!	#DIV/0!	#DIV/0!	#DIV/0!	#DIV/0!	#DIV/0!	#DIV/0!	#DIV/0!	#DIV/0!	#DIV/0!	#DIV/0!	#DIV/0!	#DIV/0!	#DIV/0!	#DIV/0!	1
22050901M2	SCVI8	Miltenyi	44690	44718	28	0.45	0.328846	0.339731	2.5 Iso	0.9006	2.65092	1.9374	5.70274	1.0368	3.05182	1.07664	0.183	0.986523	0.059	0.0855	0.0265	0.0975	0.2915	0.3695	0.206	0.1085	0.977477	0.1865	0.078	10.2	-7	0.686275	0.0765	0.275	0.1065	0.092	9.83796	-6.75154	1
22050902M2	SCVI8	Miltenyi	44690	44719	29	0.51	0.372692	0.436366	2.5 Iso	0.621	1.42312	1.671	3.82936	1.05	2.40624	1.0756	0.164	1.00613	0.0535	0.0775	0.024	0.0865	0.2545	0.3275	0.177	0.0905	1.01117	0.1635	0.073	11.4	-8.6	0.754386	0.072	0.239	0.092	0.075	10.8571	-8.19048	1
22050905M2	SCVI8	Miltenyi	44690	44720	30	0.35	0.255769	0.205516	2.5 Iso	0.6102	2.96911	1.323	6.43744	0.7128	3.46834	1.0504	0.157	1	0.0505	0.0735	0.023	0.0835	0.2445	0.3115	0.171	0.0875	0.988701	0.1545	0.067	8.2	-6.2	0.756098	0.071	0.2345	0.086	0.0775	11.5039	-8.69809	1
22071102	SCVI8	Lactate	44753	44781	28	0.2	0.146154	0.0671074	3 Iso	0	0	0	0	0	0	0	#DIV/0!	#DIV/0!	#DIV/0!	#DIV/0!	#DIV/0!	#DIV/0!	#DIV/0!	#DIV/0!	#DIV/0!	#DIV/0!	#DIV/0!	#DIV/0!	#DIV/0!	#DIV/0!	#DIV/0!	#DIV/0!	#DIV/0!	#DIV/0!	#DIV/0!	#DIV/0!	#DIV/0!	#DIV/0!	1
22071108	SCVI8	Lactate	44753	44783	30	0.5	0.365385	0.419421	3 Iso	0	0	0	0	0	0	0	#DIV/0!	#DIV/0!	#DIV/0!	#DIV/0!	#DIV/0!	#DIV/0!	#DIV/0!	#DIV/0!	#DIV/0!	#DIV/0!	#DIV/0!	#DIV/0!	#DIV/0!	#DIV/0!	#DIV/0!	#DIV/0!	#DIV/0!	#DIV/0!	#DIV/0!	#DIV/0!	#DIV/0!	#DIV/0!	1
22071109	SCVI8	Lactate	44753	44782	29	0.5	0.365385	0.419421	3 Iso	0	0	0	0	0	0	0	#DIV/0!	#DIV/0!	#DIV/0!	#DIV/0!	#DIV/0!	#DIV/0!	#DIV/0!	#DIV/0!	#DIV/0!	#DIV/0!	#DIV/0!	#DIV/0!	#DIV/0!	#DIV/0!	#DIV/0!	#DIV/0!	#DIV/0!	#DIV/0!	#DIV/0!	#DIV/0!	#DIV/0!	#DIV/0!	1
22071113	SCVI8	Lactate	44753	44781	28	0.3	0.219231	0.150992	3 Iso	0	0	0	0	0	0	0	#DIV/0!	#DIV/0!	#DIV/0!	#DIV/0!	#DIV/0!	#DIV/0!	#DIV/0!	#DIV/0!	#DIV/0!	#DIV/0!	#DIV/0!	#DIV/0!	#DIV/0!	#DIV/0!	#DIV/0!	#DIV/0!	#DIV/0!	#DIV/0!	#DIV/0!	#DIV/0!	#DIV/0!	#DIV/0!	1
22050902L1	SCVI8	Lactate	44690	44718	28	0.29	0.211923	0.141093	3 Iso	0.7272	5.15404	1.0902	7.7268	0.363	2.57277	1.0708	0.1695	1.06604	0.0565	0.0825	0.026	0.087	0.2465	0.3035	0.164	0.077	1.03356	0.134	0.057	3.6	-3.6	1	0.085	0.240125	0.0845	0.070625	9.91736	-9.91736	1
22050904L1	SCVI8	Lactate	44690	44720	30	0.2	0.146154	0.0671074	3 Iso	0.456	6.79508	0.7788	11.6053	0.3228	4.8102	1.15699	0.1565	0.96904	0.0505	0.0735	0.023	0.083	0.2405	0.3055	0.167	0.084	0.94382	0.149	0.065	3.6	-2.8	0.777778	0.06	0.234	0.0965	0.0775	11.1524	-8.6741	1
22050910L2	SCVI8	Lactate	44690	44719	29	0.35	0.255769	0.205516	3 Iso	2.127	10.3495	2.9094	14.1565	0.7824	3.807	1.03574	0.153	0.980769	0.0545	0.0775	0.023	0.0755	0.2325	0.2935	0.155	0.0795	0.987578	0.1405	0.061	8.6	-7.2	0.837209	0.071	0.222667	0.082	0.0696667	10.9918	-9.20245	1
22071104	SCVI17	Miltenyi	44753	44784	31	0.4	0.292308	0.26843	3 Iso	0	0	0	0	0	0	0	#DIV/0!	#DIV/0!	#DIV/0!	#DIV/0!	#DIV/0!	#DIV/0!	#DIV/0!	#DIV/0!	#DIV/0!	#DIV/0!	#DIV/0!	#DIV/0!	#DIV/0!	#DIV/0!	#DIV/0!	#DIV/0!	#DIV/0!	#DIV/0!	#DIV/0!	#DIV/0!	#DIV/0!	#DIV/0!	1
22071111	SCVI8	Miltenyi	44753	44783	30	0.48	0.350769	0.386539	3 Iso	0	0	0	0	0	0	0	#DIV/0!	#DIV/0!	#DIV/0!	#DIV/0!	#DIV/0!	#DIV/0!	#DIV/0!	#DIV/0!	#DIV/0!	#DIV/0!	#DIV/0!	#DIV/0!	#DIV/0!	#DIV/0!	#DIV/0!	#DIV/0!	#DIV/0!	#DIV/0!	#DIV/0!	#DIV/0!	#DIV/0!	#DIV/0!	1
22050901M2	SCVI8	Miltenyi	44690	44718	28	0.45	0.328846	0.339731	3 Iso	1.0332	3.04123	1.7592	5.17821	0.726	2.13698	1	0.1695	0.991228	0.0565	0.0815	0.025	0.088	0.2675	0.3245	0.186	0.098	1.02618	0.155	0.057	7.4	-5.6	0.756757	0.084	0.268	0.0855	0.0985	10.1928	-7.7135	1
22050902M2	SCVI8	Miltenyi	44690	44719	29	0.51	0.372692	0.436366	3 Iso	0.6636	1.52074	1.5342	3.51586	0.8706	1.99511	1.01682	0.155	1.01974	0.0515	0.0745	0.023	0.0805	0.2405	0.3035	0.166	0.0855	1.02395	0.1485	0.063	9.6	-7.6	0.791667	0.072	0.228	0.083	0.073	11.0269	-8.72961	1
22050905M2	SCVI8	Miltenyi	44690	44720	30	0.35	0.255769	0.205516	3 Iso	0.6438	3.1326	1.2612	6.13674	0.6174	3.00414	1.01479	0.1505	1.01689	0.0495	0.0715	0.022	0.079	0.2325	0.2945	0.161	0.082	0.993939	0.144	0.062	7.2	-5.6	0.777778	0.071	0.219	0.0795	0.0685	11.6618	-9.07029	1

## Sheet: Figure 4. Twitch Force Curves
Time 0		22050905M2 Milt	22050902M2 Milt	22050901M1 Milt	22071111 Milt	22071104 Milt	21123009 Milt	21123010 Milt	21123011 Milt	22031001 Milt				22050909 L1	22071107	21123007	21123006	21123004	21123003	21123002	21123001	22050903	22050910L2	22050904L1	22050902L1	22071113	22071109	22071108	22071102		Mean Miltenyi	SE Miltenyi		Mean Lactate	SE Lactate
0		0.0012	0.0006	0	0.0018	0.0006	0.0037896	0.0042633	0.0018948	0.0006				0.0006	0.0006	0.0052107	0.0023685	0.0028422	0.0018948	0.0099477	0.0037896	0.0006	0.0006	0.0006	0.0006	0	0.0006	0	0.1698		0.00163863	0.000467737		0.0125033	0.0101725
0.001		0.0012	0.0006	0	0.0018	0.0006	0.0033159	0.0037896	0.0018948	0.0006				0.0012	0.0006	0.004737	0.0018948	0.0028422	0.0014211	0.0090003	0.0033159	0.0006	0.0006	0.0006	0.0006	0	0.0006	0	0.1698		0.00153337	0.000408937		0.0123632	0.0101778
0.002		0.0012	0.0006	0	0.0012	0.0006	0.0023685	0.0028422	0.0014211	0.0006				0.0006	0	0.0037896	0.0018948	0.0023685	0.0009474	0.0075792	0.0023685	0.0006	0.0006	0.0006	0.0006	0	0.0006	0	0.1692		0.00120353	0.000286119		0.0119842	0.010159
0.003		0.0012	0	0	0.0012	0	0.0018948	0.0023685	0.0009474	0				0.0006	0	0.0028422	0.0009474	0.0014211	0.0009474	0.0066318	0.0018948	0	0.0006	0	0	0	0	0	0.1692		0.000845633	0.000284187		0.0115678	0.0101834
0.004		0.0006	0	0	0.0006	0	0.0014211	0.0018948	0.0004737	0				0.0006	0	0.0023685	0.0009474	0.0009474	0.0004737	0.0056844	0.0014211	0	0.0006	0	0	0	0.0006	0	0.1692		0.0005544	0.000216252		0.0114277	0.01019
0.005		0.0006	0	0	0.0006	0	0.0014211	0.0014211	0.0004737	0				0	0	0.0018948	0.0009474	0.0009474	0.0004737	0.0042633	0.0009474	0	0.0006	0	0	0	0	0	0.1692		0.000501767	0.000183165		0.0112046	0.0102021
0.006		0.0006	0	0	0	0	0.0009474	0.0009474	0.0004737	0				0.0006	0	0.0014211	0.0004737	0.0004737	0	0.0033159	0.0009474	0	0.0006	0	0	0	0.0006	0	0.1692		0.000329833	0.000131488		0.011102	0.0102072
0.007		0.0012	0.0006	0	0	0	0.0004737	0.0004737	0	0				0	0	0.0009474	0.0004737	0.0004737	0	0.0028422	0.0004737	0.0006	0.0006	0	0	0	0.0006	0	0.1692		0.000305267	0.000131942		0.0110132	0.0102123
0.008		0.0012	0.0006	0	0.0006	0.0006	0	0.0004737	0	0				0.0006	0.0006	0.0004737	0.0004737	0	0	0.0018948	0.0004737	0.0006	0.0006	0	0	0.0006	0.0006	0.0006	0.1692		0.000385967	0.00013164		0.0110447	0.0102095
0.009		0.0012	0.0006	0	0.0012	0.0012	0	0	0	0				0.0006	0.0006	0.0004737	0.0004737	0	0	0.0009474	0	0.0012	0.0006	0	0	0.0012	0.0012	0.0012	0.1698		0.000466667	0.000183249		0.0111434	0.0102419
0.01		0.0018	0.0012	0.0006	0.0018	0.0018	0	0	0	0				0.0006	0.0012	0	0	0	0	0.0004737	0	0.0018	0.0012	0.0006	0	0.0018	0.0018	0.0018	0.1698		0.0008	0.000266667		0.0113171	0.0102316
0.011		0.0018	0.0018	0.0006	0.003	0.003	0	0	0	0				0.0006	0.0024	0	0.0004737	0.0004737	0.0004737	0.0004737	0.0004737	0.003	0.0012	0.0006	0.0006	0.003	0.003	0.0024	0.171		0.00113333	0.000404908		0.0118855	0.0102742
0.012		0.0024	0.003	0.0012	0.0042	0.0042	0	0	0	0				0.0012	0.003	0.0004737	0.0004737	0.0004737	0.0009474	0	0.0009474	0.0042	0.0018	0.0006	0.0006	0.0042	0.0042	0.0036	0.1716		0.00166667	0.000571764		0.0123947	0.0102833
0.013		0.0036	0.0036	0.0018	0.006	0.0054	0	0.0004737	0.0004737	0				0.0012	0.0042	0.0004737	0.0009474	0.0014211	0.0014211	0	0.0014211	0.0054	0.0024	0.0012	0.0012	0.0054	0.0054	0.0048	0.1728		0.00237193	0.000738151		0.0131053	0.0103186
0.014		0.0042	0.0048	0.0024	0.0078	0.0072	0.0004737	0.0004737	0.0004737	0				0.0018	0.0054	0.0014211	0.0014211	0.0018948	0.0018948	0.0004737	0.0018948	0.0072	0.003	0.0012	0.0012	0.0072	0.0072	0.0066	0.174		0.00309123	0.000954467		0.0139875	0.0103463
0.015		0.0054	0.0066	0.0036	0.0096	0.0096	0.0009474	0.0009474	0.0009474	0				0.0018	0.0072	0.0018948	0.0018948	0.0028422	0.0028422	0.0009474	0.0028422	0.009	0.0042	0.0018	0.0018	0.0096	0.0096	0.0084	0.1752		0.00418247	0.00119286		0.0151165	0.0103619
0.016		0.0066	0.0078	0.0048	0.012	0.0114	0.0014211	0.0018948	0.0014211	0				0.0024	0.009	0.0028422	0.0023685	0.0042633	0.0037896	0.0014211	0.0042633	0.0114	0.0048	0.0024	0.0024	0.012	0.012	0.0108	0.177		0.00525967	0.00140569		0.0164468	0.0104065
0.017		0.0084	0.0096	0.006	0.015	0.0138	0.0018948	0.0023685	0.0023685	0.0006				0.003	0.0108	0.0037896	0.0033159	0.0056844	0.004737	0.0023685	0.0052107	0.0138	0.006	0.0024	0.003	0.0144	0.0144	0.0132	0.1794		0.0066702	0.00168107		0.0178441	0.0104878
0.018		0.0096	0.012	0.0072	0.018	0.0168	0.0028422	0.0033159	0.0028422	0.0006				0.0036	0.0132	0.0052107	0.0042633	0.0071055	0.0061581	0.0037896	0.0066318	0.0168	0.0078	0.003	0.0036	0.0174	0.0174	0.0162	0.1812		0.00813337	0.00200735		0.0195849	0.0105157
0.019		0.0114	0.0138	0.009	0.021	0.0198	0.0033159	0.0042633	0.0037896	0.0006				0.0042	0.0156	0.0066318	0.0052107	0.0090003	0.0075792	0.004737	0.0085266	0.0198	0.009	0.0036	0.0048	0.0204	0.0204	0.0192	0.1836		0.0096632	0.00232521		0.0213928	0.0105812
0.02		0.0138	0.0168	0.0102	0.0246	0.0228	0.004737	0.0056844	0.004737	0.0006				0.0048	0.018	0.0085266	0.0066318	0.0108951	0.009474	0.0066318	0.0104214	0.0234	0.0108	0.0042	0.0054	0.024	0.0246	0.0222	0.186		0.0115509	0.00267234		0.0234988	0.010638
0.021		0.0156	0.0192	0.0126	0.0288	0.0258	0.0056844	0.0071055	0.0056844	0.0012				0.006	0.021	0.0104214	0.0080529	0.0127899	0.0108951	0.0080529	0.0127899	0.0264	0.0132	0.0054	0.0066	0.0276	0.0282	0.0258	0.189		0.0135194	0.0030173		0.0257626	0.0107219
0.022		0.018	0.0222	0.0144	0.0324	0.0294	0.0066318	0.0085266	0.0066318	0.0012				0.0066	0.024	0.0123162	0.009474	0.0151584	0.0127899	0.0099477	0.0151584	0.0306	0.015	0.006	0.0078	0.0312	0.0324	0.03	0.192		0.0154878	0.00340946		0.0281528	0.0108158
0.023		0.021	0.0252	0.0168	0.0366	0.033	0.0080529	0.0099477	0.0075792	0.0012				0.0078	0.027	0.0146847	0.0108951	0.0175269	0.0151584	0.0123162	0.0175269	0.0348	0.0174	0.0072	0.009	0.0354	0.0366	0.0342	0.1956		0.0177089	0.00382825		0.0308193	0.0109315
0.024		0.0234	0.0288	0.0192	0.0414	0.0372	0.0090003	0.0113688	0.0090003	0.0018				0.009	0.0306	0.0170532	0.0127899	0.0203691	0.0175269	0.0146847	0.0198954	0.039	0.0204	0.0078	0.0102	0.0402	0.0414	0.0384	0.1986		0.0201299	0.0042904		0.03362	0.0110165
0.025		0.027	0.0324	0.0222	0.0456	0.0408	0.0104214	0.0132636	0.0104214	0.0024				0.0096	0.0342	0.0198954	0.0146847	0.0232113	0.0198954	0.0170532	0.0227376	0.0438	0.0228	0.009	0.012	0.045	0.0462	0.0432	0.2022		0.0227229	0.00467131		0.0365924	0.0111393
0.026		0.03	0.036	0.0246	0.0504	0.045	0.0118425	0.0151584	0.0118425	0.0024				0.0114	0.0372	0.0227376	0.0165795	0.0260535	0.0222639	0.0194217	0.0260535	0.0486	0.0264	0.0102	0.0132	0.0498	0.0516	0.048	0.2064		0.0252493	0.00514556		0.0397444	0.0112928
0.027		0.0336	0.0402	0.0282	0.0558	0.0492	0.0137373	0.0170532	0.0132636	0.003				0.0126	0.0414	0.0255798	0.0184743	0.0293694	0.0251061	0.0222639	0.0288957	0.054	0.0294	0.0114	0.015	0.0546	0.0564	0.0534	0.2106		0.0282282	0.00563002		0.0430306	0.0114508
0.028		0.0372	0.0444	0.0312	0.0612	0.054	0.0151584	0.0194217	0.0146847	0.0036				0.0138	0.0456	0.028422	0.0208428	0.0326853	0.0279483	0.0251061	0.0322116	0.0594	0.0324	0.0132	0.0168	0.06	0.0624	0.0588	0.2148		0.0312072	0.00614702		0.046526	0.0116121
0.029		0.0408	0.0486	0.0348	0.0666	0.0582	0.0170532	0.0217902	0.0165795	0.0042				0.0156	0.0498	0.0317379	0.0227376	0.0360012	0.0307905	0.0279483	0.0355275	0.0654	0.0366	0.0144	0.0186	0.0654	0.0684	0.0642	0.219		0.0342914	0.00660664		0.0501339	0.0117807
0.03		0.045	0.0534	0.0384	0.072	0.063	0.018948	0.0241587	0.0184743	0.0042				0.0168	0.054	0.0350538	0.0251061	0.0393171	0.0341064	0.0312642	0.0393171	0.0714	0.0402	0.0156	0.0204	0.0714	0.0744	0.0696	0.2238		0.037509	0.00715214		0.0538603	0.0119916
0.031		0.0492	0.0582	0.0426	0.078	0.0684	0.0208428	0.0265272	0.0198954	0.0048				0.0186	0.0588	0.0383697	0.0279483	0.0431067	0.0369486	0.0345801	0.0431067	0.0774	0.0444	0.0174	0.0222	0.0774	0.0804	0.0756	0.2286		0.0409406	0.00774357		0.0578038	0.0121931
0.032		0.0534	0.0636	0.0462	0.084	0.0732	0.0227376	0.0288957	0.0217902	0.006				0.0204	0.063	0.0421593	0.0303168	0.0468963	0.0402645	0.037896	0.0468963	0.084	0.0486	0.0186	0.0246	0.0834	0.087	0.0822	0.2334		0.0444248	0.00827452		0.0618518	0.0124143
0.033		0.0576	0.0684	0.0504	0.09	0.0786	0.0246324	0.0317379	0.023685	0.0066				0.0222	0.0678	0.0454752	0.0326853	0.0506859	0.0440541	0.0412119	0.0506859	0.0906	0.0528	0.0204	0.0264	0.09	0.0936	0.0882	0.2388		0.0479617	0.00884022		0.0659749	0.0126761
0.034		0.0624	0.0738	0.0552	0.096	0.0834	0.0270009	0.0341064	0.0255798	0.0072				0.024	0.0726	0.0492648	0.0355275	0.0544755	0.04737	0.0450015	0.0549492	0.0978	0.0576	0.0222	0.0288	0.0966	0.1002	0.0948	0.2436		0.0516319	0.00940487		0.0702993	0.0129036
0.035		0.0672	0.0798	0.0594	0.1026	0.0888	0.0288957	0.0369486	0.0279483	0.0078				0.0258	0.078	0.0535281	0.0383697	0.0587388	0.0511596	0.0487911	0.0592125	0.105	0.0624	0.024	0.0312	0.1032	0.1074	0.1014	0.249		0.0554881	0.0100346		0.074825	0.0131691
0.036		0.072	0.0858	0.0642	0.1092	0.0948	0.0312642	0.0397908	0.0298431	0.009				0.0276	0.0828	0.0573177	0.0412119	0.0630021	0.0549492	0.0525807	0.0634758	0.1122	0.0672	0.0258	0.0336	0.1098	0.1146	0.1086	0.255		0.0595442	0.0106584		0.0793586	0.0134813
0.037		0.0774	0.0912	0.0696	0.1164	0.1002	0.0336327	0.042633	0.0317379	0.0096				0.03	0.0882	0.061581	0.0440541	0.0667917	0.0592125	0.0563703	0.0682128	0.12	0.072	0.0276	0.036	0.117	0.1218	0.1152	0.2604		0.0636004	0.0113227		0.0840264	0.0137625
0.038		0.0828	0.0978	0.0744	0.123	0.1062	0.0360012	0.0459489	0.0341064	0.0108				0.0318	0.0936	0.0658443	0.04737	0.0715287	0.0630021	0.0601599	0.0729498	0.1278	0.0774	0.0294	0.0384	0.1248	0.129	0.123	0.2664		0.0678952	0.0119479		0.0889034	0.0140997
0.039		0.0882	0.1038	0.0798	0.1302	0.1116	0.0383697	0.0487911	0.0360012	0.012				0.0342	0.099	0.0701076	0.0502122	0.075792	0.0672654	0.0644232	0.0776868	0.1356	0.0828	0.0312	0.0408	0.132	0.1368	0.1302	0.2724		0.0720847	0.012598		0.0937804	0.0144318
0.04		0.0936	0.1104	0.0858	0.1374	0.1176	0.0407382	0.052107	0.0383697	0.0132				0.036	0.1044	0.0748446	0.0535281	0.080529	0.0715287	0.0686865	0.0824238	0.144	0.0888	0.033	0.0432	0.1398	0.1446	0.1374	0.2784		0.0765794	0.0132687		0.0988213	0.0147823
0.041		0.0996	0.117	0.0912	0.1446	0.1236	0.0435804	0.0554229	0.0407382	0.0144				0.0384	0.1104	0.0791079	0.056844	0.085266	0.075792	0.0729498	0.0876345	0.153	0.0942	0.0354	0.0462	0.147	0.1524	0.1452	0.285		0.0811268	0.0139295		0.10405	0.0151503
0.042		0.105	0.1242	0.0972	0.1524	0.1296	0.0459489	0.0587388	0.0431067	0.0156				0.0408	0.1164	0.0838449	0.0601599	0.090003	0.080529	0.0772131	0.0923715	0.1614	0.1002	0.0372	0.0486	0.1554	0.1602	0.153	0.291		0.0857549	0.0146559		0.10927	0.0155174
0.043		0.111	0.1308	0.1032	0.1602	0.1362	0.0487911	0.0620547	0.0454752	0.0168				0.0432	0.1218	0.0885819	0.0634758	0.09474	0.0847923	0.0814764	0.0980559	0.1704	0.1062	0.0396	0.0516	0.1632	0.1686	0.1608	0.2976		0.0905023	0.0153799		0.114633	0.0159067
0.044		0.117	0.138	0.1092	0.168	0.1428	0.0516333	0.0653706	0.0478437	0.018				0.0456	0.1278	0.0933189	0.0667917	0.099477	0.0895293	0.0857397	0.103267	0.18	0.1122	0.0414	0.0546	0.1716	0.1764	0.1686	0.3042		0.0953164	0.0161241		0.120033	0.0163212
0.045		0.1236	0.1452	0.1158	0.1758	0.1488	0.0540018	0.0691602	0.0502122	0.0192				0.048	0.1344	0.0980559	0.0701076	0.104214	0.0942663	0.0904767	0.108477	0.189	0.1188	0.0438	0.057	0.18	0.1848	0.177	0.3108		0.100197	0.0168694		0.125575	0.0167439
0.046		0.1302	0.153	0.1224	0.1842	0.1554	0.056844	0.0724761	0.0525807	0.0204				0.0504	0.1404	0.102793	0.0734235	0.109425	0.0990033	0.0952137	0.114162	0.1992	0.1254	0.0462	0.06	0.1884	0.1932	0.1854	0.318		0.105278	0.0176858		0.131289	0.0172022
0.047		0.1362	0.1602	0.129	0.192	0.162	0.0596862	0.0762657	0.0554229	0.0222				0.0534	0.1464	0.108004	0.0772131	0.114635	0.10374	0.0999507	0.119846	0.2088	0.132	0.048	0.063	0.1968	0.2016	0.1932	0.3246		0.110331	0.0183759		0.136949	0.0176162
0.048		0.1428	0.168	0.1362	0.2004	0.1692	0.0630021	0.0800553	0.0577914	0.0234				0.0558	0.153	0.113214	0.0810027	0.119372	0.108951	0.104688	0.12553	0.219	0.1386	0.0504	0.066	0.2058	0.2106	0.2022	0.3318		0.11565	0.0191957		0.142872	0.0181021
0.049		0.15	0.1758	0.1428	0.2088	0.1758	0.0658443	0.0838449	0.0601599	0.0252				0.0582	0.159	0.118425	0.0843186	0.124583	0.113688	0.109425	0.131215	0.2292	0.1458	0.0528	0.069	0.2142	0.219	0.2106	0.339		0.120917	0.0199793		0.148653	0.0185751
0.05		0.1566	0.1842	0.15	0.2172	0.1824	0.0686865	0.0876345	0.0630021	0.0264				0.0612	0.1656	0.123636	0.0881082	0.129794	0.118899	0.114635	0.137373	0.2394	0.153	0.0552	0.072	0.2232	0.228	0.2196	0.3462		0.126236	0.0207998		0.15474	0.0190532
0.051		0.1638	0.192	0.1578	0.2262	0.1896	0.0720024	0.0914241	0.0653706	0.0282				0.0636	0.1722	0.128846	0.0918978	0.135478	0.124109	0.119372	0.143057	0.2502	0.1602	0.0576	0.075	0.2328	0.237	0.228	0.3534		0.131822	0.021639		0.160798	0.0195626
0.052		0.171	0.2004	0.165	0.2352	0.1968	0.0748446	0.0952137	0.0682128	0.03				0.0666	0.1788	0.134057	0.0956874	0.140689	0.12932	0.124583	0.149215	0.261	0.1674	0.06	0.078	0.2418	0.246	0.237	0.3606		0.137408	0.0224893		0.166922	0.0200625
0.053		0.1782	0.2088	0.1728	0.2436	0.204	0.0781605	0.099477	0.071055	0.0318				0.0696	0.1854	0.139742	0.099477	0.146373	0.135004	0.129794	0.155374	0.2718	0.1752	0.063	0.0816	0.2514	0.255	0.246	0.3684		0.143099	0.0232904		0.173323	0.0205668
0.054		0.1854	0.2178	0.1806	0.2526	0.2112	0.0814764	0.103267	0.0738972	0.0336				0.0726	0.1926	0.144952	0.103267	0.151584	0.140215	0.135005	0.161532	0.2832	0.1824	0.0654	0.0846	0.261	0.2646	0.2556	0.3756		0.148871	0.0241567		0.179635	0.021116
0.055		0.1926	0.2262	0.1884	0.2622	0.2184	0.0847923	0.10753	0.0767394	0.0354				0.0756	0.1992	0.150637	0.10753	0.157268	0.1459	0.139741	0.168163	0.2946	0.1902	0.0678	0.0876	0.2706	0.2736	0.2646	0.3834		0.154696	0.0250236		0.186027	0.0216599
0.056		0.2004	0.2352	0.1968	0.2712	0.2256	0.0881082	0.11132	0.0795816	0.0366				0.0786	0.2064	0.156321	0.111319	0.162953	0.15111	0.145426	0.174322	0.306	0.198	0.0708	0.0912	0.2802	0.2832	0.2742	0.3912		0.160534	0.0259488		0.192578	0.022208
0.057		0.2082	0.2442	0.2052	0.2808	0.2334	0.0914241	0.115583	0.0824238	0.0384				0.081	0.2136	0.162005	0.115109	0.168637	0.156795	0.150637	0.180953	0.318	0.2064	0.0732	0.0942	0.2904	0.2928	0.2838	0.399		0.166626	0.0268791		0.199159	0.0228171
0.058		0.216	0.2532	0.213	0.2904	0.2412	0.09474	0.119846	0.085266	0.0402				0.084	0.2208	0.16769	0.119372	0.174322	0.162479	0.155847	0.187585	0.33	0.2148	0.0756	0.0978	0.3	0.3024	0.2928	0.4074		0.17265	0.0277993		0.205806	0.0234034
0.059		0.2238	0.2628	0.222	0.3	0.249	0.0980559	0.124109	0.0881082	0.0426				0.0876	0.2274	0.173374	0.123636	0.180006	0.168637	0.161532	0.194217	0.342	0.2232	0.0786	0.1014	0.3102	0.312	0.303	0.4152		0.178941	0.0287283		0.212625	0.0239662
0.06		0.2316	0.2718	0.2304	0.3096	0.2562	0.101846	0.128846	0.0909504	0.0444				0.0906	0.2352	0.179532	0.127425	0.18569	0.174322	0.166742	0.200849	0.3546	0.2316	0.081	0.1044	0.3204	0.3216	0.3126	0.4236		0.185071	0.0296155		0.219385	0.0246071
0.061		0.2394	0.2814	0.2394	0.3192	0.264	0.105161	0.13311	0.0937926	0.0462				0.0936	0.2424	0.185217	0.131689	0.191848	0.180006	0.172427	0.207481	0.3672	0.24	0.084	0.108	0.3312	0.3318	0.3222	0.4314		0.191296	0.0305821		0.226279	0.0252159
0.062		0.2478	0.291	0.2484	0.3294	0.2724	0.108951	0.137373	0.0966348	0.048				0.0966	0.2496	0.191375	0.135952	0.197533	0.186164	0.178111	0.214586	0.3798	0.249	0.087	0.1116	0.3414	0.3414	0.3324	0.4398		0.197773	0.0315935		0.23327	0.0258331
0.063		0.2562	0.3012	0.2574	0.339	0.2802	0.112741	0.14211	0.0999507	0.0498				0.1002	0.2574	0.197059	0.140215	0.203691	0.192322	0.183796	0.221218	0.393	0.258	0.0894	0.1152	0.3522	0.3516	0.3426	0.4482		0.204289	0.0325496		0.240381	0.026491
0.064		0.2646	0.3108	0.2664	0.3492	0.288	0.116057	0.146373	0.102793	0.0516				0.1032	0.2646	0.203217	0.144478	0.209375	0.198007	0.18948	0.228323	0.4062	0.2664	0.0924	0.1188	0.363	0.3618	0.3528	0.4566		0.210647	0.0335617		0.247418	0.0271501
0.065		0.2724	0.321	0.276	0.3594	0.2964	0.119846	0.15111	0.106109	0.054				0.1068	0.2724	0.209375	0.148742	0.215534	0.204165	0.195164	0.235429	0.4194	0.276	0.0954	0.1224	0.3738	0.372	0.363	0.465		0.217363	0.0345327		0.254663	0.0277989
0.066		0.2808	0.3312	0.2856	0.3696	0.3042	0.123636	0.155374	0.108951	0.0558				0.1098	0.2802	0.215533	0.153005	0.221692	0.210323	0.200849	0.242534	0.4326	0.285	0.0984	0.126	0.3846	0.3822	0.3732	0.474		0.223907	0.0355649		0.261871	0.0284791
0.067		0.2892	0.3414	0.2952	0.3798	0.3126	0.127425	0.160111	0.112267	0.0576				0.1134	0.288	0.221692	0.157742	0.22785	0.216481	0.206533	0.24964	0.4464	0.2946	0.1014	0.1296	0.3954	0.3924	0.384	0.4824		0.230623	0.0365847		0.269221	0.0291503
0.068		0.2976	0.3516	0.3048	0.3906	0.321	0.131215	0.164848	0.115109	0.06				0.117	0.2958	0.22785	0.162005	0.234008	0.223113	0.212218	0.256745	0.4602	0.3036	0.1044	0.1332	0.4068	0.4032	0.3942	0.4914		0.237419	0.0376194		0.276609	0.0298542
0.069		0.306	0.3624	0.315	0.4014	0.3294	0.135004	0.169585	0.118425	0.0618				0.12	0.3036	0.234008	0.166269	0.240166	0.229271	0.218376	0.263851	0.474	0.3132	0.1074	0.1368	0.4182	0.4134	0.405	0.5004		0.244335	0.0387066		0.283996	0.030574
0.07		0.315	0.3726	0.3252	0.4116	0.3378	0.138794	0.174322	0.121741	0.0636				0.1236	0.3114	0.24064	0.171006	0.246324	0.235903	0.22406	0.27143	0.4884	0.3234	0.1104	0.141	0.4296	0.4242	0.4158	0.5088		0.251184	0.039754		0.291623	0.0312725
0.071		0.3234	0.3834	0.3354	0.4224	0.3462	0.142584	0.179059	0.124583	0.0654				0.1272	0.3192	0.246798	0.175269	0.252482	0.242061	0.230218	0.279009	0.5022	0.333	0.1134	0.1446	0.4404	0.435	0.4266	0.5178		0.258047	0.0408622		0.299077	0.0319834
0.072		0.3318	0.3936	0.3456	0.4332	0.3552	0.146847	0.183796	0.127899	0.0678				0.1308	0.3276	0.25343	0.180006	0.259114	0.248692	0.236376	0.286115	0.5166	0.3426	0.1164	0.1482	0.4524	0.4458	0.4374	0.5268		0.265082	0.0418938		0.306771	0.0327187
0.073		0.3408	0.4044	0.3564	0.4446	0.3636	0.150637	0.188533	0.131215	0.0696				0.1338	0.3354	0.260061	0.184269	0.265272	0.255324	0.242061	0.293694	0.531	0.3528	0.1194	0.1518	0.4638	0.4566	0.4482	0.5364		0.272198	0.0430403		0.314368	0.033488
0.074		0.3492	0.4158	0.3666	0.4554	0.3726	0.1549	0.193743	0.134531	0.072				0.1374	0.3438	0.266219	0.189006	0.27143	0.261956	0.248219	0.301273	0.546	0.363	0.123	0.156	0.4752	0.4674	0.4596	0.5454		0.279419	0.0441074		0.322181	0.0342243
0.075		0.3576	0.4266	0.3774	0.4668	0.381	0.158689	0.19848	0.137847	0.0738				0.141	0.3522	0.272851	0.193743	0.278062	0.268588	0.254377	0.308852	0.5604	0.3726	0.126	0.1596	0.4866	0.4782	0.4704	0.555		0.286469	0.0452437		0.329905	0.0349696
0.076		0.366	0.4374	0.3882	0.4776	0.39	0.162953	0.203691	0.141163	0.0756				0.1446	0.36	0.279483	0.198007	0.284694	0.27522	0.260535	0.316905	0.5754	0.3828	0.129	0.1638	0.4986	0.489	0.4818	0.564		0.293623	0.046339		0.33774	0.0357333
0.077		0.375	0.4482	0.399	0.489	0.399	0.166742	0.208428	0.144478	0.078				0.1482	0.3684	0.286115	0.202744	0.291325	0.281851	0.266693	0.324485	0.5904	0.393	0.132	0.1674	0.5106	0.5004	0.4932	0.5736		0.300872	0.0474691		0.345651	0.0365305
0.078		0.3834	0.4596	0.4098	0.5004	0.408	0.171006	0.213639	0.147794	0.0798				0.1524	0.3768	0.292747	0.207481	0.297484	0.288483	0.272851	0.332064	0.6054	0.4038	0.1356	0.171	0.522	0.5112	0.5046	0.5832		0.30816	0.0486181		0.353569	0.0372885
0.079		0.3918	0.4704	0.4212	0.5118	0.417	0.175269	0.218376	0.151584	0.0822				0.156	0.3852	0.299378	0.212218	0.304115	0.295589	0.279009	0.340117	0.6204	0.414	0.1386	0.1752	0.534	0.5226	0.516	0.5928		0.315514	0.0497176		0.361577	0.0380733
0.08		0.4002	0.4818	0.4326	0.5238	0.426	0.179532	0.223586	0.1549	0.084				0.1596	0.3936	0.30601	0.216955	0.310747	0.302221	0.285641	0.34817	0.6354	0.4242	0.1422	0.1788	0.546	0.534	0.5274	0.6024		0.322935	0.0509131		0.369584	0.0388567
0.081		0.4086	0.4926	0.4434	0.5352	0.435	0.183796	0.228797	0.158216	0.0858				0.1632	0.4026	0.313116	0.221692	0.317379	0.309326	0.291799	0.356222	0.6504	0.435	0.1452	0.183	0.558	0.5454	0.5388	0.612		0.330156	0.052041		0.377696	0.0396463
0.082		0.4176	0.504	0.4554	0.5466	0.444	0.188059	0.234008	0.161532	0.0882				0.1674	0.411	0.319747	0.226429	0.324011	0.316432	0.297957	0.363802	0.6654	0.4452	0.1488	0.1866	0.57	0.5568	0.5502	0.6216		0.337711	0.0532015		0.385711	0.0404216
0.083		0.4254	0.5154	0.4668	0.5586	0.453	0.192322	0.239219	0.165321	0.09				0.171	0.4194	0.326853	0.231166	0.331116	0.323063	0.304115	0.372328	0.681	0.456	0.1518	0.1908	0.582	0.5682	0.5616	0.6312		0.345118	0.0543689		0.393853	0.0412282
0.084		0.4338	0.5262	0.4782	0.57	0.4626	0.196586	0.244429	0.168637	0.0918				0.1752	0.4284	0.333485	0.235903	0.337748	0.330169	0.310747	0.380381	0.696	0.4662	0.1548	0.1944	0.594	0.5796	0.573	0.6414		0.352472	0.0555299		0.401965	0.0420297
0.085		0.4422	0.5376	0.4896	0.582	0.4716	0.200849	0.24964	0.172427	0.0942				0.1788	0.4368	0.340117	0.24064	0.34438	0.337274	0.317379	0.388434	0.711	0.477	0.1584	0.1986	0.6054	0.591	0.5844	0.651		0.360013	0.0566748		0.410039	0.0427976
0.086		0.4506	0.549	0.5016	0.594	0.4806	0.205586	0.254851	0.175743	0.096				0.183	0.4458	0.347222	0.245377	0.351012	0.34438	0.323537	0.396487	0.726	0.4872	0.162	0.2022	0.6174	0.6024	0.5964	0.6612		0.367553	0.0578753		0.418226	0.0435977
0.087		0.4584	0.5598	0.513	0.606	0.4902	0.209849	0.260535	0.179532	0.0978				0.1866	0.4542	0.354328	0.250587	0.357644	0.351485	0.330169	0.405013	0.741	0.498	0.165	0.2064	0.6294	0.6138	0.6078	0.6708		0.375013	0.0590257		0.426389	0.0443809
0.088		0.4668	0.5712	0.525	0.618	0.4992	0.214586	0.265746	0.182848	0.1002				0.1908	0.4632	0.361433	0.255324	0.364749	0.358591	0.336801	0.413066	0.756	0.5088	0.1686	0.21	0.6414	0.6258	0.6198	0.681		0.38262	0.0601931		0.43471	0.0451895
0.089		0.4746	0.582	0.537	0.63	0.5088	0.218849	0.270956	0.186638	0.102				0.1944	0.4722	0.368539	0.260061	0.371381	0.36617	0.343433	0.421593	0.771	0.519	0.1716	0.2142	0.6534	0.6372	0.6312	0.6906		0.390094	0.0613739		0.442874	0.0459765
0.09		0.4824	0.5934	0.549	0.6426	0.5178	0.223586	0.276641	0.190427	0.1038				0.1986	0.4812	0.375644	0.265272	0.378486	0.373276	0.349591	0.429646	0.786	0.5298	0.1752	0.2178	0.6654	0.6486	0.6426	0.7008		0.397739	0.0625659		0.45112	0.0467639
0.091		0.4902	0.6042	0.5604	0.6546	0.5274	0.228323	0.281851	0.194217	0.1062				0.2028	0.4896	0.38275	0.270009	0.385592	0.380381	0.356222	0.438172	0.801	0.5406	0.1782	0.2214	0.6774	0.6606	0.6546	0.711		0.405266	0.0636795		0.459395	0.0475863
0.092		0.498	0.6156	0.5724	0.6672	0.537	0.232587	0.287536	0.197533	0.108				0.2064	0.4986	0.389381	0.274746	0.392224	0.38796	0.362854	0.446699	0.8154	0.5508	0.1818	0.2256	0.6894	0.672	0.666	0.7212		0.412873	0.064923		0.467567	0.0483603
0.093		0.5052	0.6264	0.5844	0.6792	0.546	0.237324	0.29322	0.201323	0.1098				0.2106	0.5076	0.396961	0.279957	0.399329	0.395066	0.369486	0.455226	0.8298	0.5616	0.1854	0.2292	0.7008	0.684	0.678	0.7314		0.420318	0.066056		0.475901	0.0491337
0.094		0.513	0.6372	0.5964	0.6912	0.5556	0.242061	0.298431	0.205112	0.1116				0.2148	0.516	0.404066	0.284694	0.406435	0.402645	0.376118	0.463752	0.8442	0.5718	0.1884	0.2334	0.7128	0.6954	0.6894	0.7416		0.427845	0.0672248		0.484094	0.0499025
0.095		0.5202	0.6486	0.6084	0.7038	0.5652	0.246798	0.304115	0.208902	0.1134				0.2184	0.525	0.411172	0.289904	0.413066	0.410224	0.38275	0.472279	0.858	0.582	0.192	0.237	0.7248	0.7074	0.7014	0.7518		0.435491	0.0684261		0.492325	0.0506821
0.096		0.528	0.6594	0.6204	0.7164	0.5742	0.251535	0.3098	0.212691	0.1152				0.2226	0.534	0.418751	0.295115	0.420172	0.41733	0.389855	0.480805	0.8718	0.5922	0.195	0.2406	0.7362	0.7188	0.7128	0.762		0.44307	0.0696004		0.500502	0.0514262
0.097		0.5352	0.6702	0.6318	0.7284	0.5838	0.256272	0.315484	0.216481	0.1176				0.2268	0.543	0.425856	0.299852	0.427277	0.424909	0.396487	0.489332	0.8862	0.603	0.1986	0.2448	0.7476	0.7302	0.7242	0.7722		0.450582	0.0706976		0.50877	0.0521774
0.098		0.5418	0.6804	0.6438	0.741	0.5934	0.261009	0.321169	0.220271	0.1194				0.231	0.5514	0.432962	0.305063	0.434383	0.432488	0.403119	0.498332	0.8994	0.6132	0.2022	0.2484	0.7596	0.7422	0.7356	0.7824		0.458028	0.071847		0.516984	0.0529138
0.099		0.549	0.6912	0.6558	0.7536	0.6024	0.265746	0.326379	0.22406	0.1212				0.2346	0.5604	0.440541	0.3098	0.441488	0.440067	0.409751	0.506859	0.9132	0.6234	0.2052	0.252	0.771	0.7536	0.7476	0.7926		0.465487	0.0730265		0.525132	0.0536899
0.1		0.5562	0.702	0.6678	0.7656	0.612	0.270483	0.332064	0.22785	0.123				0.2388	0.5694	0.447646	0.315011	0.448594	0.447647	0.416856	0.515386	0.9264	0.6336	0.2082	0.2556	0.7824	0.765	0.759	0.8028		0.473	0.0741804		0.533271	0.0544186
0.101		0.5628	0.7122	0.6798	0.7782	0.6216	0.275693	0.338222	0.231639	0.1248				0.243	0.5778	0.455226	0.320221	0.455699	0.455226	0.423488	0.524386	0.939	0.6432	0.2118	0.2592	0.7938	0.777	0.7704	0.813		0.480551	0.0753065		0.541403	0.0551213
0.102		0.5694	0.7224	0.6918	0.7908	0.6306	0.28043	0.343906	0.235429	0.1266				0.2472	0.5868	0.462805	0.325432	0.462805	0.462805	0.43012	0.533386	0.9516	0.6534	0.2154	0.2628	0.8052	0.7884	0.7818	0.8232		0.487929	0.0764471		0.549572	0.0558203
0.103		0.576	0.7326	0.7032	0.8034	0.6402	0.285167	0.349591	0.239219	0.1284				0.2514	0.5958	0.46991	0.330169	0.46991	0.470384	0.437225	0.541913	0.9642	0.6636	0.2184	0.2664	0.816	0.7998	0.7932	0.8334		0.495308	0.0775829		0.557607	0.0565299
0.104		0.5826	0.7428	0.7152	0.8154	0.6492	0.290378	0.355275	0.243482	0.1302				0.255	0.6042	0.47749	0.33538	0.47749	0.477963	0.443857	0.550913	0.9768	0.6732	0.2214	0.2706	0.8274	0.8112	0.8046	0.8436		0.502726	0.0786614		0.565693	0.0572356
0.105		0.5892	0.7524	0.7272	0.828	0.6582	0.295115	0.361433	0.247271	0.132				0.2592	0.6132	0.485069	0.34059	0.484595	0.486016	0.450962	0.559913	0.9888	0.6828	0.225	0.2742	0.8382	0.8226	0.816	0.8532		0.510091	0.0797722		0.573772	0.0578857
0.106		0.5952	0.762	0.7386	0.8406	0.6678	0.300326	0.367117	0.251061	0.1338				0.2634	0.6216	0.492648	0.345801	0.491701	0.493595	0.457594	0.568914	1.0002	0.6924	0.228	0.2772	0.849	0.834	0.8268	0.8634		0.517389	0.0808658		0.581641	0.0585524
0.107		0.6012	0.7722	0.7506	0.8532	0.6768	0.305063	0.372802	0.255324	0.1356				0.267	0.6306	0.500227	0.350538	0.498806	0.501175	0.4647	0.577914	1.0122	0.702	0.231	0.2808	0.8598	0.8454	0.8382	0.8736		0.524754	0.0819863		0.589622	0.059252
0.108		0.6078	0.7818	0.762	0.8652	0.6864	0.310273	0.37896	0.259114	0.1374				0.2712	0.639	0.507333	0.355749	0.505912	0.508754	0.471805	0.586914	1.0236	0.7116	0.2346	0.2844	0.8706	0.8568	0.849	0.8838		0.532105	0.0830489		0.597567	0.0598922
0.109		0.6132	0.7914	0.774	0.8778	0.6954	0.315484	0.384644	0.263377	0.1392				0.2754	0.6474	0.514912	0.360959	0.513017	0.516807	0.478911	0.595915	1.0344	0.7212	0.2376	0.288	0.8814	0.8676	0.8604	0.8934		0.53939	0.0841276		0.605458	0.0605134
0.11		0.6192	0.801	0.7854	0.8904	0.7044	0.320695	0.390802	0.267167	0.141				0.2796	0.6558	0.522491	0.36617	0.520596	0.524386	0.485542	0.604915	1.0452	0.7302	0.2406	0.2916	0.8922	0.879	0.8712	0.9036		0.546674	0.0852024		0.613319	0.061146
0.111		0.6252	0.8106	0.7968	0.9024	0.7134	0.325432	0.396487	0.27143	0.1422				0.2832	0.6648	0.53007	0.371381	0.527702	0.531965	0.492648	0.613915	1.0554	0.7398	0.2436	0.2946	0.9024	0.8898	0.882	0.9138		0.553772	0.0862908		0.621068	0.061772
0.112		0.6306	0.8196	0.8082	0.915	0.7224	0.330643	0.402645	0.27522	0.144				0.2874	0.6732	0.53765	0.376591	0.534807	0.540018	0.499754	0.622915	1.0656	0.7488	0.2472	0.2982	0.9126	0.9012	0.8928	0.9234		0.560923	0.0873401		0.628883	0.0623494
0.113		0.636	0.8292	0.8196	0.927	0.7314	0.335853	0.408329	0.279483	0.1458				0.2916	0.6816	0.545229	0.381802	0.541913	0.547597	0.506859	0.632389	1.0758	0.7578	0.2502	0.3012	0.9228	0.912	0.9036	0.933		0.568074	0.0883745		0.636587	0.0629465
0.114		0.6414	0.8382	0.8304	0.9396	0.7404	0.341064	0.414488	0.283273	0.1476				0.2952	0.69	0.552808	0.387013	0.549492	0.555176	0.513964	0.64139	1.0854	0.7668	0.2532	0.3048	0.933	0.9228	0.9138	0.9432		0.575158	0.089406		0.644253	0.0635269
0.115		0.6468	0.8466	0.8418	0.9516	0.7494	0.346275	0.420646	0.287536	0.1488				0.2994	0.6984	0.560861	0.39175	0.556598	0.563229	0.52107	0.65039	1.095	0.7752	0.2562	0.3078	0.9426	0.9336	0.9246	0.9528		0.582162	0.0904248		0.651844	0.0640965
0.116		0.6522	0.8556	0.8526	0.9636	0.7584	0.351485	0.426804	0.291326	0.1506				0.303	0.7062	0.56844	0.396961	0.563703	0.571282	0.527702	0.659864	1.104	0.7842	0.2592	0.3114	0.9522	0.9444	0.9348	0.9624		0.589179	0.0914291		0.659359	0.0646428
0.117		0.657	0.8646	0.8634	0.9762	0.7674	0.356696	0.432962	0.295589	0.1524				0.3072	0.7146	0.576019	0.402171	0.571282	0.578861	0.534807	0.668864	1.113	0.7926	0.2622	0.3144	0.9624	0.9552	0.945	0.972		0.59625	0.0924412		0.666913	0.0651936
0.118		0.6618	0.873	0.8748	0.9882	0.7758	0.361907	0.438646	0.299852	0.1536				0.3108	0.723	0.583598	0.407382	0.578388	0.586441	0.541913	0.678338	1.1214	0.801	0.2646	0.3174	0.972	0.9654	0.9558	0.9816		0.603067	0.0934568		0.674316	0.0657487
0.119		0.6672	0.8814	0.8856	1.0002	0.7848	0.367117	0.444804	0.303642	0.1554				0.315	0.7308	0.591651	0.412593	0.585493	0.594494	0.549492	0.687339	1.1298	0.8094	0.2676	0.3204	0.9816	0.9762	0.966	0.9912		0.610018	0.0944441		0.681816	0.0662672
0.12		0.6714	0.8898	0.8958	1.0122	0.7932	0.372328	0.450962	0.307905	0.1566				0.3186	0.7386	0.599231	0.417803	0.592599	0.602073	0.556598	0.696339	1.1376	0.8178	0.2706	0.324	0.9906	0.9864	0.9756	1.0002		0.616688	0.0954054		0.68904	0.0667378
0.121		0.6762	0.8976	0.9066	1.0242	0.8016	0.378013	0.457121	0.312168	0.1584				0.3228	0.747	0.60681	0.423014	0.600178	0.610126	0.563703	0.705813	1.1454	0.8256	0.273	0.327	1.0002	0.9966	0.9858	1.0098		0.623545	0.0963229		0.696428	0.067248
0.122		0.681	0.906	0.9168	1.0356	0.8106	0.383223	0.463279	0.316432	0.1596				0.3264	0.7548	0.614863	0.428225	0.607283	0.617705	0.570809	0.714813	1.1532	0.834	0.276	0.33	1.0092	1.0068	0.9954	1.0194		0.630282	0.0972749		0.703681	0.0677421
0.123		0.6852	0.9138	0.9276	1.0476	0.819	0.388434	0.469437	0.320221	0.1614				0.33	0.7626	0.622442	0.433435	0.614389	0.625758	0.577914	0.724287	1.1604	0.8418	0.2784	0.333	1.0182	1.017	1.0056	1.0284		0.636966	0.0982258		0.710852	0.0682319
0.124		0.6894	0.9216	0.9378	1.059	0.8274	0.393645	0.475595	0.324485	0.1626				0.3336	0.7704	0.630021	0.438173	0.621494	0.633337	0.58502	0.733288	1.1676	0.8496	0.2814	0.336	1.0272	1.0272	1.0152	1.0374		0.643503	0.0991429		0.717933	0.0687076
0.125		0.6936	0.9288	0.948	1.071	0.8358	0.398855	0.481753	0.328748	0.1644				0.3372	0.7776	0.638074	0.443383	0.6286	0.64139	0.592125	0.742762	1.1742	0.8568	0.2838	0.3384	1.0356	1.0368	1.0248	1.0464		0.650106	0.100036		0.724871	0.0691582
0.126		0.6978	0.9366	0.9576	1.0824	0.8442	0.40454	0.487911	0.333011	0.1656				0.3408	0.7854	0.645653	0.448594	0.635705	0.648969	0.59923	0.752236	1.1808	0.864	0.2868	0.3414	1.044	1.047	1.0338	1.0554		0.656629	0.10092		0.731862	0.0695893
0.127		0.7014	0.9438	0.9678	1.0938	0.852	0.40975	0.494069	0.337274	0.1668				0.345	0.7926	0.653232	0.453805	0.643285	0.656548	0.606336	0.761236	1.1868	0.8718	0.2892	0.3444	1.053	1.0566	1.0434	1.0644		0.662966	0.101806		0.738853	0.0700183
0.128		0.7056	0.951	0.9774	1.1052	0.8604	0.415435	0.500227	0.341538	0.1686				0.3486	0.8004	0.661285	0.459015	0.65039	0.664601	0.613915	0.770236	1.1928	0.879	0.2916	0.3474	1.0608	1.0662	1.0524	1.0734		0.669489	0.102637		0.745753	0.0704229
0.129		0.7092	0.9576	0.987	1.1166	0.8682	0.420646	0.506385	0.345801	0.1698				0.3516	0.8076	0.668864	0.464226	0.657496	0.67218	0.621021	0.77971	1.1988	0.8856	0.294	0.3498	1.0692	1.0758	1.062	1.0818		0.675692	0.103485		0.752481	0.0708679
0.13		0.7128	0.9648	0.9966	1.128	0.8766	0.425856	0.512543	0.350064	0.171				0.3552	0.8148	0.676917	0.468963	0.664601	0.679759	0.628126	0.788711	1.2042	0.8928	0.2964	0.3528	1.077	1.0848	1.071	1.0902		0.682029	0.104368		0.759142	0.071251
0.131		0.7164	0.9714	1.0062	1.1394	0.8844	0.431541	0.518701	0.354328	0.1722				0.3588	0.822	0.684496	0.474174	0.671707	0.687339	0.635232	0.798185	1.2096	0.8994	0.2988	0.3552	1.0854	1.0938	1.08	1.0986		0.688286	0.105206		0.765796	0.0716509
0.132		0.7194	0.978	1.0158	1.1502	0.8922	0.436751	0.52486	0.358117	0.1734				0.3624	0.8292	0.692076	0.479384	0.678812	0.695392	0.642337	0.807185	1.2144	0.906	0.3012	0.3576	1.0932	1.1034	1.0884	1.1076		0.694303	0.106045		0.772412	0.0720363
0.133		0.723	0.9846	1.0248	1.161	0.9	0.441962	0.531018	0.362381	0.1746				0.366	0.8364	0.700129	0.484595	0.685918	0.702971	0.649443	0.816659	1.2192	0.9126	0.3036	0.3606	1.101	1.1124	1.0974	1.1154		0.700373	0.106847		0.77902	0.0723889
0.134		0.726	0.9906	1.0338	1.1724	0.9078	0.447646	0.53765	0.366644	0.1764				0.369	0.843	0.707708	0.489806	0.692549	0.71055	0.657022	0.825659	1.224	0.9192	0.306	0.363	1.1082	1.1214	1.1058	1.1238		0.706549	0.107602		0.785418	0.0727589
0.135		0.729	0.9966	1.0428	1.1832	0.9156	0.452857	0.543808	0.370907	0.1776				0.3726	0.8502	0.715287	0.494543	0.699655	0.718129	0.664127	0.834659	1.2282	0.9252	0.3084	0.3654	1.116	1.1304	1.1142	1.1322		0.712486	0.108387		0.791825	0.07312
0.136		0.732	1.0032	1.0512	1.194	0.9228	0.458542	0.549966	0.37517	0.1788				0.3762	0.8568	0.72334	0.499753	0.70676	0.725708	0.671233	0.844133	1.2324	0.9312	0.3102	0.3678	1.1232	1.1388	1.1226	1.14		0.718409	0.109144		0.798133	0.0734566
0.137		0.735	1.0086	1.0602	1.2042	0.9306	0.463752	0.556124	0.379434	0.18				0.3792	0.8634	0.730919	0.504964	0.713866	0.733288	0.678338	0.853134	1.236	0.9372	0.3126	0.3702	1.1298	1.1478	1.131	1.1478		0.724212	0.109882		0.804344	0.0737809
0.138		0.738	1.0146	1.0686	1.215	0.9378	0.469437	0.562282	0.383697	0.1812				0.3822	0.87	0.738498	0.509701	0.720498	0.740867	0.685444	0.862134	1.2396	0.9432	0.3144	0.3726	1.137	1.1562	1.1388	1.1556		0.730068	0.110624		0.810421	0.0741223
0.139		0.7404	1.02	1.077	1.2258	0.945	0.474647	0.56844	0.38796	0.1824				0.3858	0.8766	0.746078	0.514912	0.727603	0.748446	0.692549	0.871608	1.2432	0.9486	0.3168	0.375	1.1442	1.1646	1.1472	1.1634		0.735739	0.111362		0.816662	0.0744346
0.14		0.7428	1.0254	1.0854	1.236	0.9528	0.480332	0.575072	0.392224	0.183				0.3888	0.8832	0.75413	0.519649	0.734709	0.755551	0.700129	0.880608	1.2462	0.9546	0.3186	0.3774	1.1508	1.1724	1.155	1.1712		0.741447	0.112099		0.822686	0.0747411
0.141		0.7458	1.0308	1.0938	1.2462	0.96	0.485542	0.58123	0.396487	0.1842				0.3918	0.8892	0.76171	0.52486	0.74134	0.763131	0.707234	0.889609	1.2492	0.96	0.321	0.3798	1.1574	1.1808	1.1628	1.1784		0.747118	0.112811		0.828643	0.0750262
0.142		0.7476	1.0356	1.1016	1.2564	0.9666	0.491227	0.587388	0.40075	0.1854				0.3948	0.8952	0.769289	0.529597	0.748446	0.77071	0.71434	0.898609	1.2522	0.9648	0.3228	0.3816	1.164	1.1886	1.1706	1.1862		0.752507	0.113456		0.834487	0.0753451
0.143		0.75	1.0404	1.1094	1.2666	0.9738	0.496438	0.593546	0.405013	0.1866				0.3978	0.9018	0.776868	0.534807	0.755078	0.777815	0.721445	0.907609	1.2546	0.9702	0.3246	0.384	1.1706	1.197	1.1778	1.1934		0.757977	0.114131		0.840339	0.0756316
0.144		0.7524	1.0452	1.1172	1.2762	0.9804	0.501648	0.599704	0.409277	0.1878				0.4008	0.9078	0.784921	0.539544	0.76171	0.785395	0.728551	0.91661	1.257	0.975	0.3264	0.3858	1.1766	1.2048	1.1856	1.2006		0.763314	0.114762		0.846071	0.0759229
0.145		0.7542	1.05	1.125	1.2864	0.9876	0.507333	0.605862	0.41354	0.1884				0.4038	0.9138	0.7925	0.544755	0.768815	0.7925	0.735656	0.92561	1.2588	0.9798	0.3282	0.3882	1.1826	1.2126	1.1928	1.2078		0.768704	0.115467		0.851765	0.0761736
0.146		0.756	1.0542	1.1328	1.296	0.9942	0.512543	0.61202	0.417803	0.1896				0.4068	0.9192	0.800079	0.549492	0.775447	0.800079	0.742762	0.93461	1.2612	0.9846	0.33	0.39	1.1886	1.2198	1.2	1.215		0.773907	0.116085		0.857354	0.0764492
0.147		0.7578	1.0584	1.14	1.3056	1.0008	0.518228	0.618178	0.422067	0.1908				0.4098	0.9252	0.807658	0.554229	0.782079	0.807185	0.749867	0.943137	1.263	0.9888	0.3318	0.3924	1.1946	1.2276	1.2072	1.2216		0.779097	0.116671		0.862885	0.0766987
0.148		0.7596	1.0626	1.1472	1.3152	1.0074	0.523438	0.624337	0.42633	0.1914				0.4122	0.9306	0.815238	0.55944	0.788711	0.81429	0.756973	0.952137	1.2642	0.9936	0.333	0.3942	1.2	1.2348	1.2138	1.2288		0.784167	0.11731		0.868249	0.0769594
0.149		0.7614	1.0668	1.1544	1.3248	1.014	0.528649	0.630495	0.430593	0.1926				0.4152	0.9366	0.822817	0.564177	0.795342	0.82187	0.764078	0.961137	1.2654	0.9978	0.3348	0.396	1.2054	1.242	1.221	1.2354		0.789304	0.117915		0.873689	0.0771974
0.15		0.7626	1.071	1.1616	1.3338	1.0206	0.534334	0.636653	0.434857	0.1932				0.4182	0.942	0.829922	0.568914	0.801974	0.828975	0.771184	0.969664	1.2666	1.002	0.3366	0.3978	1.2108	1.2492	1.2276	1.242		0.794294	0.118515		0.878965	0.0774267
0.151		0.7638	1.0746	1.1682	1.3434	1.0266	0.539544	0.642811	0.43912	0.1944				0.4206	0.9474	0.837502	0.573651	0.808606	0.836081	0.778289	0.978664	1.2678	1.0056	0.3378	0.3996	1.2162	1.2564	1.2342	1.248		0.799164	0.119073		0.884149	0.0776761
0.152		0.765	1.0776	1.1748	1.3524	1.0332	0.544755	0.648969	0.443383	0.195				0.423	0.9528	0.845081	0.578388	0.815238	0.843186	0.785395	0.987191	1.2684	1.0092	0.3396	0.4014	1.2216	1.263	1.2408	1.2546		0.803901	0.119635		0.889305	0.0778987
0.153		0.7662	1.0812	1.182	1.3614	1.0392	0.549966	0.655127	0.447646	0.1962				0.426	0.9582	0.85266	0.583125	0.821396	0.850291	0.792026	0.996191	1.269	1.0128	0.3408	0.4032	1.2264	1.2702	1.2474	1.2606		0.808771	0.120188		0.894393	0.0781244
0.154		0.7674	1.0842	1.188	1.3704	1.0452	0.555176	0.661285	0.451436	0.1968				0.4284	0.963	0.860239	0.588335	0.828028	0.856923	0.799132	1.00472	1.2696	1.0164	0.342	0.4044	1.2318	1.2768	1.2534	1.2672		0.813322	0.120738		0.899398	0.078367
0.155		0.7686	1.0878	1.1946	1.3794	1.0512	0.560861	0.667443	0.455699	0.1974				0.4308	0.9684	0.867345	0.593072	0.834186	0.864029	0.806237	1.01324	1.2696	1.02	0.3438	0.4062	1.2366	1.2834	1.2594	1.2732		0.818111	0.1213		0.904345	0.0785608
0.156		0.7692	1.0902	1.2006	1.3878	1.0572	0.566071	0.673128	0.459963	0.1986				0.4332	0.9732	0.874924	0.597809	0.840817	0.871134	0.813343	1.02177	1.2696	1.023	0.345	0.4074	1.2408	1.29	1.2654	1.2792		0.822529	0.12176		0.909162	0.0787725
0.157		0.7698	1.0932	1.2072	1.3968	1.0632	0.571282	0.679286	0.464226	0.1992				0.4356	0.978	0.882503	0.602073	0.846976	0.877766	0.819975	1.0303	1.2696	1.026	0.3462	0.4092	1.2456	1.296	1.2714	1.2846		0.827133	0.122328		0.913862	0.0789729
0.158		0.7704	1.0956	1.2132	1.4052	1.0692	0.576493	0.685444	0.468016	0.1998				0.438	0.9828	0.889609	0.60681	0.853607	0.884872	0.82708	1.03882	1.269	1.029	0.3474	0.4104	1.2504	1.302	1.2774	1.2906		0.831484	0.122844		0.918613	0.0791818
0.159		0.771	1.098	1.2186	1.4136	1.0746	0.581704	0.691128	0.472279	0.2004				0.4404	0.987	0.897188	0.611547	0.859765	0.891503	0.834186	1.04688	1.269	1.032	0.3486	0.4116	1.2546	1.3086	1.2834	1.296		0.835701	0.123315		0.923267	0.0793926
0.16		0.771	1.1004	1.2246	1.422	1.08	0.586914	0.697286	0.476542	0.2016				0.4428	0.9918	0.904293	0.616284	0.865924	0.898135	0.840817	1.0554	1.2684	1.0344	0.3498	0.4134	1.2588	1.3146	1.2888	1.3014		0.840038	0.123772		0.927816	0.0795645
0.161		0.7716	1.1028	1.23	1.4298	1.086	0.592125	0.703445	0.480805	0.2022				0.4446	0.996	0.911872	0.620547	0.872082	0.904767	0.847449	1.06393	1.2672	1.0368	0.351	0.4146	1.263	1.3206	1.2942	1.3068		0.844308	0.124224		0.932215	0.079765
0.162		0.7716	1.1046	1.2354	1.4382	1.0914	0.597336	0.709129	0.484595	0.2028				0.447	1.0008	0.918978	0.625284	0.87824	0.911399	0.854555	1.07198	1.2666	1.0392	0.3516	0.4158	1.2666	1.326	1.2996	1.3122		0.84834	0.124712		0.936615	0.0799516
0.163		0.7716	1.1064	1.2408	1.446	1.0968	0.602546	0.715287	0.488858	0.2034				0.4488	1.005	0.926083	0.630021	0.884398	0.918031	0.861187	1.08004	1.2654	1.0416	0.3528	0.417	1.2708	1.332	1.305	1.3176		0.85241	0.125146		0.940985	0.0801513
0.164		0.7716	1.1076	1.2462	1.4538	1.1016	0.607757	0.720971	0.493122	0.204				0.4512	1.0092	0.933189	0.634284	0.890556	0.924662	0.868292	1.08856	1.2642	1.0434	0.3534	0.4182	1.2744	1.3374	1.3098	1.3224		0.856294	0.125561		0.945197	0.0803213
0.165		0.771	1.1094	1.251	1.4616	1.107	0.612494	0.727129	0.496911	0.2046				0.453	1.0134	0.940295	0.639021	0.896714	0.931294	0.874924	1.09662	1.2624	1.0452	0.3546	0.4188	1.278	1.3428	1.3152	1.3278		0.860126	0.126013		0.949379	0.0805125
0.166		0.771	1.1106	1.2558	1.4694	1.1118	0.617705	0.732814	0.501175	0.2052				0.4548	1.017	0.9474	0.643285	0.902399	0.937926	0.881556	1.10467	1.2606	1.047	0.3552	0.42	1.2816	1.3482	1.32	1.3326		0.863944	0.126414		0.95339	0.0806952
0.167		0.7704	1.1118	1.2606	1.4772	1.1172	0.622915	0.738972	0.504964	0.2058				0.4566	1.0212	0.954505	0.647548	0.908557	0.944084	0.888188	1.11272	1.2588	1.0488	0.3564	0.4206	1.2846	1.3536	1.3248	1.3374		0.867761	0.126849		0.9574	0.0808725
0.168		0.7698	1.1124	1.2654	1.4844	1.122	0.628126	0.744656	0.509228	0.2064				0.4584	1.0248	0.961611	0.652285	0.914241	0.950716	0.894819	1.12077	1.257	1.05	0.357	0.4218	1.2882	1.3584	1.3296	1.3422		0.871379	0.127214		0.961365	0.0810439
0.169		0.7692	1.1136	1.2702	1.4916	1.1268	0.632863	0.750341	0.513491	0.207				0.4608	1.0284	0.968717	0.656548	0.920399	0.956874	0.901451	1.12835	1.2546	1.0512	0.3576	0.4224	1.2912	1.3638	1.3338	1.3464		0.875011	0.127608		0.965159	0.0811958
0.17		0.768	1.1142	1.2744	1.4988	1.1316	0.638074	0.756025	0.51728	0.207				0.462	1.032	0.975822	0.660811	0.926084	0.963032	0.908083	1.13641	1.2528	1.0524	0.3582	0.4236	1.2942	1.3686	1.3386	1.3512		0.878375	0.128021		0.96899	0.0813895
0.171		0.7674	1.1142	1.2792	1.506	1.1358	0.642811	0.76171	0.52107	0.2076				0.4638	1.0356	0.982454	0.665075	0.931768	0.96919	0.914715	1.14399	1.2504	1.0536	0.3588	0.4242	1.2972	1.3734	1.3428	1.3554		0.881754	0.128398		0.972649	0.0815555
0.172		0.7662	1.1148	1.2834	1.5132	1.1406	0.648022	0.767868	0.525333	0.2082				0.4656	1.0392	0.989559	0.669338	0.937452	0.975822	0.921347	1.15204	1.248	1.0542	0.3594	0.4248	1.2996	1.3782	1.347	1.3596		0.885291	0.12876		0.976322	0.0817192
0.173		0.765	1.1148	1.287	1.5198	1.1448	0.652759	0.773078	0.529123	0.2082				0.4674	1.0428	0.996191	0.673601	0.943137	0.981506	0.927978	1.15962	1.245	1.0548	0.36	0.4254	1.3026	1.383	1.3512	1.3638		0.888284	0.129116		0.979877	0.0818857
0.174		0.7638	1.1148	1.2912	1.527	1.1496	0.657496	0.778763	0.532912	0.2088				0.4686	1.0458	1.0033	0.677865	0.948821	0.987664	0.934136	1.1672	1.2426	1.0554	0.3606	0.426	1.305	1.3872	1.3554	1.368		0.891597	0.129507		0.983349	0.0820587
0.175		0.7626	1.1148	1.2948	1.5336	1.1538	0.662706	0.784447	0.537176	0.2094				0.4704	1.0488	1.00993	0.682128	0.954506	0.993823	0.940768	1.17478	1.2396	1.0554	0.3606	0.4266	1.3074	1.392	1.3596	1.3722		0.894814	0.129802		0.986783	0.0822408
0.176		0.7608	1.1142	1.299	1.5402	1.158	0.667443	0.790132	0.540965	0.2094				0.4716	1.0518	1.01703	0.686391	0.96019	0.999981	0.9474	1.18236	1.2366	1.056	0.3612	0.4272	1.3098	1.3962	1.3632	1.3758		0.897793	0.130186		0.990172	0.0823948
0.177		0.7596	1.1136	1.3026	1.5468	1.1622	0.67218	0.795816	0.544755	0.21				0.4728	1.0548	1.02367	0.690181	0.965874	1.00567	0.953558	1.18993	1.233	1.056	0.3618	0.4272	1.3116	1.4004	1.3668	1.3794		0.900839	0.130506		0.993292	0.0825598
0.178		0.7578	1.113	1.3056	1.5534	1.1658	0.676917	0.801027	0.548545	0.21				0.4746	1.0578	1.0303	0.694444	0.971085	1.01135	0.96019	1.19751	1.23	1.056	0.3618	0.4278	1.314	1.4046	1.3704	1.383		0.903565	0.130845		0.996555	0.0827263
0.179		0.756	1.1124	1.3092	1.5594	1.17	0.681654	0.806711	0.552334	0.2106				0.4758	1.0608	1.03693	0.698708	0.976769	1.01751	0.966348	1.20462	1.2264	1.0554	0.3624	0.4278	1.3158	1.4082	1.374	1.3866		0.906478	0.131146		0.99963	0.0828787
0.18		0.7536	1.1112	1.3122	1.5654	1.1736	0.686391	0.812396	0.556124	0.2106				0.477	1.0632	1.04356	0.702497	0.98198	1.02319	0.972506	1.2122	1.2228	1.0554	0.3624	0.4278	1.3176	1.4124	1.3776	1.3902		0.909057	0.131452		1.00265	0.083078
0.181		0.7518	1.11	1.3158	1.5714	1.1772	0.691128	0.817606	0.559913	0.2106				0.4782	1.0662	1.05019	0.70676	0.987191	1.02888	0.978664	1.2193	1.2192	1.0548	0.3624	0.4284	1.3194	1.416	1.3812	1.3932		0.911716	0.131782		1.00562	0.0832333
0.182		0.7494	1.1088	1.3188	1.578	1.1808	0.695865	0.823291	0.563703	0.2112				0.4794	1.0686	1.05635	0.71055	0.992401	1.03456	0.985296	1.22641	1.2156	1.0542	0.3624	0.4284	1.3212	1.4196	1.3842	1.3962		0.914429	0.132097		1.00846	0.0834034
0.183		0.747	1.107	1.3212	1.5834	1.1844	0.700602	0.828501	0.567493	0.2112				0.48	1.071	1.06298	0.71434	0.998086	1.04025	0.99098	1.23399	1.2114	1.053	0.3624	0.4284	1.3224	1.4232	1.3872	1.3998		0.916755	0.132355		1.01121	0.0835963
0.184		0.7446	1.1052	1.3242	1.5894	1.188	0.704866	0.833712	0.571282	0.2112				0.4812	1.0734	1.06961	0.718603	1.00282	1.04546	0.997139	1.24062	1.2072	1.0518	0.3624	0.4284	1.3242	1.4268	1.3902	1.4028		0.919162	0.132688		1.01392	0.0837616
0.185		0.7422	1.1034	1.3272	1.5948	1.1916	0.709603	0.838923	0.575072	0.2118				0.4824	1.0752	1.07577	0.722392	1.00803	1.05114	1.0033	1.24773	1.203	1.0506	0.363	0.4278	1.3254	1.4304	1.3932	1.4058		0.921622	0.13294		1.01657	0.0839316
0.186		0.7398	1.1016	1.3296	1.6008	1.1946	0.71434	0.844133	0.578861	0.2118				0.483	1.0776	1.08193	0.726182	1.01324	1.05682	1.00945	1.25483	1.1988	1.0494	0.3624	0.4278	1.3266	1.4334	1.3956	1.4082		0.923948	0.133238		1.01908	0.0841118
0.187		0.7368	1.0992	1.332	1.6062	1.1982	0.718603	0.849818	0.582177	0.2118				0.4842	1.0794	1.08856	0.729972	1.01845	1.06204	1.01561	1.26146	1.1946	1.0482	0.3624	0.4278	1.3272	1.437	1.3986	1.4112		0.926089	0.133542		1.02167	0.0842831
0.188		0.7338	1.0968	1.3344	1.6116	1.2012	0.72334	0.854555	0.585967	0.2118				0.4848	1.0818	1.09472	0.733761	1.02367	1.06725	1.0213	1.26857	1.1898	1.0464	0.3624	0.4272	1.3284	1.44	1.401	1.4136		0.928162	0.13382		1.02404	0.0844679
0.189		0.7308	1.0944	1.3362	1.617	1.2042	0.727603	0.859766	0.589757	0.2118				0.486	1.0836	1.10088	0.737551	1.0284	1.07246	1.02746	1.2752	1.185	1.0446	0.3618	0.4266	1.329	1.443	1.4034	1.4166		0.930169	0.134087		1.02635	0.0846583
0.19		0.7278	1.0914	1.3386	1.6218	1.2072	0.731866	0.864976	0.593072	0.2118				0.4866	1.0854	1.10704	0.741341	1.03361	1.07767	1.03361	1.28183	1.1802	1.0428	0.3618	0.426	1.3302	1.446	1.4058	1.419		0.932057	0.134352		1.02868	0.0848495
0.191		0.7248	1.089	1.3404	1.6272	1.2102	0.736603	0.870187	0.596862	0.2118				0.4872	1.0872	1.1132	0.74513	1.03835	1.08288	1.0393	1.28846	1.1754	1.0404	0.3618	0.426	1.3302	1.449	1.4082	1.4214		0.934117	0.134625		1.03088	0.0850135
0.192		0.7218	1.0854	1.3422	1.632	1.2126	0.740867	0.875398	0.600178	0.2118				0.4878	1.0884	1.11935	0.748446	1.04309	1.08809	1.04498	1.2951	1.1706	1.038	0.3612	0.4254	1.3308	1.4514	1.4106	1.4232		0.935805	0.134858		1.0329	0.0852099
0.193		0.7182	1.0824	1.344	1.6368	1.2156	0.74513	0.880135	0.603494	0.2118				0.4884	1.0902	1.12504	0.752236	1.04782	1.0933	1.05067	1.30173	1.1652	1.0356	0.3606	0.4248	1.3314	1.4544	1.4124	1.4256		0.937507	0.135135		1.03496	0.0854147
0.194		0.7146	1.0788	1.3458	1.6416	1.218	0.749393	0.885345	0.607283	0.2118				0.489	1.0914	1.1312	0.755551	1.05256	1.09804	1.05635	1.30789	1.1604	1.0332	0.3606	0.4236	1.3314	1.4568	1.4142	1.428		0.93918	0.135381		1.03689	0.085608
0.195		0.711	1.0758	1.347	1.6464	1.2204	0.753657	0.890082	0.610599	0.2118				0.489	1.0932	1.13735	0.759341	1.0573	1.10325	1.06204	1.31452	1.155	1.0302	0.36	0.423	1.332	1.4592	1.416	1.4298		0.940749	0.135635		1.03882	0.0858215
0.196		0.7074	1.0716	1.3488	1.6512	1.2228	0.75792	0.894819	0.613915	0.2118				0.4896	1.0944	1.14304	0.762657	1.06204	1.10798	1.06772	1.32068	1.149	1.0272	0.3594	0.4218	1.332	1.4616	1.4178	1.4316		0.94225	0.135905		1.04053	0.0860281
0.197		0.7038	1.068	1.35	1.6554	1.2252	0.762183	0.90003	0.617705	0.2112				0.4902	1.0956	1.14872	0.766447	1.06677	1.11272	1.0734	1.32683	1.1436	1.0242	0.3588	0.4212	1.3314	1.464	1.4196	1.4334		0.943724	0.136152		1.04231	0.086214
0.198		0.7002	1.0638	1.3512	1.6602	1.2276	0.765973	0.904767	0.621021	0.2112				0.4902	1.0962	1.15488	0.769762	1.07104	1.11793	1.07909	1.33299	1.1382	1.0212	0.3582	0.42	1.3314	1.4664	1.4214	1.4352		0.945107	0.136423		1.04401	0.0864546
0.199		0.696	1.0596	1.3518	1.6644	1.2294	0.770236	0.909504	0.624337	0.2112				0.4902	1.0974	1.16057	0.773078	1.07577	1.12267	1.08477	1.33915	1.1322	1.0176	0.3576	0.4188	1.3314	1.4682	1.4226	1.437		0.946275	0.136631		1.04556	0.0866768
0.2		0.6918	1.0554	1.353	1.6686	1.2318	0.774499	0.914241	0.627653	0.2112				0.4908	1.0986	1.16625	0.776394	1.08004	1.12693	1.08998	1.34531	1.1268	1.0146	0.357	0.4176	1.3308	1.47	1.4238	1.4382		0.947577	0.136885		1.04707	0.0868713
0.201		0.6882	1.0512	1.3536	1.6728	1.2336	0.778289	0.918978	0.630968	0.2106				0.4908	1.0992	1.17193	0.77971	1.08477	1.13167	1.09567	1.35099	1.1208	1.011	0.3558	0.4164	1.3302	1.4724	1.425	1.44		0.948693	0.137143		1.04852	0.0871226
0.202		0.684	1.0464	1.3548	1.677	1.2354	0.782079	0.923715	0.633811	0.2106				0.4908	1.0998	1.17714	0.783026	1.08904	1.13641	1.10088	1.35715	1.1148	1.0068	0.3552	0.4152	1.3296	1.4742	1.4262	1.4412		0.949756	0.137413		1.04984	0.0873439
0.203		0.6792	1.0416	1.3554	1.6806	1.2372	0.786342	0.927978	0.637126	0.2106				0.4908	1.1004	1.18283	0.786342	1.0933	1.14114	1.10656	1.36283	1.1088	1.0032	0.3546	0.414	1.329	1.476	1.4268	1.4424		0.950672	0.137625		1.05119	0.0875586
0.204		0.675	1.0362	1.3554	1.6842	1.239	0.790132	0.932715	0.640442	0.21				0.4908	1.101	1.18851	0.789658	1.09756	1.14541	1.11177	1.36852	1.1022	0.999	0.354	0.4128	1.3278	1.4772	1.428	1.4436		0.951454	0.137851		1.05236	0.0877688
0.205		0.6708	1.0314	1.356	1.6884	1.2402	0.793921	0.936979	0.643758	0.21				0.4908	1.1016	1.19372	0.7925	1.10183	1.14967	1.11698	1.3742	1.0962	0.9948	0.3528	0.411	1.3272	1.479	1.4286	1.4448		0.952384	0.138097		1.05348	0.0880347
0.206		0.666	1.026	1.3566	1.692	1.242	0.797711	0.941716	0.6466	0.2094				0.4902	1.1016	1.19893	0.795816	1.10609	1.15393	1.1222	1.37989	1.0896	0.9906	0.3516	0.4092	1.326	1.4802	1.4292	1.4454		0.953114	0.13839		1.0544	0.088286
0.207		0.6618	1.0206	1.3566	1.6956	1.2432	0.8015	0.945979	0.649916	0.2088				0.4902	1.1022	1.20462	0.799132	1.11035	1.1582	1.12741	1.38557	1.0836	0.9858	0.351	0.408	1.3248	1.482	1.4298	1.4466		0.953777	0.138627		1.05558	0.0885228
0.208		0.657	1.0152	1.3566	1.6992	1.2444	0.80529	0.950716	0.652759	0.2088				0.4902	1.1022	1.20983	0.801974	1.11462	1.16293	1.13262	1.39078	1.077	0.981	0.3498	0.4062	1.3236	1.4832	1.4304	1.4472		0.954441	0.138862		1.05647	0.0887769
0.209		0.6522	1.0092	1.3566	1.7022	1.2456	0.80908	0.954979	0.656074	0.2082				0.4896	1.1022	1.21504	0.804816	1.11841	1.1672	1.13783	1.39647	1.0704	0.9762	0.3486	0.4044	1.3218	1.4844	1.4304	1.4478		0.954904	0.13909		1.05722	0.0890403
0.21		0.6474	1.0038	1.3566	1.7058	1.2468	0.812869	0.959242	0.658917	0.2082				0.489	1.1022	1.22025	0.807659	1.12267	1.17099	1.14256	1.40168	1.0638	0.9714	0.348	0.4026	1.3206	1.4856	1.431	1.4484		0.955514	0.139342		1.05803	0.0892996
0.211		0.6426	0.9972	1.356	1.7088	1.248	0.816185	0.963506	0.661759	0.2076				0.489	1.1022	1.22546	0.810974	1.12646	1.17525	1.14778	1.40736	1.0572	0.966	0.3468	0.4008	1.3188	1.4862	1.431	1.449		0.955739	0.139584		1.05877	0.0895493
0.212		0.6378	0.9912	1.356	1.7118	1.2486	0.819975	0.967769	0.665075	0.207				0.4884	1.1022	1.2302	0.813817	1.13025	1.17904	1.15299	1.41257	1.05	0.9612	0.3456	0.399	1.317	1.4874	1.431	1.449		0.956135	0.139824		1.05935	0.0898124
0.213		0.6324	0.9852	1.3554	1.7148	1.2492	0.823764	0.971559	0.667917	0.207				0.4878	1.1016	1.23541	0.816659	1.13404	1.1833	1.15772	1.41778	1.0434	0.9558	0.3444	0.3966	1.3152	1.488	1.431	1.4496		0.95636	0.140042		1.05989	0.0901047
0.214		0.6276	0.9786	1.3548	1.7178	1.2498	0.82708	0.975822	0.670759	0.2064				0.4872	1.101	1.24062	0.819501	1.13783	1.18709	1.16246	1.42299	1.0362	0.9504	0.3432	0.3948	1.3128	1.4886	1.4304	1.4496		0.956518	0.140296		1.06029	0.090359
0.215		0.6222	0.972	1.3542	1.7208	1.2504	0.830396	0.980085	0.673601	0.2058				0.4866	1.101	1.24536	0.822343	1.14162	1.19088	1.16767	1.42773	1.0296	0.9444	0.342	0.3924	1.311	1.4892	1.4304	1.4496		0.956609	0.140578		1.06074	0.0906489
0.216		0.6168	0.9654	1.3536	1.7232	1.251	0.834186	0.984349	0.676444	0.2052				0.486	1.1004	1.25009	0.824712	1.14541	1.19467	1.17241	1.43294	1.0224	0.939	0.3402	0.3906	1.3086	1.4898	1.4298	1.4496		0.956686	0.140824		1.06104	0.0909385
0.217		0.612	0.9588	1.3524	1.7262	1.2516	0.837502	0.988138	0.679286	0.2046				0.4848	1.0992	1.25531	0.827554	1.1492	1.19846	1.17714	1.43768	1.0152	0.933	0.339	0.3882	1.3062	1.4904	1.4292	1.4496		0.956725	0.141085		1.06126	0.0912432
0.218		0.6066	0.9522	1.3518	1.7286	1.2516	0.840817	0.991928	0.682128	0.204				0.4842	1.0986	1.26004	0.830396	1.15299	1.20225	1.18188	1.44289	1.008	0.927	0.3378	0.3858	1.3038	1.491	1.4286	1.4496		0.95663	0.141339		1.06155	0.0915457
0.219		0.6012	0.945	1.3506	1.731	1.2516	0.844133	0.995717	0.68497	0.2034				0.4836	1.098	1.26478	0.832765	1.15678	1.20604	1.18662	1.44763	1.0008	0.9204	0.3366	0.3834	1.3014	1.491	1.4274	1.4496		0.956402	0.141582		1.06168	0.0918363
0.22		0.5958	0.9378	1.3494	1.7334	1.2516	0.847449	0.999981	0.687339	0.2028				0.4824	1.0968	1.26904	0.835607	1.16009	1.20936	1.19088	1.45236	0.9936	0.9144	0.3348	0.381	1.2984	1.4916	1.4268	1.449		0.956174	0.141847		1.06163	0.0921516
0.221		0.5898	0.9306	1.3482	1.7358	1.2516	0.850765	1.00377	0.690181	0.2028				0.4812	1.0962	1.27378	0.837975	1.16388	1.21315	1.19562	1.4571	0.9858	0.9084	0.3336	0.3786	1.296	1.4916	1.4256	1.449		0.955946	0.14209		1.06172	0.0924706
0.222		0.5844	0.9234	1.3464	1.7382	1.2516	0.854081	1.00756	0.692549	0.2016				0.4806	1.095	1.27852	0.840344	1.1672	1.21694	1.20036	1.46184	0.9786	0.9018	0.3318	0.3762	1.293	1.4916	1.4244	1.4484		0.955532	0.142393		1.06166	0.0927846
0.223		0.579	0.9156	1.3452	1.74	1.2516	0.856923	1.01088	0.695392	0.201				0.4794	1.0938	1.28325	0.842712	1.17051	1.22025	1.20462	1.4661	0.9714	0.8952	0.3306	0.3732	1.29	1.4916	1.4232	1.4478		0.955066	0.14264		1.06148	0.093106
0.224		0.573	0.9084	1.3434	1.7418	1.251	0.860239	1.01467	0.69776	0.2004				0.4782	1.0926	1.28752	0.845081	1.17383	1.22357	1.20888	1.47084	0.9636	0.8886	0.3288	0.3708	1.287	1.491	1.422	1.4472		0.954518	0.142887		1.06122	0.0934313
0.225		0.5676	0.9006	1.3416	1.7442	1.2504	0.863081	1.01846	0.700602	0.1998				0.477	1.0908	1.29178	0.847923	1.17714	1.22688	1.21362	1.4751	0.9558	0.8814	0.327	0.3684	1.2834	1.491	1.4202	1.4466		0.954038	0.143161		1.06088	0.0937548
0.226		0.5616	0.8928	1.3398	1.746	1.2498	0.866397	1.02177	0.702971	0.1992				0.4758	1.0896	1.29604	0.849818	1.18046	1.2302	1.21788	1.47984	0.948	0.8748	0.3258	0.3654	1.2804	1.4904	1.4184	1.4454		0.953371	0.143429		1.06052	0.0940805
0.227		0.5556	0.885	1.338	1.7472	1.2492	0.869239	1.02556	0.705339	0.1986				0.4746	1.0878	1.30078	0.852186	1.18378	1.23351	1.22215	1.4841	0.9402	0.8676	0.324	0.3624	1.2768	1.4904	1.4166	1.4448		0.952638	0.143673		1.06011	0.0944433
0.228		0.5502	0.8772	1.3356	1.749	1.2486	0.872082	1.02888	0.707708	0.198				0.4734	1.086	1.30504	0.854555	1.18709	1.23683	1.22641	1.48837	0.933	0.8604	0.3222	0.36	1.2732	1.4898	1.4148	1.4436		0.951918	0.143925		1.05967	0.0947689
0.229		0.5442	0.8694	1.3338	1.7508	1.2474	0.874924	1.03267	0.710076	0.1974				0.4716	1.0842	1.30883	0.856923	1.19041	1.23967	1.23067	1.49263	0.9246	0.8538	0.3204	0.357	1.2696	1.4892	1.413	1.4424		0.951185	0.144215		1.05906	0.095127
0.23		0.5382	0.8616	1.3314	1.752	1.2468	0.87824	1.03598	0.712445	0.1962				0.4704	1.0824	1.3131	0.858818	1.19325	1.24299	1.23494	1.49642	0.9168	0.846	0.3186	0.354	1.266	1.4886	1.4106	1.4412		0.950319	0.144502		1.05838	0.0954779
0.231		0.5322	0.8532	1.329	1.7532	1.2456	0.880608	1.0393	0.714813	0.1956				0.4686	1.0806	1.31736	0.861187	1.19657	1.2463	1.23873	1.50068	0.909	0.8388	0.3174	0.351	1.2618	1.4874	1.4082	1.44		0.94928	0.144756		1.05773	0.095816
0.232		0.5262	0.8448	1.3266	1.7544	1.2444	0.88345	1.04261	0.717182	0.195				0.4674	1.0788	1.32115	0.863081	1.19941	1.24915	1.24299	1.50447	0.9012	0.8316	0.3156	0.348	1.2582	1.4868	1.4058	1.4388		0.948294	0.145018		1.05703	0.0961684
0.233		0.5202	0.837	1.3242	1.7556	1.2426	0.886293	1.04593	0.719077	0.1944				0.4656	1.0764	1.32541	0.864976	1.20225	1.25199	1.24678	1.50873	0.8934	0.8238	0.3138	0.345	1.254	1.4856	1.4034	1.4376		0.947255	0.145279		1.05617	0.0965424
0.234		0.5142	0.8286	1.3218	1.7568	1.2414	0.889135	1.04925	0.721445	0.1932				0.4638	1.074	1.3292	0.866871	1.20509	1.25483	1.25104	1.51252	0.885	0.8166	0.312	0.342	1.2498	1.4844	1.4004	1.4358		0.946203	0.1456		1.05521	0.0968946
0.235		0.5076	0.8202	1.3188	1.758	1.2396	0.891977	1.05209	0.723814	0.1926				0.462	1.0722	1.33299	0.86924	1.20841	1.25767	1.25483	1.51631	0.8772	0.8088	0.3096	0.339	1.2456	1.4832	1.3974	1.4346		0.944964	0.145877		1.05432	0.0972794
0.236		0.5016	0.8118	1.3158	1.7586	1.2384	0.894819	1.0554	0.725708	0.192				0.4608	1.0698	1.33678	0.870661	1.21078	1.26052	1.25909	1.5201	0.8688	0.801	0.3078	0.3354	1.2408	1.482	1.3944	1.4328		0.943792	0.146129		1.05322	0.0976521
0.237		0.4956	0.8034	1.3128	1.7598	1.2366	0.897188	1.05825	0.728077	0.1908				0.459	1.0668	1.34057	0.872555	1.21362	1.26336	1.26288	1.52389	0.861	0.7932	0.306	0.3324	1.2366	1.4808	1.3914	1.431		0.942501	0.146445		1.05219	0.0980248
0.238		0.4896	0.7944	1.3098	1.7604	1.2342	0.899556	1.06156	0.729972	0.1902				0.4572	1.0644	1.34436	0.87445	1.21646	1.26573	1.26667	1.52721	0.8526	0.7854	0.3042	0.3294	1.2318	1.4796	1.3878	1.4292		0.941077	0.146698		1.05103	0.0983846
0.239		0.483	0.786	1.3068	1.761	1.2324	0.902398	1.0644	0.731866	0.189				0.4548	1.062	1.34815	0.876345	1.2193	1.26857	1.27046	1.531	0.8448	0.7776	0.3024	0.3258	1.2276	1.4778	1.3848	1.4274		0.939652	0.147022		1.04993	0.0987938
0.24		0.477	0.7776	1.3038	1.7616	1.2306	0.904767	1.06725	0.733761	0.1884				0.453	1.059	1.35147	0.877766	1.22215	1.27094	1.27425	1.53479	0.8364	0.7698	0.3006	0.3222	1.2228	1.4766	1.3812	1.425		0.938308	0.147297		1.04862	0.0991834
0.241		0.4704	0.7686	1.3002	1.7622	1.2282	0.907136	1.07009	0.73613	0.1872				0.4512	1.056	1.35526	0.879661	1.22451	1.27378	1.27804	1.5381	0.828	0.7614	0.2988	0.3192	1.2174	1.4748	1.3776	1.4232		0.936684	0.14761		1.04731	0.0995592
0.242		0.4644	0.7602	1.2972	1.7622	1.2258	0.909504	1.07293	0.738025	0.1866				0.4488	1.053	1.35857	0.881082	1.22736	1.27615	1.28136	1.54142	0.8196	0.7536	0.2964	0.3156	1.2126	1.473	1.3734	1.4208		0.935207	0.147849		1.0458	0.0999644
0.243		0.4578	0.7512	1.2936	1.7628	1.2234	0.911872	1.07577	0.739919	0.1854				0.447	1.05	1.36236	0.882977	1.22973	1.27852	1.28515	1.54474	0.8118	0.7452	0.2946	0.3126	1.2078	1.4706	1.3698	1.4184		0.933529	0.148191		1.04445	0.100331
0.244		0.4518	0.7434	1.29	1.7628	1.2204	0.914241	1.07861	0.741814	0.1848				0.4446	1.047	1.36568	0.884398	1.23209	1.28088	1.28846	1.54805	0.8034	0.7374	0.2928	0.309	1.2024	1.4688	1.3656	1.416		0.931986	0.148408		1.04291	0.100726
0.245		0.4458	0.7344	1.2864	1.7628	1.218	0.91661	1.08146	0.743235	0.1836				0.4428	1.0434	1.36899	0.885819	1.23494	1.28325	1.29225	1.55137	0.795	0.729	0.2904	0.3054	1.197	1.4664	1.3614	1.4136		0.930256	0.148712		1.04131	0.101137
0.246		0.4392	0.726	1.2828	1.7628	1.215	0.918978	1.08383	0.74513	0.183				0.4404	1.0404	1.37231	0.88724	1.2373	1.28515	1.29557	1.55468	0.7866	0.7206	0.2886	0.3018	1.1916	1.4646	1.3566	1.4112		0.928526	0.148976		1.03967	0.101543
0.247		0.4332	0.717	1.2786	1.7628	1.212	0.920873	1.08667	0.747025	0.1818				0.438	1.0368	1.37562	0.888661	1.23967	1.28752	1.29889	1.55753	0.7782	0.7128	0.2868	0.2988	1.1862	1.4622	1.3524	1.4082		0.926663	0.149261		1.03802	0.101915
0.248		0.4266	0.708	1.275	1.7622	1.209	0.923241	1.08904	0.748446	0.1806				0.4362	1.0332	1.37894	0.890082	1.24204	1.28989	1.3022	1.56084	0.7704	0.7044	0.2844	0.2952	1.1808	1.4598	1.3476	1.4058		0.92468	0.149558		1.03636	0.102327
0.249		0.4206	0.699	1.2708	1.7622	1.206	0.925136	1.0914	0.750341	0.18				0.4338	1.0296	1.38178	0.89103	1.24394	1.29178	1.30599	1.56368	0.762	0.696	0.2826	0.2916	1.1748	1.4574	1.3428	1.4028		0.922831	0.14982		1.03448	0.10272
0.25		0.414	0.6906	1.2666	1.7616	1.2024	0.927505	1.09425	0.751762	0.1788				0.4314	1.026	1.3851	0.892451	1.2463	1.29415	1.30883	1.56653	0.7536	0.6876	0.2802	0.288	1.1694	1.4544	1.3374	1.4004		0.920835	0.1501		1.03261	0.103135
0.251		0.408	0.6816	1.2624	1.761	1.1994	0.929399	1.09662	0.753657	0.1776				0.429	1.0218	1.38794	0.893398	1.2482	1.29604	1.31215	1.56984	0.7452	0.6792	0.2784	0.2844	1.1634	1.452	1.3326	1.3974		0.918852	0.150376		1.03069	0.103548
0.252		0.4014	0.6726	1.2582	1.7604	1.1958	0.931294	1.09898	0.755078	0.177				0.4266	1.0182	1.39078	0.894819	1.25057	1.29794	1.31546	1.57268	0.7368	0.6708	0.276	0.2808	1.1574	1.449	1.3272	1.3944		0.916751	0.150644		1.02872	0.103961
0.253		0.3954	0.6636	1.254	1.7598	1.1922	0.933189	1.10088	0.756499	0.1758				0.4242	1.014	1.3941	0.895767	1.25294	1.29983	1.31878	1.57505	0.7284	0.6624	0.2742	0.2772	1.152	1.4466	1.3218	1.3908		0.914596	0.150925		1.02675	0.104367
0.254		0.3894	0.6552	1.2498	1.7592	1.1886	0.935084	1.10325	0.75792	0.1746				0.4218	1.0104	1.39694	0.896714	1.25483	1.30173	1.32162	1.57789	0.72	0.654	0.2718	0.2736	1.1454	1.4436	1.3164	1.3878		0.912561	0.15121		1.02466	0.104784
0.255		0.3828	0.6462	1.245	1.758	1.1844	0.936979	1.10562	0.759341	0.1734				0.4194	1.0062	1.39978	0.897661	1.25673	1.30362	1.32494	1.58074	0.7116	0.6456	0.27	0.27	1.1394	1.4406	1.3104	1.3848		0.910193	0.151471		1.02259	0.105192
0.256		0.3768	0.6372	1.2402	1.7574	1.1808	0.938873	1.10798	0.760762	0.1722				0.4164	1.002	1.40215	0.898609	1.25862	1.30504	1.32778	1.58311	0.7032	0.6372	0.2676	0.2664	1.1334	1.437	1.3044	1.3812		0.908024	0.151771		1.02026	0.105595
0.257		0.3708	0.6282	1.236	1.7562	1.1766	0.940768	1.10988	0.762183	0.1716				0.414	0.9972	1.40499	0.899556	1.26052	1.30694	1.33062	1.58595	0.6948	0.6288	0.2658	0.2628	1.1274	1.434	1.299	1.3782		0.905803	0.151998		1.01816	0.106019
0.258		0.3642	0.6198	1.2312	1.755	1.1724	0.942663	1.11177	0.763604	0.1704				0.4116	0.993	1.40784	0.90003	1.26241	1.30883	1.33347	1.58832	0.6864	0.6204	0.2634	0.2592	1.1208	1.4304	1.2924	1.3746		0.903449	0.152267		1.01582	0.106426
0.259		0.3582	0.6108	1.2264	1.7538	1.1682	0.944084	1.11414	0.764552	0.1692				0.4086	0.9888	1.4102	0.900977	1.26431	1.31025	1.33678	1.59068	0.678	0.612	0.2616	0.2556	1.1142	1.4274	1.2864	1.371		0.901042	0.152544		1.01355	0.106845
0.26		0.3522	0.6024	1.2216	1.752	1.164	0.945979	1.11604	0.765973	0.168				0.4062	0.984	1.41305	0.901925	1.2662	1.31168	1.33962	1.59305	0.6702	0.6036	0.2592	0.2514	1.1076	1.4238	1.2798	1.3674		0.898688	0.152762		1.01117	0.107269
0.261		0.3462	0.5934	1.2162	1.7508	1.1598	0.9474	1.11793	0.76692	0.1668				0.4032	0.9798	1.41542	0.902399	1.26809	1.3131	1.34247	1.59542	0.6618	0.5952	0.2568	0.2478	1.1016	1.4202	1.2732	1.3632		0.896161	0.153033		1.00873	0.107693
0.262		0.3402	0.5844	1.2114	1.749	1.155	0.949295	1.11983	0.768341	0.1662				0.4008	0.975	1.41778	0.902872	1.26952	1.31452	1.34531	1.59779	0.6534	0.5868	0.255	0.2442	1.095	1.416	1.2666	1.3596		0.89374	0.153236		1.00626	0.108086
0.263		0.3342	0.576	1.2066	1.7478	1.1502	0.950716	1.12172	0.769289	0.165				0.3978	0.9702	1.42015	0.903346	1.27141	1.31594	1.34815	1.60016	0.645	0.5784	0.2526	0.2406	1.0878	1.4124	1.26	1.3554		0.891281	0.153512		1.00371	0.10852
0.264		0.3282	0.567	1.2012	1.746	1.1454	0.952137	1.12314	0.770236	0.1638				0.3948	0.9654	1.42252	0.90382	1.27283	1.31736	1.35052	1.60205	0.6366	0.57	0.2508	0.237	1.0812	1.4082	1.2528	1.3518		0.888568	0.153746		1.00111	0.108919
0.265		0.3222	0.5586	1.1958	1.7442	1.1406	0.953558	1.12504	0.771184	0.1626				0.3924	0.9606	1.42489	0.904293	1.27473	1.31878	1.35336	1.60395	0.6282	0.5616	0.2484	0.2334	1.0746	1.4046	1.2462	1.3476		0.885975	0.153982		0.9986	0.109345
0.266		0.3162	0.5502	1.1904	1.7418	1.1358	0.954979	1.12693	0.772131	0.1614				0.3894	0.9552	1.42678	0.904767	1.27615	1.31973	1.35573	1.60632	0.6204	0.5532	0.246	0.2298	1.0674	1.4004	1.239	1.3434		0.883316	0.154186		0.995855	0.109754
0.267		0.3108	0.5412	1.185	1.74	1.131	0.9564	1.12835	0.773552	0.1602				0.3864	0.9504	1.42915	0.905241	1.27757	1.32115	1.35857	1.60821	0.612	0.5448	0.2442	0.2262	1.0608	1.3962	1.2318	1.3392		0.880723	0.154415		0.993243	0.110172
0.268		0.3048	0.5328	1.1796	1.7376	1.1256	0.957821	1.12977	0.774026	0.159				0.3834	0.945	1.43105	0.905241	1.27899	1.3221	1.36094	1.61011	0.6036	0.537	0.2418	0.2226	1.0536	1.3914	1.224	1.335		0.877891	0.154618		0.990364	0.11057
0.269		0.2988	0.5244	1.1742	1.7352	1.1208	0.958769	1.1312	0.774973	0.1578				0.381	0.9402	1.43342	0.905714	1.28041	1.32304	1.36331	1.612	0.5958	0.5286	0.24	0.219	1.047	1.3872	1.2168	1.3308		0.875126	0.154833		0.987768	0.110968
0.27		0.2934	0.516	1.1688	1.7334	1.1154	0.96019	1.13262	0.775921	0.1566				0.378	0.9348	1.43531	0.905714	1.28183	1.32447	1.36615	1.6139	0.5874	0.5202	0.2376	0.2154	1.0398	1.3824	1.209	1.326		0.872481	0.155062		0.984873	0.111393
0.271		0.2874	0.5076	1.1634	1.731	1.11	0.961611	1.13451	0.776868	0.1554				0.375	0.9294	1.43721	0.905714	1.28325	1.32494	1.36852	1.61532	0.5796	0.5124	0.2352	0.2118	1.0326	1.3782	1.2012	1.3218		0.869755	0.155295		0.982009	0.111795
0.272		0.282	0.4992	1.1574	1.728	1.1046	0.962558	1.13546	0.777342	0.1542				0.372	0.924	1.4391	0.905714	1.2842	1.32636	1.37089	1.61721	0.5712	0.504	0.2334	0.2082	1.0254	1.3734	1.1934	1.317		0.866751	0.155434		0.979092	0.112207
0.273		0.2766	0.4908	1.152	1.7256	1.0986	0.963506	1.13688	0.778289	0.153				0.369	0.9186	1.441	0.906188	1.28562	1.32683	1.37278	1.61863	0.5634	0.4962	0.231	0.2046	1.0182	1.3686	1.185	1.3128		0.863919	0.15563		0.976153	0.1126
0.274		0.2712	0.4824	1.146	1.7226	1.0932	0.964927	1.1383	0.778763	0.1518				0.366	0.9132	1.44289	0.905714	1.28657	1.32778	1.37515	1.62053	0.5556	0.4878	0.2286	0.201	1.011	1.3638	1.1772	1.308		0.861021	0.155798		0.973177	0.113027
0.275		0.2658	0.4746	1.14	1.7202	1.0878	0.965874	1.13925	0.77971	0.1506				0.363	0.9072	1.44431	0.905714	1.28752	1.32873	1.37752	1.62195	0.5472	0.48	0.2268	0.1974	1.0038	1.3584	1.1688	1.3032		0.858204	0.15598		0.970096	0.113412
0.276		0.2604	0.4662	1.134	1.7172	1.0818	0.966822	1.14067	0.780184	0.1494				0.36	0.9018	1.44621	0.905714	1.28894	1.3292	1.37989	1.62337	0.5394	0.4722	0.2244	0.1938	0.996	1.3536	1.1604	1.2984		0.855186	0.156148		0.967082	0.113824
0.277		0.255	0.4584	1.128	1.7136	1.0758	0.967769	1.14162	0.780658	0.1482				0.357	0.8958	1.44763	0.905241	1.28989	1.32968	1.38178	1.62479	0.5316	0.4644	0.2226	0.1902	0.9888	1.3482	1.152	1.2936		0.852116	0.156254		0.96395	0.114202
0.278		0.2496	0.45	1.122	1.7106	1.0698	0.968716	1.14304	0.781131	0.147				0.354	0.8904	1.44905	0.904767	1.29083	1.33062	1.38415	1.62621	0.5238	0.456	0.2202	0.1866	0.9816	1.3428	1.1436	1.2882		0.849098	0.156439		0.960802	0.114616
0.279		0.2442	0.4422	1.116	1.7076	1.0638	0.969664	1.14399	0.781605	0.1458				0.351	0.8844	1.45047	0.904767	1.29178	1.3311	1.38605	1.62763	0.516	0.4482	0.2178	0.1836	0.9738	1.3374	1.1352	1.2834		0.846095	0.156601		0.957662	0.115003
0.28		0.2394	0.4344	1.11	1.704	1.0578	0.970138	1.14493	0.782079	0.1446				0.348	0.8784	1.45236	0.904293	1.29273	1.33157	1.38794	1.62858	0.5082	0.441	0.216	0.18	0.9666	1.332	1.1262	1.278		0.843039	0.156696		0.954492	0.115375
0.281		0.234	0.4266	1.104	1.701	1.0518	0.971085	1.14588	0.782552	0.1434				0.345	0.8724	1.45331	0.90382	1.2932	1.33204	1.39031	1.63	0.5004	0.4332	0.2136	0.1764	0.9588	1.3266	1.1172	1.2732		0.840035	0.156872		0.951218	0.115782
0.282		0.2292	0.4188	1.0974	1.6974	1.0452	0.971559	1.14635	0.782552	0.1416				0.342	0.8664	1.45473	0.902872	1.29415	1.33204	1.3922	1.63095	0.4926	0.4254	0.2118	0.1734	0.9516	1.3206	1.1088	1.2678		0.836674	0.156982		0.947959	0.116143
0.283		0.2244	0.411	1.0914	1.6938	1.0392	0.972506	1.1473	0.783026	0.1404				0.339	0.8604	1.45615	0.902399	1.2951	1.33252	1.3941	1.63237	0.4854	0.4176	0.2094	0.1698	0.9438	1.3146	1.0998	1.2624		0.83367	0.157103		0.944677	0.116544
0.284		0.2196	0.4038	1.0854	1.6902	1.0326	0.97298	1.14825	0.7835	0.1392				0.336	0.8544	1.4571	0.901925	1.29557	1.33252	1.39599	1.63332	0.4776	0.4104	0.207	0.1668	0.9366	1.3092	1.0908	1.257		0.830614	0.157195		0.941389	0.116911
0.285		0.2148	0.396	1.0788	1.686	1.0266	0.973927	1.14872	0.7835	0.138				0.333	0.8484	1.45852	0.900977	1.29652	1.33299	1.39789	1.63427	0.4704	0.4026	0.2052	0.1632	0.9288	1.3032	1.0818	1.2516		0.827372	0.157268		0.938085	0.117299
0.286		0.21	0.3882	1.0722	1.6824	1.02	0.974401	1.14967	0.7835	0.1368				0.3294	0.8424	1.45947	0.900504	1.29699	1.33299	1.39978	1.63521	0.4626	0.3954	0.2028	0.1602	0.921	1.2966	1.0728	1.2462		0.82413	0.157384		0.934647	0.117674
0.287		0.2052	0.381	1.0662	1.6782	1.0134	0.974875	1.15014	0.783973	0.1356				0.3264	0.8358	1.46042	0.899556	1.29746	1.33299	1.4012	1.63569	0.4554	0.3882	0.201	0.1566	0.9132	1.2906	1.0632	1.2408		0.820955	0.157445		0.931158	0.118023
0.288		0.2004	0.3738	1.0596	1.674	1.0068	0.975348	1.15062	0.783973	0.1344				0.3234	0.8298	1.46136	0.898609	1.29794	1.33299	1.4031	1.63663	0.4482	0.381	0.1986	0.1536	0.906	1.2846	1.0542	1.2354		0.81766	0.157502		0.92784	0.118396
0.289		0.1962	0.3666	1.053	1.6698	1.0002	0.975822	1.15156	0.783973	0.1332				0.3204	0.8232	1.46231	0.897661	1.29841	1.33299	1.40452	1.63758	0.441	0.3738	0.1962	0.1506	0.8982	1.278	1.0446	1.2294		0.814484	0.157549		0.924305	0.118753
0.29		0.1914	0.3594	1.0464	1.6656	0.9936	0.976296	1.15204	0.783973	0.132				0.3174	0.8172	1.46326	0.896714	1.29889	1.33299	1.40642	1.63805	0.4338	0.3666	0.1944	0.1476	0.8904	1.2714	1.035	1.224		0.81119	0.157619		0.920883	0.119102
0.291		0.1872	0.3522	1.0398	1.6614	0.987	0.976296	1.15204	0.783973	0.1308				0.3144	0.8106	1.46421	0.895293	1.29936	1.33252	1.40784	1.63853	0.4266	0.3594	0.192	0.144	0.8826	1.2648	1.026	1.218		0.807856	0.157648		0.917259	0.11947
0.292		0.1824	0.3456	1.0332	1.6566	0.9798	0.976769	1.15251	0.783973	0.129				0.3114	0.804	1.46515	0.894346	1.29983	1.33252	1.40926	1.63948	0.4194	0.3528	0.1902	0.141	0.8748	1.2582	1.0164	1.212		0.804428	0.157692		0.913799	0.119819
0.293		0.1782	0.3384	1.0266	1.6518	0.9732	0.976769	1.15299	0.7835	0.1278				0.3084	0.798	1.46563	0.892925	1.29983	1.33204	1.41115	1.63995	0.4122	0.3456	0.1878	0.138	0.867	1.2516	1.0068	1.206		0.801028	0.157707		0.910183	0.120172
0.294		0.174	0.3312	1.02	1.6476	0.966	0.977243	1.15299	0.7835	0.1266				0.3054	0.7914	1.4661	0.891977	1.29983	1.33157	1.41257	1.63995	0.4056	0.339	0.186	0.135	0.8592	1.245	0.9972	1.2006		0.797681	0.157752		0.90665	0.120484
0.295		0.1698	0.3246	1.0134	1.6428	0.9594	0.977243	1.15299	0.783026	0.1254				0.3024	0.7848	1.46658	0.890556	1.30031	1.33157	1.41399	1.64042	0.3984	0.3324	0.1836	0.132	0.8514	1.2378	0.9876	1.1946		0.794295	0.157743		0.903027	0.120837
0.296		0.1656	0.318	1.0068	1.638	0.9522	0.977243	1.15346	0.783026	0.1242				0.2994	0.7782	1.46752	0.889135	1.30031	1.33062	1.41542	1.6409	0.3918	0.3258	0.1818	0.129	0.8436	1.2312	0.978	1.1886		0.790948	0.157745		0.899456	0.121168
0.297		0.162	0.3114	1.0002	1.6326	0.9456	0.977717	1.15346	0.782552	0.123				0.2964	0.7716	1.468	0.887714	1.30031	1.33015	1.41636	1.6409	0.3852	0.3192	0.1794	0.1266	0.8358	1.224	0.9678	1.182		0.787614	0.157686		0.895714	0.121467
0.298		0.1578	0.3048	0.993	1.6278	0.9384	0.977717	1.15346	0.782552	0.1218				0.2934	0.765	1.468	0.885819	1.30031	1.32968	1.41778	1.64137	0.3786	0.3126	0.1776	0.1236	0.828	1.2168	0.9582	1.176		0.784148	0.157677		0.892047	0.121791
0.299		0.1542	0.2982	0.9864	1.6224	0.9312	0.977717	1.15346	0.782079	0.12				0.2904	0.7584	1.46847	0.884398	1.30031	1.3292	1.41921	1.64137	0.372	0.306	0.1752	0.1206	0.8202	1.2096	0.9486	1.17		0.780628	0.157646		0.888372	0.122131
0.3		0.15	0.2922	0.9798	1.617	0.924	0.977717	1.15346	0.781605	0.1188				0.2874	0.7518	1.46894	0.882503	1.30031	1.32825	1.42015	1.64137	0.3654	0.3	0.1734	0.1182	0.8124	1.2024	0.9384	1.164		0.777176	0.157596		0.884683	0.12242
0.301		0.1464	0.2856	0.9726	1.6122	0.9174	0.977243	1.15299	0.781131	0.1176				0.2844	0.7452	1.46894	0.881082	1.29983	1.32731	1.42157	1.64137	0.3588	0.2934	0.171	0.1152	0.8046	1.1946	0.9288	1.1574		0.773684	0.15756		0.880844	0.122736
0.302		0.1428	0.2796	0.966	1.6068	0.9102	0.977243	1.15299	0.780658	0.1164				0.2814	0.7386	1.46894	0.879187	1.29983	1.32683	1.42252	1.64137	0.3522	0.2874	0.1692	0.1128	0.7968	1.1874	0.9192	1.1514		0.770298	0.157492		0.877193	0.123034
0.303		0.1392	0.2736	0.9588	1.6008	0.903	0.977243	1.15299	0.780184	0.1152				0.279	0.732	1.46894	0.877292	1.29936	1.32589	1.42347	1.64137	0.3462	0.2814	0.1668	0.1098	0.789	1.1796	0.909	1.1448		0.766779	0.157382		0.87337	0.123319
0.304		0.1356	0.2676	0.9522	1.5954	0.8952	0.976769	1.15251	0.77971	0.114				0.276	0.7254	1.46894	0.875398	1.29936	1.32447	1.42489	1.6409	0.3396	0.2754	0.165	0.1074	0.7812	1.1724	0.8994	1.1382		0.763221	0.157296		0.869622	0.123604
0.305		0.132	0.2616	0.945	1.5894	0.8886	0.976769	1.15204	0.778763	0.1128				0.273	0.7182	1.46894	0.873503	1.29889	1.32352	1.42584	1.6409	0.3336	0.2694	0.1632	0.105	0.7734	1.1646	0.8892	1.1322		0.759663	0.157188		0.865836	0.12389
0.306		0.1284	0.2556	0.9378	1.584	0.8808	0.976296	1.15156	0.778289	0.1116				0.27	0.7116	1.46894	0.871608	1.29841	1.32257	1.42678	1.64042	0.3276	0.264	0.1608	0.1026	0.7656	1.1568	0.8796	1.1256		0.756039	0.157105		0.862059	0.124163
0.307		0.1254	0.2502	0.9312	1.578	0.8736	0.975822	1.15156	0.777342	0.1104				0.267	0.705	1.46894	0.86924	1.29794	1.32115	1.42773	1.64042	0.3216	0.258	0.159	0.1002	0.7578	1.149	0.87	1.119		0.752614	0.156964		0.858252	0.124444
0.308		0.1218	0.2442	0.924	1.572	0.8664	0.975348	1.15109	0.776868	0.1086				0.264	0.6984	1.46847	0.867345	1.29746	1.3202	1.42868	1.63995	0.3156	0.2526	0.1566	0.0978	0.75	1.1412	0.8598	1.1124		0.748923	0.156889		0.854407	0.124717
0.309		0.1188	0.2388	0.9168	1.566	0.8592	0.974875	1.15014	0.775921	0.1074				0.2616	0.6912	1.46847	0.864976	1.29652	1.31878	1.42963	1.63948	0.3096	0.2466	0.1548	0.0954	0.7422	1.1328	0.8502	1.1058		0.745327	0.156719		0.850503	0.124975
0.31		0.1158	0.2334	0.9102	1.5594	0.852	0.974401	1.14967	0.774973	0.1062				0.2586	0.6846	1.468	0.862608	1.29604	1.31736	1.43057	1.639	0.3036	0.2412	0.1524	0.093	0.7344	1.125	0.84	1.0992		0.741783	0.156539		0.846599	0.125251
0.311		0.1122	0.228	0.903	1.5534	0.8448	0.973927	1.1492	0.774026	0.105				0.2556	0.678	1.46752	0.860239	1.29557	1.31594	1.43105	1.63805	0.2976	0.2358	0.1506	0.0906	0.7266	1.1166	0.8304	1.0926		0.738172	0.156425		0.842673	0.125492
0.312		0.1092	0.2226	0.8958	1.5474	0.837	0.973453	1.14825	0.773078	0.1038				0.2532	0.6708	1.46705	0.857871	1.29462	1.31452	1.432	1.63758	0.2922	0.2304	0.1488	0.0882	0.7194	1.1088	0.8202	1.086		0.734509	0.156265		0.838852	0.125736
0.313		0.1062	0.2172	0.8886	1.5408	0.8298	0.972506	1.14778	0.772131	0.1026				0.2502	0.6642	1.46658	0.855502	1.29367	1.31262	1.43247	1.63663	0.2868	0.225	0.147	0.0858	0.7116	1.1004	0.8106	1.0794		0.730846	0.156084		0.834905	0.125962
0.314		0.1032	0.2124	0.882	1.5342	0.8226	0.972032	1.14683	0.771184	0.1014				0.2478	0.657	1.4661	0.853134	1.29273	1.31073	1.43294	1.63616	0.2814	0.2202	0.1446	0.084	0.7038	1.092	0.801	1.0728		0.727316	0.155885		0.831025	0.126184
0.315		0.1008	0.207	0.8748	1.5276	0.8154	0.971085	1.14588	0.770236	0.1002				0.2448	0.6504	1.46515	0.850765	1.29178	1.30931	1.43389	1.63521	0.276	0.2148	0.1428	0.0816	0.696	1.0836	0.7908	1.0656		0.723667	0.155668		0.827032	0.126422
0.316		0.0978	0.2022	0.8676	1.521	0.8076	0.970138	1.14493	0.768815	0.099				0.2418	0.6438	1.46468	0.847923	1.29083	1.30741	1.43436	1.63427	0.2706	0.21	0.141	0.0798	0.6882	1.0752	0.7812	1.059		0.719898	0.155455		0.82313	0.126635
0.317		0.0948	0.1974	0.8604	1.5144	0.8004	0.969664	1.14399	0.767868	0.0978				0.2394	0.6366	1.46373	0.845554	1.28989	1.30552	1.43484	1.63332	0.2652	0.2052	0.1386	0.078	0.681	1.0668	0.771	1.0524		0.716302	0.155263		0.81919	0.126847
0.318		0.0924	0.1926	0.8532	1.5078	0.7932	0.968716	1.14304	0.76692	0.0966				0.2364	0.63	1.46279	0.842712	1.28894	1.30362	1.43531	1.6319	0.2598	0.2004	0.1368	0.0756	0.6732	1.0584	0.7614	1.0452		0.712719	0.155036		0.815154	0.127057
0.319		0.0894	0.1884	0.8466	1.5006	0.7854	0.967769	1.14162	0.765499	0.0954				0.234	0.6234	1.46184	0.83987	1.28752	1.30173	1.43578	1.63095	0.255	0.1956	0.135	0.0738	0.6654	1.05	0.7518	1.0386		0.708965	0.154766		0.811268	0.127246
0.32		0.087	0.1836	0.8394	1.494	0.7782	0.966822	1.14067	0.764078	0.0942				0.231	0.6162	1.46089	0.837028	1.28657	1.29936	1.43626	1.62953	0.2496	0.1908	0.1332	0.072	0.6582	1.041	0.7422	1.0314		0.70533	0.154546		0.807202	0.12744
0.321		0.0846	0.1794	0.8322	1.4868	0.771	0.965874	1.13925	0.763131	0.093				0.2286	0.6096	1.45994	0.834186	1.28515	1.29746	1.43626	1.62858	0.2448	0.1866	0.1308	0.0696	0.6504	1.0326	0.7326	1.0248		0.701695	0.154255		0.803249	0.127642
0.322		0.0822	0.1746	0.825	1.4796	0.7632	0.964453	1.1383	0.76171	0.0918				0.2262	0.6024	1.459	0.831344	1.28373	1.2951	1.43673	1.62716	0.24	0.1818	0.129	0.0678	0.6432	1.0236	0.723	1.0176		0.697874	0.153994		0.799228	0.127816
0.323		0.0798	0.1704	0.8178	1.4724	0.756	0.963506	1.13688	0.760288	0.0906				0.2238	0.5958	1.45757	0.828028	1.28231	1.29273	1.43721	1.62574	0.2352	0.1776	0.1272	0.066	0.6354	1.0146	0.7134	1.011		0.694186	0.153709		0.795224	0.127977
0.324		0.0774	0.1662	0.8106	1.4652	0.7488	0.962558	1.13546	0.758867	0.0894				0.2208	0.5892	1.45663	0.825185	1.28088	1.29036	1.43721	1.62432	0.2304	0.1734	0.1254	0.0642	0.6282	1.0062	0.7038	1.0038		0.690498	0.153428		0.791249	0.128149
0.325		0.075	0.162	0.804	1.458	0.741	0.961137	1.13404	0.756973	0.0882				0.2184	0.5826	1.45521	0.82187	1.27946	1.28799	1.43768	1.62242	0.2256	0.1692	0.1236	0.063	0.6204	0.9972	0.6942	0.9966		0.686705	0.153143		0.787214	0.128289
0.326		0.0732	0.1578	0.7968	1.4502	0.7338	0.959716	1.13262	0.755551	0.087				0.216	0.5754	1.45379	0.819027	1.27757	1.28515	1.43768	1.621	0.2208	0.165	0.1218	0.0612	0.6132	0.9882	0.6846	0.99		0.682965	0.152794		0.783151	0.128438
0.327		0.0708	0.1536	0.7896	1.443	0.7266	0.958769	1.13072	0.75413	0.0858				0.2136	0.5688	1.45236	0.815711	1.27615	1.28278	1.43768	1.61911	0.2166	0.1608	0.12	0.0594	0.6054	0.9792	0.675	0.9828		0.679225	0.15251		0.779087	0.128579
0.328		0.069	0.15	0.7824	1.4352	0.7194	0.957348	1.1293	0.752709	0.0846				0.2112	0.5622	1.45094	0.812396	1.27425	1.27994	1.43768	1.61769	0.2124	0.1566	0.1176	0.0576	0.5982	0.9702	0.666	0.9756		0.675551	0.152145		0.775031	0.128729
0.329		0.0666	0.1458	0.7752	1.428	0.7116	0.955927	1.12741	0.750814	0.0834				0.2088	0.5556	1.44952	0.809553	1.27236	1.2771	1.43768	1.61579	0.2076	0.153	0.1158	0.0558	0.591	0.9618	0.6564	0.9684		0.671639	0.151854		0.771012	0.128862
0.33		0.0648	0.1422	0.768	1.4202	0.7044	0.954506	1.12598	0.749393	0.0822				0.2064	0.549	1.44763	0.806237	1.27046	1.27425	1.43768	1.6139	0.2034	0.1488	0.114	0.0546	0.5838	0.9522	0.6474	0.9618		0.667965	0.151497		0.766972	0.128972
0.331		0.0624	0.1386	0.7614	1.4124	0.6972	0.952611	1.12409	0.747499	0.081				0.204	0.5424	1.44621	0.802448	1.26857	1.27141	1.43768	1.61153	0.1992	0.1452	0.1122	0.0528	0.5766	0.9432	0.6384	0.9546		0.664133	0.151148		0.762903	0.129084
0.332		0.0606	0.135	0.7542	1.4046	0.69	0.95119	1.1222	0.745604	0.0798				0.2016	0.5358	1.44431	0.799132	1.26667	1.26857	1.43768	1.60963	0.195	0.1416	0.1104	0.0516	0.5694	0.9342	0.6288	0.9474		0.660354	0.150779		0.758862	0.129192
0.333		0.0588	0.1314	0.747	1.3968	0.6828	0.949769	1.1203	0.743709	0.0792				0.1992	0.5286	1.44242	0.795816	1.26478	1.26573	1.43721	1.60774	0.1908	0.138	0.1086	0.0498	0.5622	0.9252	0.6198	0.9402		0.656642	0.150386		0.754755	0.129309
0.334		0.057	0.1278	0.7398	1.389	0.6756	0.947874	1.11841	0.741814	0.078				0.1968	0.522	1.44052	0.7925	1.26288	1.26241	1.43721	1.60537	0.1866	0.1344	0.1068	0.0486	0.555	0.9162	0.6108	0.9336		0.65281	0.150015		0.750731	0.129406
0.335		0.0552	0.1242	0.7326	1.3806	0.6684	0.946453	1.11651	0.739919	0.0768				0.1944	0.516	1.43863	0.78871	1.26052	1.25909	1.43673	1.603	0.183	0.1308	0.105	0.0474	0.5478	0.9072	0.6018	0.9264		0.648965	0.149623		0.746655	0.129471
0.336		0.0534	0.1212	0.726	1.3728	0.6612	0.944558	1.11462	0.738025	0.0756				0.192	0.5088	1.43673	0.785395	1.25815	1.25578	1.43673	1.60063	0.1794	0.1278	0.1038	0.0456	0.5412	0.8976	0.5928	0.9192		0.645266	0.149237		0.742601	0.129541
0.337		0.0516	0.1182	0.7188	1.3644	0.654	0.942663	1.11225	0.73613	0.0744				0.1896	0.5028	1.43436	0.781605	1.25578	1.25246	1.43626	1.59826	0.1752	0.1242	0.102	0.0444	0.534	0.8886	0.5838	0.912		0.641382	0.148798		0.738458	0.129613
0.338		0.0504	0.1152	0.7116	1.3566	0.6468	0.940768	1.11035	0.734235	0.0738				0.1872	0.4962	1.43247	0.778289	1.25341	1.24915	1.43578	1.5959	0.1716	0.1212	0.1002	0.0432	0.5268	0.8796	0.5754	0.9054		0.637751	0.148359		0.734487	0.129682
0.339		0.0486	0.1116	0.705	1.3482	0.6396	0.938873	1.10798	0.731866	0.0726				0.1854	0.4896	1.4301	0.7745	1.25104	1.24583	1.43531	1.59305	0.168	0.1176	0.0984	0.042	0.5202	0.8706	0.5664	0.8982		0.633814	0.147953		0.73039	0.129729
0.34		0.0468	0.1086	0.6978	1.3398	0.6324	0.936979	1.10562	0.729972	0.0714				0.183	0.483	1.42773	0.77071	1.24867	1.24204	1.43484	1.59068	0.1644	0.1146	0.0966	0.0408	0.513	0.861	0.558	0.891		0.62993	0.147526		0.726255	0.129781
0.341		0.0456	0.1056	0.6906	1.332	0.6252	0.935084	1.10325	0.728077	0.0702				0.1806	0.477	1.42584	0.76692	1.2463	1.23873	1.43436	1.58784	0.1608	0.1116	0.0948	0.0396	0.5064	0.852	0.5496	0.8838		0.626179	0.147109		0.722262	0.129835
0.342		0.0438	0.1026	0.684	1.3236	0.6186	0.933189	1.10088	0.725708	0.0696				0.1782	0.4704	1.42347	0.763131	1.24346	1.23494	1.43389	1.585	0.1572	0.1086	0.093	0.0384	0.4998	0.8424	0.5406	0.8766		0.622442	0.14666		0.718068	0.129874
0.343		0.0426	0.1002	0.6768	1.3152	0.6114	0.930821	1.09851	0.72334	0.0684				0.1764	0.4638	1.42063	0.759341	1.24109	1.23115	1.43294	1.58216	0.1542	0.1056	0.0918	0.0372	0.4932	0.8334	0.5322	0.8694		0.618586	0.146173		0.714032	0.12987
0.344		0.0414	0.0972	0.6702	1.3068	0.6042	0.928926	1.09614	0.721445	0.0672				0.174	0.4578	1.41826	0.755551	1.23825	1.22736	1.43247	1.57932	0.1506	0.1032	0.09	0.036	0.486	0.8244	0.5238	0.8628		0.614835	0.145736		0.709988	0.129905
0.345		0.0396	0.0948	0.663	1.2984	0.5976	0.927031	1.09377	0.719077	0.066				0.1722	0.4512	1.41589	0.751762	1.23541	1.22309	1.43152	1.576	0.1476	0.1002	0.0882	0.0348	0.4794	0.8148	0.5154	0.8556		0.611031	0.145297		0.705817	0.1299
0.346		0.0384	0.0918	0.6564	1.29	0.5904	0.924662	1.09093	0.716708	0.0654				0.1698	0.4452	1.41305	0.747972	1.23257	1.2193	1.43105	1.57316	0.144	0.0972	0.087	0.0342	0.4728	0.8058	0.5076	0.8484		0.607189	0.144803		0.701819	0.129908
0.347		0.0372	0.0894	0.6492	1.281	0.5838	0.922294	1.08856	0.71434	0.0642				0.1674	0.4392	1.4102	0.744183	1.22973	1.21504	1.4301	1.56984	0.141	0.0948	0.0852	0.033	0.4662	0.7968	0.4992	0.8412		0.603333	0.144296		0.697693	0.129895
0.348		0.036	0.087	0.6426	1.2726	0.5766	0.920399	1.08572	0.711971	0.063				0.1656	0.4332	1.40736	0.740393	1.22641	1.21125	1.42915	1.56653	0.138	0.0924	0.0834	0.0318	0.4596	0.7872	0.4914	0.834		0.599543	0.143824		0.693606	0.129869
0.349		0.0348	0.0846	0.6354	1.2636	0.57	0.917557	1.08288	0.709603	0.0624				0.1632	0.4266	1.40452	0.73613	1.22357	1.20699	1.42821	1.56321	0.135	0.0894	0.0822	0.0312	0.4536	0.7782	0.483	0.8274		0.595649	0.143263		0.689526	0.129852
0.35		0.0336	0.0822	0.6288	1.2552	0.5628	0.915188	1.08004	0.70676	0.0612				0.1614	0.4206	1.40168	0.73234	1.22025	1.20272	1.42726	1.55989	0.132	0.087	0.0804	0.03	0.447	0.7692	0.4752	0.8202		0.591754	0.142781		0.685447	0.129826
0.351		0.0324	0.0798	0.6222	1.2462	0.5562	0.91282	1.07719	0.704392	0.0606				0.159	0.4146	1.39884	0.728077	1.21741	1.19799	1.42631	1.55658	0.129	0.0846	0.0792	0.0288	0.441	0.7596	0.4674	0.813		0.587978	0.142243		0.681337	0.129796
0.352		0.0312	0.0774	0.6156	1.2372	0.5496	0.910451	1.07435	0.702023	0.0594				0.1572	0.4086	1.39599	0.724287	1.21409	1.19372	1.42536	1.55279	0.126	0.0822	0.0774	0.0282	0.4344	0.7506	0.4596	0.8064		0.584136	0.141737		0.677303	0.129754
0.353		0.03	0.0756	0.609	1.2288	0.543	0.908083	1.07151	0.699181	0.0588				0.1554	0.4026	1.39268	0.720498	1.21078	1.18946	1.42394	1.549	0.1236	0.0804	0.0762	0.027	0.4284	0.7416	0.4518	0.7992		0.580441	0.141209		0.673285	0.129668
0.354		0.0294	0.0732	0.6024	1.2198	0.5364	0.905241	1.06819	0.696813	0.0576				0.153	0.3966	1.38984	0.716234	1.20746	1.18472	1.42299	1.54521	0.1206	0.078	0.0744	0.0264	0.4218	0.7326	0.4446	0.792		0.576561	0.140647		0.669154	0.129627
0.355		0.0282	0.0714	0.5958	1.2108	0.5298	0.902872	1.06535	0.693971	0.0564				0.1512	0.3912	1.38652	0.712445	1.20367	1.17999	1.42157	1.54189	0.1182	0.0756	0.0732	0.0258	0.4158	0.7236	0.4368	0.7854		0.572733	0.14012		0.665181	0.12954
0.356		0.027	0.069	0.5892	1.2018	0.5232	0.90003	1.06204	0.691128	0.0558				0.1494	0.3852	1.3832	0.708182	1.20036	1.17525	1.42063	1.53763	0.1152	0.0732	0.0714	0.0246	0.4098	0.7146	0.4296	0.7782		0.568799	0.139561		0.661028	0.129479
0.357		0.0264	0.0672	0.5826	1.1934	0.5166	0.897188	1.05872	0.68876	0.0546				0.1476	0.3792	1.37989	0.704392	1.19657	1.17051	1.41921	1.53384	0.1128	0.0714	0.0702	0.024	0.4038	0.705	0.4218	0.7716		0.565052	0.139016		0.656988	0.129378
0.358		0.0252	0.0654	0.576	1.1844	0.51	0.894819	1.05588	0.685918	0.054				0.1458	0.3738	1.37657	0.700129	1.19325	1.16578	1.41778	1.53005	0.1104	0.0696	0.069	0.0234	0.3978	0.6966	0.4146	0.7644		0.56129	0.138473		0.65306	0.129277
0.359		0.0246	0.063	0.5694	1.1754	0.5034	0.891977	1.05256	0.683075	0.0534				0.1434	0.3678	1.37278	0.695865	1.18946	1.16056	1.41636	1.52579	0.108	0.0672	0.0672	0.0222	0.3918	0.6876	0.4074	0.7578		0.557424	0.137895		0.648827	0.129188
0.36		0.0234	0.0612	0.5628	1.1664	0.4974	0.889135	1.04925	0.680233	0.0522				0.1416	0.3624	1.36947	0.692076	1.18567	1.15583	1.41494	1.52152	0.1056	0.0654	0.066	0.0216	0.3864	0.6786	0.4008	0.7512		0.553557	0.137348		0.644944	0.129065
0.361		0.0228	0.0594	0.5562	1.1574	0.4908	0.886293	1.04546	0.677391	0.0516				0.1398	0.357	1.36615	0.687812	1.18188	1.15062	1.41352	1.51726	0.1032	0.0636	0.0648	0.021	0.3804	0.6696	0.3936	0.7446		0.549704	0.13673		0.640928	0.128945
0.362		0.0216	0.0576	0.5496	1.1484	0.4842	0.882977	1.04214	0.674549	0.0504				0.138	0.3516	1.36236	0.684023	1.17762	1.14541	1.41163	1.513	0.1008	0.0618	0.0636	0.0204	0.3744	0.6606	0.3864	0.7374		0.545718	0.136178		0.636815	0.128797
0.363		0.021	0.0564	0.543	1.1394	0.4782	0.880135	1.03882	0.671707	0.0498				0.1362	0.3456	1.35857	0.679759	1.17383	1.14067	1.4102	1.50826	0.0984	0.06	0.0618	0.0198	0.369	0.6516	0.3798	0.7308		0.542052	0.135558		0.632768	0.128673
0.364		0.0204	0.0546	0.5364	1.1304	0.4722	0.877292	1.03551	0.668391	0.0486				0.1344	0.3402	1.35478	0.675496	1.17004	1.13499	1.40831	1.504	0.0966	0.0582	0.0606	0.0186	0.3636	0.6426	0.3726	0.7242		0.538199	0.13499		0.628701	0.128528
0.365		0.0198	0.0528	0.5304	1.1208	0.4656	0.873976	1.03172	0.665548	0.048				0.1326	0.3354	1.35099	0.671233	1.16578	1.12977	1.40689	1.49926	0.0942	0.0564	0.0594	0.018	0.3576	0.6342	0.366	0.717		0.534294	0.134338		0.62467	0.128376
0.366		0.0186	0.0516	0.5238	1.1118	0.4596	0.871134	1.02793	0.662706	0.0474				0.1308	0.33	1.3472	0.667443	1.16199	1.12456	1.40499	1.49452	0.0924	0.0552	0.0582	0.0174	0.3522	0.6252	0.3594	0.7104		0.530508	0.133735		0.620745	0.128205
0.367		0.018	0.0498	0.5172	1.1028	0.4536	0.867818	1.02461	0.65939	0.0462				0.129	0.3246	1.34341	0.66318	1.15772	1.11888	1.4031	1.48979	0.09	0.0534	0.057	0.0168	0.3468	0.6168	0.3528	0.7038		0.526602	0.133162		0.616693	0.128041
0.368		0.0174	0.048	0.5112	1.0938	0.4476	0.864976	1.02082	0.656548	0.0456				0.1272	0.3192	1.33915	0.658917	1.15346	1.11367	1.4012	1.48505	0.0882	0.0516	0.0558	0.0168	0.3414	0.6084	0.3462	0.6972		0.522883	0.132563		0.612716	0.127855
0.369		0.0168	0.0468	0.5046	1.0848	0.4416	0.86166	1.01703	0.653232	0.045				0.1254	0.3144	1.33536	0.655127	1.14872	1.10798	1.39931	1.48031	0.0864	0.0504	0.0546	0.0162	0.336	0.5994	0.3402	0.6906		0.519058	0.131921		0.608776	0.127658
0.37		0.0162	0.0456	0.4986	1.0752	0.4356	0.858344	1.01324	0.65039	0.0444				0.1236	0.309	1.3311	0.650864	1.14446	1.1023	1.39742	1.4751	0.0846	0.0486	0.0534	0.0156	0.3306	0.591	0.3336	0.684		0.515287	0.131255		0.604702	0.127467
0.371		0.0156	0.0438	0.4926	1.0662	0.4296	0.855028	1.00945	0.647074	0.0432				0.1218	0.3036	1.32683	0.6466	1.1402	1.09662	1.39505	1.47036	0.0822	0.0474	0.0522	0.015	0.3252	0.5826	0.3276	0.678		0.511395	0.130671		0.600704	0.127275
0.372		0.015	0.0426	0.486	1.0572	0.4236	0.851713	1.00519	0.643758	0.0426				0.12	0.2988	1.32304	0.642811	1.13546	1.09093	1.39315	1.46515	0.0804	0.0456	0.051	0.0144	0.3204	0.5742	0.3216	0.6714		0.507518	0.130016		0.596772	0.127077
0.373		0.0144	0.0414	0.48	1.0482	0.4182	0.848397	1.0014	0.640442	0.042				0.1182	0.294	1.31878	0.638548	1.1312	1.08525	1.39078	1.45994	0.0786	0.0444	0.0498	0.0138	0.315	0.5658	0.3156	0.6648		0.503827	0.12938		0.592781	0.12686
0.374		0.0138	0.0402	0.474	1.0386	0.4122	0.845081	0.997139	0.6376	0.0414				0.117	0.2892	1.31452	0.634284	1.12646	1.07909	1.38841	1.45473	0.0768	0.0432	0.0486	0.0138	0.3102	0.5574	0.3096	0.6582		0.500002	0.128705		0.588844	0.126605
0.375		0.0132	0.039	0.468	1.0296	0.4062	0.841765	0.993349	0.634284	0.0408				0.1152	0.2844	1.30978	0.630495	1.12172	1.0734	1.38652	1.44952	0.075	0.042	0.048	0.0132	0.3048	0.549	0.3036	0.6522		0.496244	0.12808		0.584928	0.126378
0.376		0.0126	0.0378	0.462	1.0206	0.4008	0.837975	0.989086	0.630968	0.0396				0.1134	0.2796	1.30552	0.626231	1.11698	1.06725	1.38415	1.44384	0.0738	0.0408	0.0468	0.0126	0.3	0.5406	0.2982	0.6456		0.492381	0.12744		0.580961	0.12612
0.377		0.0126	0.0366	0.456	1.0116	0.3954	0.834659	0.985296	0.627653	0.039				0.1116	0.2748	1.30125	0.622442	1.11225	1.06156	1.38178	1.43863	0.072	0.0396	0.0456	0.012	0.2952	0.5322	0.2922	0.6396		0.488756	0.126788		0.577045	0.1259
0.378		0.012	0.0354	0.45	1.002	0.3894	0.83087	0.981033	0.624337	0.0384				0.1098	0.27	1.29652	0.618178	1.10751	1.0554	1.37941	1.43294	0.0702	0.0384	0.0444	0.012	0.2904	0.5244	0.2868	0.633		0.484827	0.126103		0.573085	0.125632
0.379		0.0114	0.0348	0.444	0.993	0.384	0.827554	0.976769	0.621021	0.0378				0.1086	0.2652	1.29178	0.613915	1.1023	1.04925	1.37657	1.42726	0.069	0.0372	0.0438	0.0114	0.2856	0.516	0.2814	0.627		0.481149	0.125436		0.569142	0.125332
0.38		0.0108	0.0336	0.438	0.984	0.3786	0.823764	0.972506	0.617231	0.0372				0.1068	0.261	1.28704	0.610126	1.09756	1.04309	1.3742	1.42157	0.0672	0.036	0.0426	0.0108	0.2808	0.5082	0.2754	0.6204		0.4773	0.124774		0.565175	0.125079
0.381		0.0102	0.0324	0.432	0.975	0.3732	0.819975	0.968243	0.613915	0.0366				0.105	0.2562	1.28278	0.605862	1.09235	1.03646	1.37136	1.41589	0.066	0.0348	0.0414	0.0108	0.276	0.5004	0.2706	0.6144		0.473504	0.124122		0.561269	0.124788
0.382		0.0102	0.0312	0.426	0.966	0.3678	0.816185	0.963979	0.610599	0.036				0.1038	0.252	1.27757	0.602073	1.08762	1.0303	1.36899	1.4102	0.0642	0.0336	0.0408	0.0102	0.2718	0.4926	0.2652	0.6084		0.469774	0.123445		0.55746	0.1245
0.383		0.0096	0.0306	0.4206	0.9564	0.3624	0.812869	0.959242	0.607283	0.0354				0.102	0.2472	1.27283	0.597809	1.0824	1.02414	1.36615	1.40405	0.063	0.033	0.0396	0.0096	0.267	0.4848	0.2598	0.6024		0.466044	0.122733		0.553486	0.124201
0.384		0.0096	0.0294	0.4146	0.9474	0.3576	0.80908	0.954979	0.603494	0.0348				0.1008	0.243	1.26809	0.59402	1.07719	1.01798	1.36331	1.39789	0.0618	0.0318	0.0384	0.0096	0.2628	0.477	0.2544	0.5964		0.462328	0.122049		0.549655	0.123885
0.385		0.009	0.0288	0.4092	0.9384	0.3522	0.80529	0.950716	0.600178	0.0342				0.099	0.2388	1.26336	0.59023	1.07198	1.01135	1.36047	1.3922	0.0606	0.0306	0.0378	0.009	0.2586	0.4692	0.2496	0.5904		0.458665	0.121379		0.545824	0.123579
0.386		0.0084	0.0276	0.4038	0.9294	0.3468	0.8015	0.945979	0.596388	0.0336				0.0978	0.2346	1.25815	0.585967	1.06677	1.00472	1.35762	1.38605	0.0588	0.03	0.0366	0.009	0.2538	0.4614	0.2448	0.5844		0.45483	0.120708		0.541905	0.123247
0.387		0.0084	0.027	0.3978	0.9204	0.342	0.797711	0.941716	0.593072	0.033				0.096	0.2304	1.25341	0.582177	1.06156	0.99856	1.35431	1.37989	0.0576	0.0288	0.036	0.0084	0.2496	0.4542	0.24	0.5784		0.451233	0.120012		0.538082	0.122925
0.388		0.0078	0.0258	0.3924	0.9114	0.3372	0.793447	0.936979	0.589283	0.0324				0.0948	0.2262	1.2482	0.577914	1.05588	0.991928	1.35147	1.37326	0.0564	0.0282	0.0348	0.0084	0.2454	0.4464	0.2352	0.573		0.447412	0.119322		0.534215	0.122562
0.389		0.0078	0.0252	0.387	0.9024	0.3318	0.789658	0.932242	0.585967	0.0318				0.093	0.222	1.24299	0.574124	1.05067	0.985296	1.34862	1.3671	0.0552	0.027	0.0342	0.0078	0.2412	0.4392	0.2304	0.567		0.443763	0.118611		0.530362	0.122237
0.39		0.0072	0.0246	0.3816	0.8934	0.327	0.785395	0.927978	0.582177	0.0312				0.0918	0.2184	1.23825	0.570335	1.04498	0.978664	1.34531	1.36094	0.054	0.0264	0.0336	0.0078	0.237	0.432	0.2256	0.561		0.440061	0.117923		0.52663	0.121871
0.391		0.0072	0.024	0.3756	0.8844	0.3222	0.781605	0.923241	0.578861	0.0306				0.09	0.2142	1.23304	0.566072	1.03977	0.972032	1.34199	1.35431	0.0528	0.0258	0.0324	0.0072	0.2334	0.4248	0.2208	0.5556		0.436412	0.117215		0.522764	0.121519
0.392		0.0066	0.0228	0.3702	0.8754	0.3174	0.777815	0.918504	0.575072	0.03				0.0888	0.21	1.22783	0.562282	1.03409	0.965401	1.33868	1.34768	0.0516	0.0246	0.0318	0.0072	0.2292	0.4176	0.2166	0.5496		0.432643	0.116551		0.518935	0.121142
0.393		0.0066	0.0222	0.3654	0.8664	0.3126	0.773552	0.913767	0.571282	0.0294				0.0876	0.2064	1.22262	0.558492	1.0284	0.958295	1.33536	1.34104	0.0504	0.024	0.0312	0.0066	0.225	0.4104	0.2118	0.5442		0.429022	0.115815		0.515113	0.12076
0.394		0.006	0.0216	0.36	0.8574	0.3078	0.769762	0.90903	0.567493	0.0288				0.0858	0.2028	1.21694	0.554703	1.02272	0.951663	1.33204	1.33441	0.0498	0.0234	0.03	0.0066	0.2214	0.4032	0.2076	0.5388		0.425321	0.11513		0.511367	0.120363
0.395		0.006	0.021	0.3546	0.849	0.303	0.765499	0.904293	0.564177	0.0282				0.0846	0.1986	1.21172	0.550913	1.01703	0.945032	1.32873	1.32778	0.0486	0.0222	0.0294	0.0066	0.2172	0.396	0.2034	0.5334		0.421752	0.114438		0.507576	0.119991
0.396		0.006	0.0204	0.3492	0.84	0.2982	0.761236	0.899083	0.560387	0.0276				0.0834	0.195	1.20604	0.547124	1.01135	0.937926	1.32541	1.32115	0.0474	0.0216	0.0288	0.006	0.2136	0.3894	0.1992	0.528		0.418012	0.113689		0.503838	0.119589
0.397		0.0054	0.0198	0.3444	0.831	0.294	0.757446	0.894346	0.556597	0.0276				0.0822	0.1914	1.20083	0.54286	1.00567	0.931294	1.32162	1.31452	0.0462	0.021	0.0282	0.006	0.21	0.3828	0.195	0.5226		0.41451	0.112974		0.500137	0.119183
0.398		0.0054	0.0192	0.339	0.8226	0.2892	0.753183	0.889609	0.552808	0.027				0.0804	0.1878	1.19515	0.539071	0.999507	0.924189	1.31831	1.30741	0.045	0.0204	0.027	0.006	0.2064	0.3756	0.1914	0.5172		0.410889	0.112281		0.496302	0.118767
0.399		0.0048	0.0186	0.3342	0.8136	0.285	0.74892	0.884872	0.549018	0.0264				0.0792	0.1842	1.18993	0.535281	0.993823	0.917557	1.31452	1.30078	0.0444	0.0198	0.0264	0.0054	0.2028	0.369	0.1872	0.5118		0.407268	0.111578		0.492631	0.118365
0.4		0.0048	0.018	0.3288	0.8046	0.2802	0.744656	0.879661	0.545229	0.0258				0.078	0.1806	1.18425	0.531491	0.987664	0.910451	1.31073	1.29367	0.0432	0.0192	0.0258	0.0054	0.1992	0.3624	0.183	0.5064		0.403527	0.110838		0.488841	0.117926
0.401		0.0042	0.0174	0.324	0.7962	0.276	0.740393	0.874924	0.541439	0.0252				0.0768	0.1776	1.17857	0.527702	0.98198	0.903346	1.30694	1.28657	0.0426	0.0186	0.0252	0.0048	0.1956	0.3564	0.1794	0.5016		0.399973	0.110166		0.485231	0.117482
0.402		0.0042	0.0168	0.3192	0.7872	0.2712	0.73613	0.869713	0.538123	0.0246				0.0756	0.174	1.17288	0.523912	0.975822	0.89624	1.30315	1.27946	0.0414	0.018	0.0246	0.0048	0.192	0.3498	0.1758	0.4962		0.396352	0.109434		0.481479	0.117038
0.403		0.0042	0.0162	0.3144	0.7788	0.267	0.731866	0.864502	0.53386	0.0246				0.0738	0.171	1.1672	0.520123	0.970138	0.889609	1.29936	1.27236	0.0408	0.0174	0.024	0.0048	0.1884	0.3432	0.1722	0.4914		0.392825	0.108681		0.477861	0.116604
0.404		0.0042	0.0156	0.3096	0.7704	0.2628	0.727603	0.859292	0.53007	0.024				0.0726	0.1674	1.16151	0.516333	0.963979	0.882503	1.29557	1.26478	0.0402	0.0168	0.0234	0.0042	0.1854	0.3372	0.1686	0.486		0.389285	0.107964		0.474155	0.116143
0.405		0.0036	0.015	0.3048	0.762	0.2586	0.72334	0.854555	0.526281	0.0234				0.0714	0.1644	1.15583	0.512543	0.957821	0.875398	1.29131	1.25767	0.039	0.0162	0.0228	0.0042	0.1818	0.3306	0.165	0.4812		0.385731	0.1073		0.470448	0.115685
0.406		0.0036	0.015	0.3	0.753	0.255	0.719077	0.849344	0.522491	0.0234				0.0702	0.1608	1.15014	0.508754	0.951663	0.868292	1.28752	1.25057	0.0384	0.0156	0.0222	0.0042	0.1788	0.3246	0.1614	0.4764		0.382324	0.106501		0.466846	0.115229
0.407		0.0036	0.0144	0.2952	0.7446	0.2508	0.71434	0.844133	0.518701	0.0228				0.069	0.1578	1.14399	0.505438	0.945505	0.861187	1.28325	1.24299	0.0378	0.015	0.0216	0.0042	0.1758	0.3186	0.1578	0.4716		0.37873	0.10577		0.463222	0.114733
0.408		0.0036	0.0138	0.2904	0.7362	0.2466	0.710076	0.838923	0.514912	0.0222				0.0678	0.1548	1.13783	0.501648	0.939347	0.854081	1.27899	1.23588	0.0366	0.015	0.021	0.0042	0.1722	0.3126	0.1542	0.4662		0.37519	0.105061		0.459524	0.114254
0.409		0.003	0.0138	0.2856	0.7278	0.243	0.705813	0.833712	0.511122	0.0222				0.0666	0.1518	1.13214	0.497859	0.932715	0.846976	1.27473	1.2283	0.036	0.0144	0.0204	0.0036	0.1692	0.3072	0.1512	0.4614		0.371783	0.10432		0.455908	0.113763
0.41		0.003	0.0132	0.2814	0.7194	0.2388	0.701076	0.828501	0.507333	0.0216				0.0654	0.1488	1.12598	0.494069	0.926557	0.83987	1.27046	1.22072	0.0354	0.0138	0.0198	0.0036	0.1662	0.3012	0.1482	0.4566		0.368257	0.103589		0.452292	0.113262
0.411		0.003	0.0126	0.2766	0.711	0.2352	0.696813	0.823291	0.503543	0.021				0.0642	0.1458	1.1203	0.490279	0.920399	0.832765	1.2662	1.21315	0.0348	0.0132	0.0192	0.0036	0.1632	0.2952	0.1446	0.4524		0.364783	0.102876		0.448706	0.11278
0.412		0.003	0.0126	0.2724	0.7032	0.231	0.692549	0.81808	0.499754	0.021				0.063	0.1428	1.11414	0.48649	0.914241	0.825659	1.26194	1.20557	0.0342	0.0132	0.0186	0.0036	0.1602	0.2898	0.1416	0.4476		0.361509	0.102143		0.445165	0.11227
0.413		0.003	0.012	0.2676	0.6948	0.2274	0.687812	0.812869	0.495964	0.0204				0.0618	0.1404	1.10798	0.4827	0.907609	0.818554	1.25767	1.19799	0.0336	0.0126	0.018	0.003	0.1572	0.2844	0.1386	0.4428		0.357983	0.101416		0.441557	0.111765
0.414		0.0024	0.0114	0.2634	0.6864	0.2238	0.683549	0.807658	0.492174	0.0198				0.0612	0.1374	1.10183	0.479384	0.901451	0.810974	1.25294	1.19041	0.0324	0.012	0.018	0.003	0.1542	0.279	0.1356	0.4386		0.354509	0.100728		0.438024	0.111238
0.415		0.0024	0.0114	0.2592	0.6786	0.2202	0.678812	0.802448	0.487911	0.0198				0.06	0.1344	1.09567	0.475595	0.894819	0.804343	1.24867	1.18283	0.0318	0.012	0.0174	0.003	0.1512	0.2736	0.1326	0.4338		0.351197	0.0999637		0.434483	0.11073
0.416		0.0024	0.0108	0.255	0.6702	0.2166	0.674549	0.796763	0.484121	0.0192				0.0588	0.132	1.08951	0.471805	0.888661	0.796763	1.24394	1.17478	0.0312	0.0114	0.0168	0.003	0.1488	0.2682	0.1296	0.4296		0.347737	0.0992274		0.430928	0.110188
0.417		0.0024	0.0108	0.2508	0.6624	0.213	0.669812	0.791553	0.480332	0.0192				0.0576	0.129	1.08335	0.468016	0.882029	0.789658	1.2392	1.1672	0.0306	0.0108	0.0162	0.003	0.1458	0.2628	0.1272	0.4254		0.344477	0.0984745		0.427366	0.109663
0.418		0.0024	0.0102	0.2466	0.6546	0.2094	0.665548	0.786342	0.476542	0.0186				0.057	0.1266	1.07719	0.4647	0.875871	0.782552	1.23446	1.15962	0.03	0.0108	0.0156	0.003	0.1434	0.2574	0.1242	0.4206		0.341137	0.0977922		0.423937	0.109126
0.419		0.0018	0.0102	0.2424	0.6462	0.2058	0.660812	0.780658	0.472753	0.018				0.0558	0.1242	1.07056	0.46091	0.869239	0.775447	1.22973	1.15156	0.0294	0.0102	0.0156	0.003	0.141	0.2526	0.1218	0.4164		0.337625	0.0970425		0.420466	0.108555
0.42		0.0018	0.0096	0.2382	0.6384	0.2028	0.656074	0.775447	0.468489	0.018				0.0546	0.1218	1.0644	0.457121	0.862608	0.768341	1.22499	1.14351	0.0288	0.0102	0.015	0.0024	0.138	0.2478	0.1188	0.4122		0.334312	0.0963015		0.416911	0.108018
0.421		0.0018	0.0096	0.2346	0.6306	0.1992	0.651811	0.769763	0.4647	0.0174				0.0534	0.1188	1.05777	0.453805	0.855976	0.760762	1.22025	1.13593	0.0282	0.0096	0.0144	0.0024	0.1356	0.2424	0.1164	0.408		0.331053	0.0955651		0.413356	0.107475
0.422		0.0018	0.009	0.2304	0.6228	0.1962	0.647074	0.764552	0.46091	0.0174				0.0528	0.1164	1.05161	0.450015	0.849818	0.753657	1.21551	1.12788	0.0276	0.009	0.0144	0.0024	0.1332	0.2376	0.1134	0.4038		0.327793	0.0948354		0.409944	0.106925
0.423		0.0018	0.009	0.2262	0.615	0.1926	0.642337	0.759341	0.457121	0.0168				0.0516	0.1146	1.04546	0.446225	0.843186	0.746551	1.2103	1.11983	0.027	0.009	0.0138	0.0024	0.1308	0.2328	0.111	0.4002		0.324467	0.0941171		0.406547	0.106348
0.424		0.0018	0.0084	0.2226	0.6078	0.1896	0.638074	0.753657	0.453331	0.0168				0.0504	0.1122	1.03882	0.442909	0.836554	0.739446	1.20509	1.11177	0.0264	0.009	0.0132	0.0024	0.1284	0.2286	0.1086	0.396		0.32134	0.0933985		0.403113	0.105765
0.425		0.0018	0.0084	0.219	0.6	0.1866	0.633337	0.747972	0.449068	0.0162				0.0498	0.1098	1.03219	0.43912	0.829922	0.73234	1.20036	1.10419	0.0264	0.0084	0.0132	0.0024	0.126	0.2238	0.1062	0.3924		0.318042	0.0926297		0.399783	0.105196
0.426		0.0018	0.0078	0.2148	0.5922	0.183	0.6286	0.742762	0.445278	0.0162				0.0486	0.1074	1.02603	0.435804	0.823291	0.725235	1.19515	1.09614	0.0258	0.0084	0.0126	0.0024	0.1236	0.2196	0.1038	0.3882		0.314715	0.091917		0.396378	0.104625
0.427		0.0012	0.0078	0.2112	0.585	0.18	0.623863	0.737077	0.441488	0.0156				0.048	0.105	1.0194	0.432014	0.816659	0.717656	1.18993	1.08762	0.0252	0.0078	0.012	0.0018	0.1212	0.2148	0.1014	0.3846		0.31147	0.0912069		0.392818	0.104038
0.428		0.0012	0.0078	0.2076	0.5772	0.177	0.619126	0.731393	0.437699	0.0156				0.0468	0.1032	1.01277	0.428698	0.810027	0.71055	1.18472	1.07956	0.0246	0.0078	0.012	0.0018	0.1188	0.2106	0.0996	0.381		0.308291	0.0904267		0.389533	0.103436
0.429		0.0012	0.0072	0.204	0.57	0.174	0.614863	0.726182	0.433909	0.015				0.0462	0.1008	1.00661	0.424909	0.803395	0.703445	1.17951	1.07151	0.024	0.0072	0.0114	0.0018	0.117	0.2064	0.0972	0.3768		0.30515	0.089766		0.386136	0.102862
0.43		0.0012	0.0072	0.2004	0.5628	0.171	0.610126	0.720498	0.43012	0.015				0.045	0.099	0.999981	0.421119	0.796763	0.696339	1.1743	1.06346	0.024	0.0072	0.0114	0.0018	0.1146	0.2022	0.0954	0.3732		0.302038	0.0890106		0.38286	0.102252
0.431		0.0012	0.0072	0.1968	0.555	0.168	0.605389	0.715287	0.425856	0.0144				0.0444	0.0966	0.993349	0.417803	0.790132	0.689707	1.16909	1.0554	0.0234	0.0066	0.0108	0.0018	0.1122	0.198	0.093	0.3696		0.298792	0.0882779		0.379493	0.101681
0.432		0.0012	0.0066	0.1932	0.5478	0.165	0.600652	0.709603	0.422067	0.0144				0.0432	0.0948	0.986717	0.414014	0.7835	0.682602	1.16341	1.04735	0.0228	0.0066	0.0108	0.0018	0.1104	0.1938	0.0912	0.366		0.295613	0.0875497		0.376187	0.101061
0.433		0.0012	0.0066	0.1896	0.5406	0.162	0.595915	0.703918	0.418277	0.0138				0.0426	0.093	0.980085	0.410698	0.776868	0.675496	1.1582	1.0393	0.0222	0.0066	0.0102	0.0018	0.1086	0.1896	0.0888	0.3624		0.292434	0.0868222		0.372903	0.100463
0.434		0.0012	0.0066	0.1866	0.534	0.1596	0.591178	0.698708	0.414487	0.0138				0.042	0.0912	0.973453	0.406908	0.770236	0.668391	1.15251	1.03077	0.0222	0.006	0.0102	0.0018	0.1062	0.186	0.087	0.3594		0.289575	0.086101		0.369642	0.0998267
0.435		0.0012	0.006	0.183	0.5268	0.1566	0.586914	0.693023	0.410698	0.0138				0.0408	0.0888	0.966822	0.403592	0.763131	0.661285	1.1473	1.02272	0.0216	0.006	0.0096	0.0012	0.1044	0.1818	0.0852	0.3558		0.286448	0.0853972		0.366253	0.0992401
0.436		0.0012	0.006	0.1794	0.5196	0.1542	0.582177	0.687339	0.406908	0.0132				0.0402	0.087	0.959716	0.400277	0.756499	0.65418	1.14162	1.01419	0.021	0.006	0.0096	0.0012	0.1026	0.1782	0.0834	0.3522		0.283336	0.0846622		0.362992	0.0985879
0.437		0.0006	0.006	0.1764	0.513	0.1512	0.57744	0.681654	0.403119	0.0132				0.0396	0.0852	0.953084	0.396487	0.749867	0.647074	1.13593	1.00614	0.021	0.0054	0.009	0.0012	0.1008	0.1746	0.0816	0.3492		0.28029	0.0839524		0.359762	0.0979678
0.438		0.0006	0.006	0.1734	0.5058	0.1488	0.572703	0.676444	0.399329	0.0126				0.0384	0.0834	0.946453	0.392697	0.743235	0.639969	1.13025	0.997612	0.0204	0.0054	0.009	0.0012	0.0984	0.171	0.0798	0.3456		0.277297	0.0832386		0.356426	0.0973414
0.439		0.0006	0.0054	0.1698	0.4992	0.1458	0.567966	0.670759	0.395066	0.0126				0.0378	0.0822	0.939821	0.389381	0.736603	0.633337	1.12456	0.989559	0.0204	0.0054	0.0084	0.0012	0.0966	0.1674	0.078	0.3426		0.274132	0.0825311		0.353329	0.0967137
0.44		0.0006	0.0054	0.1668	0.492	0.1434	0.563703	0.665075	0.391276	0.0126				0.0372	0.0804	0.932715	0.385592	0.729972	0.626231	1.11888	0.981506	0.0198	0.0048	0.0084	0.0012	0.0948	0.1638	0.0762	0.3396		0.271206	0.0817891		0.350069	0.0960841
0.441		0.0006	0.0054	0.1638	0.4854	0.141	0.558966	0.65939	0.387487	0.012				0.0366	0.0786	0.926083	0.382276	0.72334	0.619126	1.1132	0.97298	0.0192	0.0048	0.0078	0.0012	0.093	0.1602	0.0744	0.336		0.268227	0.0810709		0.3468	0.0954551
0.442		0.0006	0.0048	0.1608	0.4788	0.1386	0.554229	0.65418	0.383697	0.012				0.0354	0.0768	0.919452	0.37896	0.716708	0.612494	1.10704	0.964927	0.0192	0.0048	0.0078	0.0012	0.0918	0.1572	0.0726	0.333		0.265301	0.0803824		0.343711	0.0948095
0.443		0.0006	0.0048	0.1578	0.4722	0.1362	0.549492	0.648495	0.379907	0.0114				0.0348	0.0756	0.91282	0.37517	0.709603	0.605389	1.10135	0.9564	0.0186	0.0048	0.0078	0.0012	0.09	0.1536	0.0714	0.33		0.262322	0.079666		0.340533	0.0941521
0.444		0.0006	0.0048	0.1548	0.4656	0.1338	0.544755	0.642811	0.376118	0.0114				0.0342	0.0738	0.905714	0.371854	0.702971	0.598757	1.09567	0.947874	0.0186	0.0048	0.0072	0.0012	0.0882	0.1506	0.0696	0.327		0.259409	0.0789274		0.337377	0.0935064
0.445		0.0006	0.0048	0.1518	0.459	0.1314	0.540018	0.637126	0.372328	0.0114				0.0336	0.072	0.898609	0.368065	0.696339	0.591651	1.08951	0.939821	0.018	0.0042	0.0072	0.0012	0.0864	0.1476	0.0678	0.324		0.256497	0.0781898		0.334125	0.0928605
0.446		0.0006	0.0042	0.1488	0.453	0.129	0.535281	0.631916	0.368539	0.0108				0.033	0.0708	0.891977	0.364749	0.689707	0.58502	1.08383	0.931768	0.018	0.0042	0.0072	0.0012	0.0846	0.144	0.0666	0.321		0.253571	0.0775479		0.331103	0.0922225
0.447		0.0006	0.0042	0.1464	0.4464	0.1272	0.530544	0.626231	0.364749	0.0108				0.0324	0.069	0.884872	0.361433	0.683075	0.578388	1.07767	0.923241	0.0174	0.0042	0.0066	0.0006	0.0834	0.141	0.0648	0.3186		0.250792	0.0767903		0.327917	0.0915735
0.448		0.0006	0.0042	0.1434	0.4404	0.1248	0.525807	0.620547	0.360959	0.0108				0.0312	0.0678	0.87824	0.357644	0.676444	0.571282	1.07151	0.914715	0.0174	0.0042	0.0066	0.0006	0.0816	0.138	0.0636	0.3156		0.247946	0.0760745		0.324777	0.0909067
0.449		0.0006	0.0042	0.141	0.4338	0.1224	0.521544	0.614863	0.357644	0.0102				0.0306	0.066	0.871134	0.354328	0.669812	0.56465	1.06583	0.906662	0.0168	0.0036	0.006	0.0006	0.0804	0.135	0.0624	0.3126		0.245139	0.075384		0.321651	0.0902795
0.45		0.0006	0.0042	0.138	0.4278	0.1206	0.516807	0.609652	0.353854	0.0102				0.03	0.0648	0.864503	0.351012	0.66318	0.558019	1.05967	0.898135	0.0168	0.0036	0.006	0.0006	0.0786	0.132	0.0606	0.3102		0.242412	0.0746867		0.318607	0.0896187
0.451		0.0006	0.0042	0.1356	0.4218	0.1182	0.51207	0.603967	0.350064	0.0102				0.0294	0.0636	0.857397	0.347222	0.656548	0.551387	1.05351	0.890082	0.0162	0.0036	0.006	0.0006	0.0774	0.1296	0.0594	0.3072		0.239633	0.0739632		0.315572	0.0889488
0.452		0.0006	0.0036	0.1326	0.4158	0.1164	0.507333	0.598283	0.346275	0.0102				0.0288	0.0624	0.850765	0.343906	0.649916	0.544755	1.04735	0.881556	0.0162	0.0036	0.006	0.0006	0.0756	0.1266	0.0582	0.3048		0.236788	0.0732624		0.312566	0.0882826
0.453		0.0006	0.0036	0.1302	0.4098	0.114	0.502596	0.593072	0.342485	0.0096				0.0282	0.0612	0.84366	0.340117	0.643285	0.538123	1.04119	0.873503	0.0156	0.0036	0.0054	0.0006	0.0744	0.1242	0.057	0.3024		0.233995	0.0725923		0.30953	0.0876219
0.454		0.0006	0.0036	0.1278	0.4038	0.1122	0.498332	0.587388	0.339169	0.0096				0.0276	0.0594	0.836554	0.336801	0.636653	0.531491	1.03503	0.864976	0.0156	0.003	0.0054	0.0006	0.0732	0.1212	0.0558	0.2994		0.231388	0.0718894		0.306419	0.0869545
0.455		0.0006	0.0036	0.1254	0.3978	0.1104	0.493595	0.581704	0.33538	0.0096				0.027	0.0582	0.829922	0.333485	0.630021	0.52486	1.0284	0.856923	0.015	0.003	0.0054	0.0006	0.0714	0.1188	0.054	0.297		0.228675	0.0711568		0.303376	0.0862962
0.456		0.0006	0.0036	0.123	0.3924	0.108	0.488858	0.576493	0.33159	0.009				0.0264	0.057	0.822817	0.330169	0.623389	0.518228	1.02224	0.848397	0.015	0.003	0.0048	0.0006	0.0702	0.1164	0.0534	0.2946		0.225949	0.0705067		0.300415	0.0856115
0.457		0.0006	0.0036	0.1206	0.3864	0.1062	0.484595	0.570808	0.328274	0.009				0.0258	0.0558	0.815711	0.326379	0.616757	0.51207	1.01609	0.840344	0.0144	0.003	0.0048	0.0006	0.069	0.114	0.0522	0.2922		0.223342	0.0698063		0.297447	0.0849497
0.458		0.0006	0.003	0.1182	0.381	0.1044	0.479858	0.565124	0.324485	0.009				0.0252	0.0546	0.80908	0.323063	0.610126	0.505438	1.00993	0.831817	0.0144	0.003	0.0048	0.0006	0.0678	0.1116	0.051	0.2898		0.22063	0.0691165		0.294516	0.0842762
0.459		0.0006	0.003	0.1158	0.375	0.1026	0.475121	0.559913	0.320695	0.0084				0.0252	0.0534	0.801974	0.319748	0.603967	0.49928	1.0033	0.823764	0.0144	0.0024	0.0048	0.0006	0.0666	0.1092	0.0498	0.2874		0.217903	0.0684388		0.291614	0.0836004
0.46		0.0006	0.003	0.1134	0.3696	0.1008	0.470858	0.554703	0.317379	0.0084				0.0246	0.0528	0.794869	0.315958	0.597336	0.492648	0.996665	0.815238	0.0138	0.0024	0.0048	0.0006	0.0654	0.1068	0.0486	0.2856		0.215416	0.067787		0.288632	0.0829015
0.461		0.0006	0.003	0.111	0.3642	0.099	0.466121	0.549018	0.313589	0.0084				0.024	0.0516	0.788237	0.312642	0.590704	0.48649	0.990507	0.807185	0.0138	0.0024	0.0042	0.0006	0.0642	0.1044	0.0474	0.2832		0.21277	0.0670758		0.285723	0.0822544
0.462		0.0006	0.003	0.1086	0.3588	0.0972	0.461858	0.543808	0.3098	0.0084				0.0234	0.0504	0.781131	0.309326	0.584546	0.480332	0.983875	0.799132	0.0132	0.0024	0.0042	0.0006	0.063	0.102	0.0468	0.2808		0.210229	0.0664168		0.282821	0.0815804
0.463		0	0.003	0.1068	0.3534	0.0954	0.457121	0.538123	0.306484	0.0084				0.0228	0.0492	0.774026	0.30601	0.577914	0.474174	0.977243	0.791079	0.0132	0.0024	0.0042	0.0006	0.0618	0.1002	0.0456	0.279		0.207636	0.0657277		0.279965	0.080894
0.464		0	0.003	0.1044	0.348	0.0936	0.452384	0.532913	0.303168	0.0078				0.0222	0.048	0.76692	0.302694	0.571756	0.467542	0.971085	0.782552	0.0132	0.0024	0.0042	0.0006	0.0606	0.0978	0.0444	0.2766		0.205029	0.0650791		0.277034	0.0802201
0.465		0.0006	0.0024	0.1026	0.3426	0.0924	0.44812	0.527228	0.299378	0.0078				0.0222	0.0474	0.760289	0.299378	0.565124	0.461384	0.964453	0.774499	0.0126	0.0024	0.0042	0.0006	0.0594	0.096	0.0438	0.2748		0.20257	0.0643682		0.274283	0.079533
0.466		0	0.0024	0.1002	0.3372	0.0906	0.443383	0.522017	0.296063	0.0078				0.0216	0.0462	0.753183	0.296063	0.558966	0.455226	0.957821	0.766447	0.0126	0.0024	0.0036	0.0006	0.0582	0.0936	0.0426	0.2724		0.199963	0.0637218		0.271344	0.0788683
0.467		0	0.0024	0.0984	0.3324	0.0888	0.43912	0.516807	0.292747	0.0078				0.021	0.0456	0.746078	0.292273	0.552334	0.449541	0.95119	0.758394	0.0126	0.0018	0.0036	0.0006	0.0576	0.0918	0.042	0.2706		0.197608	0.0630794		0.268563	0.0781762
0.468		0	0.0024	0.0966	0.3276	0.0876	0.434857	0.511122	0.288957	0.0072				0.0204	0.0444	0.739446	0.288957	0.546176	0.443383	0.944558	0.750341	0.012	0.0018	0.0036	0.0006	0.0564	0.09	0.0408	0.2682		0.195148	0.0624085		0.265691	0.0775184
0.469		0	0.0024	0.0942	0.3228	0.0858	0.43012	0.505912	0.285641	0.0072				0.0204	0.0438	0.73234	0.285641	0.540018	0.437225	0.937926	0.741814	0.012	0.0018	0.0036	0.0006	0.0552	0.0882	0.0402	0.2664		0.192675	0.0617563		0.262948	0.0768098
0.47		0	0.0024	0.0924	0.318	0.084	0.425856	0.500701	0.282325	0.0072				0.0198	0.0426	0.725235	0.282325	0.53386	0.431541	0.931768	0.733761	0.012	0.0018	0.0036	0.0006	0.054	0.0858	0.039	0.2646		0.19032	0.0611153		0.260143	0.0761601
0.471		0	0.0024	0.0906	0.3126	0.0828	0.421119	0.49549	0.279009	0.0072				0.0192	0.0414	0.718603	0.279009	0.527228	0.425383	0.925136	0.725708	0.0114	0.0018	0.003	0.0006	0.0534	0.0846	0.0384	0.2628		0.187913	0.0604241		0.257354	0.0754869
0.472		0	0.0024	0.0888	0.3078	0.081	0.416856	0.490279	0.27522	0.0072				0.0186	0.0408	0.711497	0.275693	0.52107	0.419698	0.918031	0.717656	0.0114	0.0018	0.003	0.0006	0.0522	0.0828	0.0372	0.261		0.185506	0.0597754		0.254565	0.0747937
0.473		0	0.0024	0.087	0.303	0.0798	0.412593	0.485069	0.271904	0.0066				0.018	0.0402	0.704392	0.272378	0.514912	0.41354	0.911399	0.710076	0.0114	0.0018	0.003	0.0006	0.0516	0.0804	0.0366	0.2592		0.183152	0.0591452		0.251844	0.074117
0.474		0	0.0018	0.0852	0.2988	0.0786	0.408329	0.479384	0.268588	0.0066				0.018	0.039	0.69776	0.269062	0.508754	0.407856	0.904767	0.702023	0.0108	0.0018	0.003	0.0006	0.0504	0.0792	0.036	0.2574		0.180811	0.0585011		0.249151	0.0734474
0.475		0	0.0018	0.0834	0.294	0.0768	0.403592	0.474174	0.265272	0.0066				0.0174	0.0384	0.690655	0.265746	0.502596	0.402171	0.898135	0.69397	0.0108	0.0018	0.003	0.0006	0.0498	0.0774	0.0354	0.2556		0.178404	0.0578398		0.246467	0.0727591
0.476		0	0.0018	0.0816	0.2892	0.0756	0.399329	0.468963	0.261956	0.0066				0.0174	0.0378	0.683549	0.262903	0.496438	0.396487	0.89103	0.685918	0.0108	0.0018	0.003	0.0006	0.0486	0.0756	0.0342	0.2538		0.176116	0.0571888		0.243745	0.0720612
0.477		0	0.0018	0.0798	0.285	0.0744	0.395066	0.463752	0.25864	0.0066				0.0168	0.0366	0.676917	0.259588	0.490753	0.390802	0.884398	0.677865	0.0108	0.0012	0.0024	0	0.048	0.0744	0.0336	0.252		0.173895	0.0565529		0.241008	0.0714168
0.478		0	0.0018	0.0786	0.2802	0.0732	0.390802	0.459015	0.255324	0.006				0.0162	0.036	0.670285	0.256272	0.484595	0.385118	0.877766	0.670286	0.0102	0.0012	0.0024	0	0.0468	0.0726	0.033	0.2508		0.17166	0.0559425		0.238345	0.0707672
0.479		0	0.0018	0.0768	0.276	0.072	0.386539	0.453805	0.252008	0.006				0.0162	0.0354	0.66318	0.252956	0.478437	0.379907	0.870661	0.662233	0.0102	0.0012	0.0024	0	0.0462	0.0714	0.0324	0.249		0.169439	0.0553073		0.235736	0.0700557
0.48		0	0.0018	0.075	0.2718	0.0702	0.382276	0.448594	0.248692	0.006				0.0156	0.0348	0.656075	0.24964	0.472753	0.374223	0.864029	0.654653	0.0102	0.0012	0.0024	0	0.0456	0.0696	0.0318	0.2472		0.167151	0.0546855		0.233111	0.0693881
0.481		0	0.0018	0.0732	0.2676	0.069	0.378013	0.443383	0.24585	0.006				0.0156	0.0342	0.649443	0.246798	0.466595	0.368539	0.857397	0.6466	0.0102	0.0012	0.0024	0	0.0444	0.0684	0.0312	0.246		0.164983	0.0540597		0.230561	0.0687094
0.482		0	0.0018	0.072	0.2634	0.0678	0.373749	0.438646	0.242534	0.006				0.015	0.033	0.642337	0.243482	0.46091	0.363328	0.850765	0.639021	0.0096	0.0012	0.0024	0	0.0438	0.0666	0.0306	0.2442		0.162881	0.0534431		0.22789	0.068061
0.483		0	0.0018	0.0702	0.2592	0.0666	0.369486	0.433436	0.239219	0.006				0.0144	0.0324	0.635705	0.240166	0.454752	0.357644	0.84366	0.631442	0.0096	0.0012	0.0024	0	0.0426	0.0654	0.0294	0.2424		0.16066	0.0528093		0.225198	0.0673909
0.484		0	0.0018	0.069	0.255	0.0654	0.365223	0.428699	0.236376	0.0054				0.0144	0.0318	0.6286	0.237324	0.449068	0.352433	0.837028	0.623863	0.0096	0.0012	0.0024	0	0.042	0.0642	0.0288	0.2412		0.158544	0.0522238		0.222745	0.0667177
0.485		0	0.0018	0.0672	0.2508	0.0648	0.360959	0.423488	0.23306	0.0054				0.0138	0.0312	0.621968	0.234008	0.443383	0.347222	0.829922	0.61581	0.0096	0.0012	0.0018	0	0.0414	0.063	0.0282	0.24		0.15639	0.0515775		0.220157	0.0660428
0.486		0	0.0018	0.066	0.2472	0.0636	0.35717	0.418277	0.229744	0.0054				0.0138	0.0306	0.615336	0.231166	0.437699	0.342011	0.823291	0.608231	0.009	0.0012	0.0018	0	0.0408	0.0612	0.0276	0.2382		0.154355	0.0509686		0.217621	0.0653943
0.487		0	0.0018	0.0648	0.243	0.0624	0.352907	0.41354	0.226902	0.0054				0.0132	0.03	0.608705	0.22785	0.432014	0.336801	0.816185	0.600652	0.009	0.0012	0.0018	0	0.0402	0.06	0.0276	0.237		0.152305	0.0503622		0.215138	0.0647171
0.488		0	0.0018	0.063	0.2388	0.0612	0.348643	0.408803	0.223586	0.0054				0.0132	0.0294	0.601599	0.225007	0.42633	0.33159	0.809553	0.593072	0.009	0.0012	0.0018	0	0.0396	0.0588	0.027	0.2358		0.150137	0.0497606		0.212685	0.0640464
0.489		0	0.0018	0.0618	0.2352	0.06	0.344854	0.403592	0.220744	0.0054				0.0126	0.0288	0.594967	0.221692	0.420172	0.326379	0.802448	0.585493	0.009	0.0012	0.0018	0	0.0384	0.0576	0.0264	0.2346		0.148154	0.0491611		0.210097	0.0633774
0.49		0	0.0012	0.0606	0.2316	0.0594	0.34059	0.398855	0.217902	0.0048				0.0126	0.0282	0.588335	0.218849	0.414961	0.321642	0.795816	0.577914	0.0084	0.0012	0.0018	0	0.0378	0.0564	0.0258	0.2334		0.146105	0.0485991		0.207695	0.0627362
0.491		0	0.0012	0.0594	0.228	0.0582	0.336327	0.394118	0.214586	0.0048				0.012	0.0276	0.581704	0.216007	0.409277	0.316432	0.788711	0.570809	0.0084	0.0006	0.0018	0	0.0372	0.0552	0.0252	0.2322		0.14407	0.0479983		0.205196	0.0620873
0.492		0	0.0012	0.0582	0.2238	0.057	0.332537	0.389381	0.211744	0.0048				0.012	0.027	0.575072	0.212691	0.403592	0.311695	0.782079	0.563229	0.0084	0.0012	0.0018	0	0.0366	0.0546	0.0246	0.2304		0.142074	0.0474169		0.20281	0.061419
0.493		0	0.0012	0.0564	0.2202	0.0558	0.328274	0.384644	0.208902	0.0048				0.0114	0.027	0.56844	0.209849	0.398382	0.306484	0.774973	0.55565	0.0084	0.0006	0.0018	0	0.036	0.0534	0.024	0.2292		0.140024	0.0468384		0.200349	0.0607598
0.494		0	0.0012	0.0552	0.2166	0.0552	0.324485	0.379434	0.20606	0.0048				0.0114	0.0264	0.561808	0.207007	0.392697	0.301747	0.768341	0.548545	0.0078	0.0006	0.0018	0	0.0354	0.0522	0.0234	0.2286		0.138109	0.0462266		0.197984	0.060127
0.495		0	0.0012	0.054	0.2136	0.054	0.320695	0.37517	0.203217	0.0048				0.0108	0.0258	0.555176	0.204165	0.387487	0.29701	0.761236	0.541439	0.0078	0.0006	0.0018	0	0.0348	0.051	0.0234	0.2274		0.136298	0.045702		0.19562	0.0594751
0.496		0	0.0012	0.0528	0.21	0.0534	0.316432	0.370433	0.200375	0.0048				0.0108	0.0252	0.548545	0.201323	0.381802	0.292273	0.754604	0.53386	0.0078	0.0006	0.0012	0	0.0342	0.0498	0.0228	0.2262		0.134382	0.0450975		0.193188	0.058832
0.497		0	0.0012	0.0516	0.2064	0.0522	0.312642	0.365696	0.197533	0.0048				0.0108	0.0246	0.541913	0.19848	0.376591	0.287536	0.747499	0.526754	0.0078	0.0006	0.0012	0	0.0336	0.0492	0.0222	0.225		0.132452	0.0445302		0.190861	0.0581751
0.498		0	0.0012	0.051	0.2034	0.0516	0.308852	0.360959	0.194691	0.0042				0.0102	0.024	0.535755	0.195638	0.371381	0.283273	0.740867	0.519649	0.0078	0.0006	0.0012	0	0.033	0.048	0.0216	0.2238		0.130656	0.0439699		0.188548	0.0575638
0.499		0	0.0012	0.0498	0.1998	0.0504	0.305063	0.356222	0.191848	0.0042				0.0102	0.024	0.529123	0.192796	0.36617	0.278536	0.733761	0.512543	0.0072	0.0006	0.0012	0	0.0324	0.0468	0.021	0.2226		0.128726	0.043403		0.186183	0.0569145
0.5		0	0.0012	0.0486	0.1968	0.0498	0.301273	0.351959	0.189006	0.0042				0.0096	0.0234	0.522491	0.189954	0.360959	0.273799	0.726656	0.505438	0.0072	0.0006	0.0012	0	0.0318	0.0462	0.021	0.2214		0.126982	0.0428658		0.183856	0.0562598
0.501		0	0.0012	0.0474	0.1932	0.0486	0.297484	0.347222	0.186164	0.0042				0.0096	0.0228	0.516333	0.187111	0.355749	0.269535	0.720024	0.498332	0.0072	0.0006	0.0012	0	0.0312	0.045	0.0204	0.1908		0.125052	0.0422994		0.179743	0.0555917
0.502		0	0.0012	0.0462	0.1902	0.048	0.293694	0.342485	0.183322	0.0042				0.0096	0.0222	0.509701	0.184743	0.350538	0.264798	0.712919	0.491227	0.0072	0.0006	0.0012	0	0.0306	0.0444	0.0198	0.1878		0.123256	0.0417318		0.177333	0.0549337
0.503		0	0.0012	0.0456	0.1872	0.0468	0.289904	0.338222	0.180953	0.0042				0.009	0.0222	0.503543	0.181901	0.345327	0.260535	0.706287	0.484595	0.0072	0.0006	0.0012	0	0.03	0.0432	0.0198	0.1848		0.121564	0.0412032		0.175012	0.0543181
0.504		0	0.0012	0.0444	0.1842	0.0462	0.286115	0.333958	0.178111	0.0042				0.009	0.0216	0.496911	0.179059	0.34059	0.256272	0.699181	0.47749	0.0066	0.0006	0.0012	0	0.03	0.0426	0.0192	0.1818		0.11982	0.0406666		0.172631	0.0536704
0.505		0	0.0012	0.0432	0.1812	0.0456	0.282325	0.329222	0.175269	0.0036				0.009	0.021	0.490753	0.17669	0.33538	0.252008	0.692549	0.470858	0.0066	0.0006	0.0012	0	0.0294	0.042	0.0186	0.1788		0.117957	0.0401204		0.17034	0.0530565
0.506		0	0.0012	0.0426	0.1782	0.0444	0.278536	0.324958	0.172901	0.0042				0.0084	0.021	0.484121	0.173848	0.330643	0.247745	0.685444	0.464226	0.0066	0.0006	0.0012	0	0.0288	0.0408	0.0186	0.1758		0.116333	0.039571		0.167989	0.0524186
0.507		0	0.0012	0.0414	0.1752	0.0438	0.274746	0.320695	0.170058	0.0036				0.0084	0.0204	0.477963	0.171479	0.325906	0.243482	0.678812	0.45712	0.0066	0.0006	0.0012	0	0.0282	0.0402	0.018	0.1728		0.114522	0.0390559		0.165698	0.0518009
0.508		0	0.0012	0.0402	0.1722	0.0432	0.27143	0.316432	0.16769	0.0036				0.0084	0.0204	0.471805	0.168637	0.320695	0.239219	0.67218	0.450489	0.0066	0.0006	0.0012	0	0.0276	0.0396	0.018	0.1698		0.112883	0.0385523		0.163452	0.0511749
0.509		0	0.0012	0.0396	0.1692	0.0426	0.26764	0.312168	0.164848	0.0036				0.0078	0.0198	0.465647	0.166269	0.315958	0.234955	0.665075	0.443857	0.0066	0.0006	0.0012	0	0.027	0.039	0.0174	0.1668		0.111206	0.0380025		0.161123	0.0505572
0.51		0	0.0006	0.039	0.1662	0.0414	0.263851	0.307905	0.162479	0.0036				0.0078	0.0192	0.459489	0.163427	0.311221	0.231166	0.658443	0.437225	0.0066	0.0006	0.0012	0	0.027	0.0378	0.0168	0.1638		0.109448	0.0374961		0.158861	0.0499533
0.511		0	0.0006	0.0378	0.1638	0.0408	0.260535	0.303642	0.160111	0.0036				0.0078	0.0192	0.453331	0.161058	0.306484	0.226902	0.651338	0.430593	0.006	0.0006	0.0012	0	0.0264	0.0372	0.0168	0.1614		0.107876	0.0370041		0.156644	0.0493235
0.512		0	0.0006	0.0372	0.1608	0.0402	0.257219	0.299378	0.157742	0.0036				0.0078	0.0186	0.447173	0.15869	0.301747	0.223113	0.644706	0.423961	0.006	0.0006	0.0006	0	0.0258	0.0366	0.0162	0.1584		0.106304	0.0364871		0.154374	0.0487285
0.513		0	0.0006	0.036	0.1584	0.0396	0.253429	0.295115	0.1549	0.0036				0.0072	0.018	0.441015	0.156321	0.29701	0.219323	0.638074	0.417803	0.006	0.0006	0.0006	0	0.0252	0.036	0.0162	0.156		0.104627	0.0359629		0.152209	0.0481374
0.514		0	0.0006	0.0354	0.1554	0.039	0.250114	0.290852	0.152531	0.0036				0.0072	0.018	0.434857	0.153953	0.292273	0.215533	0.630968	0.411172	0.006	0.0006	0.0006	0	0.0252	0.0354	0.0156	0.153		0.103055	0.0354461		0.150022	0.0475045
0.515		0	0.0006	0.0348	0.153	0.0384	0.246324	0.287062	0.150163	0.0036				0.0072	0.0174	0.429172	0.151584	0.28801	0.211744	0.624337	0.405013	0.006	0.0006	0.0006	0	0.0246	0.0342	0.0156	0.1506		0.10155	0.0349472		0.147916	0.0469294
0.516		0	0.0006	0.0336	0.1506	0.0378	0.243008	0.282799	0.147794	0.003				0.0066	0.0174	0.423014	0.148742	0.283273	0.207954	0.617705	0.398855	0.006	0.0006	0.0006	0	0.024	0.0336	0.015	0.1482		0.0999113	0.0344764		0.145721	0.0463394
0.517		0	0.0006	0.033	0.1482	0.0372	0.239692	0.279009	0.145426	0.003				0.0066	0.0168	0.41733	0.146373	0.279009	0.204165	0.611073	0.392697	0.006	0.0006	0.0006	0	0.024	0.033	0.015	0.1458		0.0984586	0.0340018		0.14369	0.0457532
0.518		0	0.0006	0.0324	0.1452	0.0366	0.236376	0.274746	0.143057	0.003				0.0066	0.0168	0.411172	0.144478	0.274272	0.200375	0.603967	0.386539	0.0054	0.0006	0.0006	0	0.0234	0.0324	0.0144	0.1428		0.0968866	0.0334854		0.141488	0.0451453
0.519		0	0.0006	0.0318	0.1428	0.036	0.23306	0.270956	0.140689	0.003				0.006	0.0162	0.405487	0.14211	0.270009	0.196585	0.597336	0.380381	0.0054	0	0.0006	0	0.0228	0.0318	0.0144	0.1404		0.095434	0.033011		0.139344	0.0445803
0.52		0	0.0006	0.0306	0.1404	0.0354	0.229745	0.266693	0.138794	0.003				0.006	0.0162	0.399803	0.139741	0.265746	0.19327	0.590704	0.374223	0.0054	0	0.0006	0	0.0228	0.0312	0.0138	0.138		0.0939146	0.0325279		0.137343	0.0439977
0.521		0	0.0006	0.03	0.138	0.0348	0.226429	0.262903	0.136426	0.003				0.006	0.0156	0.393645	0.137373	0.261482	0.18948	0.584072	0.368065	0.0054	0.0006	0.0006	0	0.0222	0.0306	0.0138	0.1356		0.092462	0.0320535		0.135282	0.0434009
0.522		0	0.0006	0.0294	0.1362	0.0342	0.223113	0.259114	0.134057	0.003				0.006	0.0156	0.38796	0.135004	0.257219	0.186164	0.57744	0.361907	0.0054	0	0.0006	0	0.0216	0.03	0.0132	0.1338		0.091076	0.0315898		0.133243	0.0428325
0.523		0	0.0006	0.0288	0.1338	0.0336	0.219797	0.255324	0.131689	0.003				0.006	0.015	0.382276	0.13311	0.252956	0.182848	0.570809	0.356222	0.0054	0	0.0006	0	0.0216	0.0294	0.0132	0.1314		0.0896233	0.0311155		0.131301	0.0422609
0.524		0	0.0006	0.0282	0.1314	0.033	0.216481	0.251535	0.129794	0.003				0.0054	0.015	0.376592	0.130741	0.248692	0.179532	0.564177	0.350538	0.0048	0	0.0006	0	0.021	0.0288	0.0132	0.129		0.0882233	0.0306493		0.129255	0.0417031
0.525		0	0.0006	0.0276	0.129	0.0324	0.213639	0.247745	0.127425	0.003				0.0054	0.0144	0.370907	0.128846	0.244903	0.176216	0.557545	0.34438	0.0048	0	0.0006	0	0.021	0.0282	0.0126	0.1266		0.0868232	0.0301997		0.127275	0.0411342
0.526		0	0.0006	0.027	0.1272	0.0318	0.210323	0.243955	0.12553	0.003				0.0054	0.0144	0.365696	0.126478	0.24064	0.172901	0.550913	0.338695	0.0048	0.0006	0.0006	0	0.0204	0.0282	0.0126	0.1248		0.0854899	0.0297439		0.125445	0.0405612
0.527		0	0.0006	0.0258	0.1248	0.0312	0.207481	0.24064	0.123636	0.003				0.0054	0.0138	0.360012	0.124583	0.23685	0.169585	0.544281	0.333011	0.0048	0	0.0006	0	0.0198	0.0276	0.012	0.1224		0.0841284	0.0293482		0.12342	0.040016
0.528		0	0.0006	0.0258	0.123	0.0306	0.204165	0.23685	0.121267	0.0024				0.0048	0.0138	0.354328	0.122215	0.232587	0.166269	0.53765	0.327327	0.0048	0	0.0006	0	0.0198	0.027	0.012	0.1206		0.0827424	0.0288904		0.121486	0.0394464
0.529		0	0.0006	0.0246	0.1206	0.03	0.201322	0.23306	0.119372	0.0024				0.0048	0.0138	0.349117	0.12032	0.228797	0.163426	0.531491	0.322116	0.0048	0	0.0006	0	0.0192	0.0264	0.012	0.1182		0.0813284	0.0284637		0.119692	0.0389239
0.53		0	0.0006	0.024	0.1188	0.0294	0.198007	0.229271	0.117478	0.0024				0.0048	0.0132	0.343906	0.118425	0.225008	0.160111	0.52486	0.316432	0.0048	0	0.0006	0	0.0192	0.0258	0.0114	0.1164		0.079995	0.0280079		0.117809	0.0383771
0.531		0	0.0006	0.024	0.1164	0.0288	0.195164	0.225955	0.115109	0.0024				0.0048	0.0132	0.338222	0.11653	0.220744	0.156795	0.518228	0.311221	0.0048	0	0.0006	0	0.0186	0.0252	0.0114	0.114		0.0787143	0.0275753		0.115896	0.0378175
0.532		0	0.0006	0.0234	0.1146	0.0288	0.191848	0.222639	0.113214	0.0024				0.0048	0.0126	0.333011	0.114635	0.217428	0.153952	0.51207	0.305536	0.0042	0	0.0006	0	0.0186	0.0252	0.0114	0.1122		0.0775002	0.0271373		0.11414	0.037293
0.533		0	0.0006	0.0228	0.1128	0.0282	0.189006	0.218849	0.111319	0.0024				0.0042	0.0126	0.3278	0.112267	0.213165	0.15111	0.505438	0.300326	0.0042	0	0.0006	0	0.018	0.0246	0.0108	0.1104		0.0762195	0.0267062		0.112219	0.03676
0.534		0	0.0006	0.0222	0.1104	0.0276	0.186164	0.215533	0.109425	0.0024				0.0042	0.0126	0.32259	0.110372	0.209849	0.148268	0.498806	0.295115	0.0042	0	0.0006	0	0.018	0.024	0.0108	0.108		0.0749247	0.0262963		0.110463	0.0362182
0.535		0	0.0006	0.0216	0.1086	0.027	0.183322	0.212218	0.10753	0.0024				0.0042	0.012	0.317379	0.108477	0.20606	0.145426	0.492648	0.289431	0.0042	0.0006	0.0006	0	0.0174	0.0234	0.0102	0.1062		0.0736966	0.0258965		0.108639	0.0356936
0.536		0	0.0006	0.021	0.1068	0.027	0.18048	0.208902	0.105635	0.0024				0.0042	0.012	0.312168	0.107056	0.20227	0.14211	0.48649	0.28422	0.0042	0	0.0006	0	0.0174	0.0234	0.0102	0.1044		0.0725352	0.0254834		0.10692	0.0351668
0.537		0	0.0006	0.0204	0.105	0.0264	0.177637	0.205586	0.10374	0.0024				0.0042	0.012	0.306958	0.105161	0.198954	0.139741	0.479858	0.279483	0.0042	0	0.0006	0	0.0168	0.0228	0.0102	0.1026		0.0713071	0.0250837		0.105222	0.0346428
0.538		0	0.0006	0.0198	0.1032	0.0258	0.174795	0.20227	0.101846	0.0024				0.0042	0.0114	0.302221	0.103267	0.195164	0.136899	0.4737	0.274272	0.0042	0	0.0006	0	0.0168	0.0222	0.0096	0.1008		0.070079	0.0246841		0.103458	0.0341405
0.539		0	0.0006	0.0198	0.1014	0.0252	0.171953	0.198954	0.100424	0.0024				0.0036	0.0114	0.29701	0.101372	0.191848	0.134057	0.467542	0.269535	0.0042	0	0.0006	0	0.0162	0.0222	0.0096	0.099		0.0689702	0.0242769		0.10176	0.0336364
0.54		0	0.0006	0.0192	0.0996	0.0252	0.169585	0.195638	0.0985296	0.0024				0.0036	0.0114	0.292273	0.099477	0.188533	0.131689	0.46091	0.264325	0.0042	0	0.0006	0	0.0162	0.0216	0.0096	0.0972		0.0678614	0.0238888		0.1001	0.0331085
0.541		0	0.0006	0.0186	0.0978	0.0246	0.166742	0.192322	0.0966348	0.0024				0.0036	0.0108	0.287062	0.0980559	0.184743	0.128846	0.454752	0.259588	0.0042	0	0.0006	0	0.0162	0.021	0.0096	0.0954		0.0666333	0.0234892		0.0984029	0.032599
0.542		0	0.0006	0.018	0.096	0.024	0.1639	0.18948	0.09474	0.0024				0.0036	0.0108	0.282325	0.0961611	0.181427	0.126478	0.448594	0.254851	0.0036	0	0.0006	0	0.0156	0.0204	0.009	0.0936		0.0654578	0.0231211		0.0966897	0.03212
0.543		0	0.0006	0.018	0.0948	0.024	0.161532	0.186164	0.0933189	0.0018				0.0036	0.0108	0.277588	0.0942663	0.178111	0.123636	0.442436	0.250114	0.0036	0	0.0006	0	0.0156	0.0204	0.009	0.0924		0.0644683	0.0227556		0.0951344	0.0316147
0.544		0	0.0006	0.0174	0.093	0.0234	0.158689	0.183322	0.0914241	0.0018				0.0036	0.0102	0.272851	0.0928452	0.174795	0.121267	0.436278	0.245377	0.0036	0	0.0006	0	0.015	0.0198	0.009	0.0906		0.0632928	0.0223874		0.0934883	0.0311292
0.545		0	0.0006	0.0168	0.0912	0.0228	0.156321	0.180006	0.090003	0.0018				0.0036	0.0102	0.268114	0.0909504	0.171479	0.118899	0.43012	0.24064	0.0036	0	0	0	0.015	0.0198	0.0084	0.0888		0.06217	0.0220202		0.0918501	0.0306396
0.546		0	0.0006	0.0162	0.09	0.0228	0.153479	0.177164	0.0881082	0.0018				0.003	0.0102	0.263377	0.0895293	0.168637	0.11653	0.423962	0.236376	0.0036	0	0	0	0.0144	0.0192	0.0084	0.0876		0.0611279	0.0216488		0.0903007	0.0301686
0.547		0	0.0006	0.0162	0.0882	0.0222	0.15111	0.173848	0.0866871	0.0018				0.003	0.0096	0.25864	0.0881082	0.165321	0.113688	0.418277	0.231639	0.0036	0	0	0	0.0144	0.0186	0.0084	0.0858		0.0600717	0.0212663		0.0886921	0.0296967
0.548		0	0.0006	0.0156	0.087	0.0216	0.148268	0.171006	0.085266	0.0018				0.003	0.0096	0.254377	0.0862134	0.162479	0.111319	0.412119	0.227376	0.0036	0	0.0006	0	0.0144	0.0186	0.0084	0.0846		0.0590155	0.0209154		0.0872927	0.0292116
0.549		0	0.0006	0.015	0.0852	0.0216	0.1459	0.168164	0.0833712	0.0018				0.003	0.0096	0.24964	0.0847923	0.159163	0.109425	0.405961	0.222639	0.0036	0	0	0	0.0138	0.018	0.0078	0.0828		0.0579594	0.0205592		0.0856387	0.0287357
0.55		0	0.0006	0.015	0.0834	0.021	0.143531	0.165321	0.0819501	0.0018				0.003	0.0096	0.245377	0.0833712	0.156321	0.107056	0.400277	0.218376	0.0036	0	0.0006	0	0.0138	0.018	0.0078	0.081		0.0569558	0.020208		0.0842611	0.0282718
0.551		0	0.0006	0.0144	0.0822	0.021	0.141163	0.162479	0.080529	0.0018				0.003	0.009	0.241113	0.0814764	0.153005	0.104688	0.394118	0.214112	0.0036	0	0	0	0.0132	0.0174	0.0078	0.0798		0.056019	0.019869		0.0826446	0.0278139
0.552		0	0.0006	0.0144	0.081	0.0204	0.138794	0.159637	0.0791079	0.0018				0.003	0.009	0.236376	0.0800553	0.150163	0.102793	0.388434	0.209849	0.0036	0	0	0	0.0132	0.0174	0.0078	0.0786		0.0550821	0.0195276		0.0812669	0.027348
0.553		0	0.0006	0.0138	0.0792	0.0198	0.136426	0.156795	0.0776868	0.0018				0.0024	0.009	0.232113	0.0786342	0.147321	0.100424	0.38275	0.205586	0.003	0	0	0	0.0126	0.0168	0.0072	0.0768		0.0540119	0.019192		0.0796642	0.0269226
0.554		0	0.0006	0.0132	0.078	0.0198	0.134057	0.153952	0.0762657	0.0018				0.0024	0.009	0.22785	0.0772131	0.144478	0.0980559	0.376591	0.201796	0.003	0	0	0	0.0126	0.0168	0.0072	0.0756		0.053075	0.018853		0.0782866	0.026454
0.555		0	0.0006	0.0132	0.0768	0.0192	0.131689	0.151584	0.0748446	0.0018				0.0024	0.0084	0.223586	0.075792	0.141636	0.0961611	0.370907	0.197533	0.003	0	0	0	0.0126	0.0162	0.0072	0.0744		0.0521908	0.0185429		0.0768635	0.0260108
0.556		0	0.0006	0.0126	0.075	0.0192	0.12932	0.148742	0.0729498	0.0018				0.0024	0.0084	0.219797	0.0743709	0.138794	0.0942663	0.365223	0.193743	0.003	0	0	0	0.012	0.0162	0.0072	0.0726		0.0511346	0.0181872		0.0754996	0.0255813
0.557		0	0	0.0126	0.0738	0.0186	0.126952	0.1459	0.0720024	0.0018				0.0024	0.0084	0.215533	0.0729498	0.135952	0.0918978	0.359538	0.18948	0.003	0	0	0	0.012	0.0156	0.0066	0.0714		0.0501837	0.0178735		0.074047	0.0251373
0.558		0	0	0.012	0.0726	0.018	0.125057	0.143531	0.0705813	0.0018				0.0024	0.0084	0.21127	0.0715287	0.133583	0.090003	0.353854	0.18569	0.003	0	0	0	0.012	0.0156	0.0066	0.0702		0.0492855	0.0176042		0.0727581	0.0246962
0.559		0	0	0.012	0.0714	0.018	0.122688	0.141163	0.0691602	0.0018				0.0024	0.0078	0.207481	0.0701076	0.130741	0.0881082	0.34817	0.181901	0.003	0	0	0	0.012	0.015	0.0066	0.069		0.0484679	0.017281		0.0713942	0.0242726
0.56		0	0	0.0114	0.0702	0.018	0.12032	0.13832	0.0677391	0.0018				0.0024	0.0078	0.203217	0.0686865	0.127899	0.0862134	0.342485	0.178111	0.003	0	0	0	0.0114	0.015	0.0066	0.0678		0.047531	0.0169423		0.0700383	0.023833
0.561		0	0	0.0114	0.069	0.0174	0.118425	0.135952	0.066318	0.0018				0.0024	0.0078	0.199428	0.0672654	0.125531	0.0843186	0.337274	0.174322	0.003	0	0	0	0.0114	0.0144	0.0066	0.0666		0.0466994	0.0166574		0.0687711	0.0234293
0.562		0	0	0.0108	0.0678	0.0174	0.116057	0.133583	0.0648969	0.0012				0.0024	0.0078	0.195638	0.066318	0.123162	0.0824238	0.33159	0.171006	0.003	0	0	0	0.0108	0.0144	0.006	0.0654		0.0457485	0.0163702		0.0674961	0.0230193
0.563		0	0	0.0108	0.0666	0.0168	0.114162	0.130741	0.0639495	0.0012				0.0018	0.0072	0.191848	0.0648969	0.12032	0.080529	0.326379	0.167216	0.003	0	0	0	0.0108	0.0144	0.006	0.0642		0.0449169	0.0160608		0.0661618	0.0226187
0.564		0	0	0.0102	0.0648	0.0168	0.111793	0.128373	0.0625284	0.0012				0.0018	0.0072	0.188059	0.0634758	0.117951	0.0791079	0.320695	0.1639	0.0024	0	0	0	0.0108	0.0138	0.006	0.0624		0.043966	0.0157436		0.0648493	0.0222104
0.565		0	0	0.0102	0.0642	0.0162	0.109898	0.126004	0.061581	0.0012				0.0018	0.0072	0.184269	0.0625284	0.115583	0.0772131	0.315484	0.160584	0.0024	0	0	0	0.0108	0.0138	0.006	0.0618		0.0432537	0.0154754		0.0637164	0.0218098
0.566		0	0	0.0102	0.063	0.0162	0.108004	0.123636	0.0601599	0.0012				0.0018	0.0072	0.180953	0.0611073	0.113214	0.0753183	0.3098	0.156795	0.0024	0	0	0	0.0102	0.0132	0.006	0.0606		0.0424888	0.0151776		0.0624117	0.0214014
0.567		0	0	0.0096	0.0618	0.0156	0.106109	0.121267	0.0587388	0.0012				0.0018	0.0072	0.177164	0.0601599	0.110846	0.0738972	0.304589	0.153479	0.0024	0	0	0	0.0102	0.0132	0.006	0.0594		0.0415905	0.0149085		0.0612709	0.0210024
0.568		0	0	0.0096	0.0606	0.0156	0.104214	0.119372	0.0577914	0.0012				0.0018	0.0066	0.173848	0.0587388	0.108477	0.0720024	0.299378	0.150163	0.0024	0	0	0	0.0102	0.0132	0.0054	0.0582		0.0409309	0.0146488		0.0600255	0.020625
0.569		0	0	0.009	0.0594	0.015	0.101846	0.117004	0.056844	0.0012				0.0018	0.0066	0.170058	0.0577914	0.106109	0.0705813	0.294168	0.146847	0.0024	0	0	0	0.0096	0.0126	0.0054	0.057		0.0400326	0.0143613		0.0588097	0.0202372
0.57		0	0	0.009	0.0582	0.015	0.0999507	0.114635	0.0554229	0.0012				0.0018	0.0066	0.166742	0.0563703	0.104214	0.0686865	0.288957	0.143531	0.0024	0	0	0	0.0096	0.0126	0.0054	0.0558		0.0392677	0.0140635		0.0576688	0.0198521
0.571		0	0	0.009	0.0576	0.015	0.0980559	0.112267	0.0544755	0.0012				0.0018	0.0066	0.163427	0.0554229	0.101846	0.0672654	0.283746	0.140689	0.0024	0	0	0	0.0096	0.012	0.0054	0.0552		0.038622	0.0137825		0.0565872	0.0194769
0.572		0	0	0.0084	0.0564	0.0144	0.0961611	0.110372	0.0530544	0.0012				0.0018	0.006	0.159637	0.0540018	0.099477	0.0658443	0.279009	0.137373	0.0024	0	0	0	0.009	0.012	0.0054	0.054		0.0377764	0.0135449		0.0553714	0.0191119
0.573		0	0	0.0084	0.0552	0.0144	0.0942663	0.108004	0.052107	0.0012				0.0018	0.006	0.156321	0.0530544	0.0975822	0.0644232	0.273799	0.134057	0.0024	0	0	0	0.009	0.012	0.0048	0.0528		0.0370641	0.0132538		0.0542523	0.0187342
0.574		0	0	0.0078	0.054	0.0138	0.0928452	0.106109	0.0511596	0.0012				0.0018	0.006	0.153479	0.052107	0.0952137	0.0625284	0.269062	0.131215	0.0024	0	0	0	0.009	0.0114	0.0048	0.0516		0.0363237	0.0130482		0.0531628	0.0183902
0.575		0	0	0.0078	0.0534	0.0138	0.0909504	0.104214	0.0502122	0.0012				0.0018	0.006	0.150163	0.0511596	0.0933189	0.0611073	0.263851	0.128373	0.0024	0	0	0	0.009	0.0114	0.0048	0.051		0.0357307	0.0127985		0.0521483	0.0180142
0.576		0	0	0.0078	0.0522	0.0138	0.0890556	0.101846	0.0487911	0.0012				0.0018	0.006	0.146847	0.0502122	0.0914241	0.0596862	0.259114	0.12553	0.0024	0	0	0	0.0084	0.0114	0.0048	0.0498		0.0349658	0.0125009		0.0510884	0.0176658
0.577		0	0	0.0072	0.051	0.0132	0.0871608	0.0999507	0.0478437	0.0012				0.0018	0.006	0.144005	0.0487911	0.0890556	0.0582651	0.254377	0.122688	0.0024	0	0	0	0.0084	0.0108	0.0048	0.0486		0.0341728	0.0122699		0.0499989	0.0173231
0.578		0	0	0.0072	0.0504	0.0132	0.0857397	0.0980559	0.0468963	0.0012				0.0012	0.0054	0.140689	0.0478437	0.0871608	0.0573177	0.24964	0.119846	0.0024	0	0	0	0.0084	0.0108	0.0048	0.048		0.0336324	0.0120457		0.0489686	0.0169825
0.579		0	0	0.0072	0.0492	0.0126	0.0838449	0.0956874	0.0459489	0.0012				0.0012	0.0054	0.137847	0.0468963	0.085266	0.0558966	0.244903	0.117004	0.0024	0	0	0	0.0078	0.0108	0.0042	0.0468		0.0328535	0.0117672		0.0479008	0.0166505
0.58		0	0	0.0066	0.0486	0.0126	0.0824238	0.0937926	0.0450015	0.0012				0.0012	0.0054	0.134531	0.0459489	0.0833712	0.0544755	0.240166	0.114162	0.0024	0	0	0	0.0078	0.0102	0.0042	0.0462		0.0322464	0.0115593		0.0468784	0.0163019
0.581		0	0	0.0066	0.0474	0.012	0.080529	0.0918978	0.0440541	0.0012				0.0012	0.0054	0.131689	0.0450015	0.0814764	0.0530544	0.235429	0.111793	0.0024	0	0	0	0.0078	0.0102	0.0042	0.045		0.0315201	0.0113121		0.0459152	0.0159659
0.582		0.0006	0	0.0066	0.0468	0.012	0.0791079	0.090003	0.0431067	0.0012				0.0012	0.0054	0.128846	0.0440541	0.0795816	0.0516333	0.230692	0.108951	0.0024	0	0	0	0.0078	0.0102	0.0042	0.0444		0.0310464	0.0110674		0.0449599	0.0156223
0.583		0	0	0.006	0.0456	0.012	0.0772131	0.0885819	0.0421593	0.0012				0.0012	0.0048	0.126004	0.0431067	0.0776868	0.0506859	0.225955	0.106583	0.0018	0	0	0	0.0072	0.0096	0.0042	0.0432		0.030306	0.0108757		0.0438763	0.0153104
0.584		0.0006	0	0.006	0.045	0.0114	0.075792	0.0866871	0.0412119	0.0012				0.0012	0.0048	0.123162	0.0421593	0.0762657	0.0492648	0.221692	0.10374	0.0018	0	0	0	0.0072	0.0096	0.0042	0.0426		0.0297657	0.0106437		0.0429802	0.014993
0.585		0.0006	0	0.006	0.0438	0.0114	0.0743709	0.0847923	0.0402645	0.0012				0.0012	0.0048	0.120793	0.0412119	0.0743709	0.0483174	0.217428	0.101372	0.0018	0	0	0	0.0072	0.0096	0.0036	0.0414		0.0291586	0.010409		0.0420684	0.014696
0.586		0	0	0.006	0.0432	0.0114	0.0724761	0.0828975	0.0393171	0.0006				0.0012	0.0048	0.117951	0.0402645	0.0724761	0.0468963	0.212691	0.0990033	0.0018	0	0	0	0.0072	0.009	0.0036	0.0408		0.0284323	0.0102002		0.0411052	0.0143654
0.587		0.0006	0	0.0054	0.042	0.0108	0.071055	0.0810027	0.0383697	0.0006				0.0012	0.0048	0.115109	0.0393171	0.071055	0.0459489	0.208428	0.0966348	0.0018	0	0	0	0.0072	0.009	0.0036	0.0396		0.0277586	0.00997413		0.0402308	0.0140565
0.588		0	0	0.0054	0.0414	0.0108	0.0696339	0.0795816	0.037896	0.0006				0.0012	0.0048	0.112741	0.0388434	0.0691602	0.0445278	0.204165	0.0942663	0.0018	0	0	0	0.0066	0.009	0.0036	0.039		0.0272568	0.00980799		0.0393564	0.0137582
0.589		0	0	0.0054	0.0408	0.0108	0.0682128	0.0776868	0.0369486	0.0006				0.0012	0.0048	0.109898	0.037896	0.0677391	0.0435804	0.199901	0.0918978	0.0018	0	0	0	0.0066	0.009	0.0036	0.0384		0.0267165	0.00958413		0.0385196	0.0134494
0.59		0.0006	0	0.0054	0.0396	0.0102	0.0667917	0.0762657	0.0360012	0.0006				0.0012	0.0042	0.10753	0.0369486	0.0658443	0.042633	0.195638	0.090003	0.0018	0	0	0	0.0066	0.0084	0.0036	0.0372		0.0261621	0.00937272		0.0375998	0.013165
0.591		0.0006	0	0.0048	0.039	0.0102	0.0653706	0.0743709	0.0350538	0.0006				0.0012	0.0042	0.105161	0.0360012	0.0644232	0.0412119	0.191375	0.0876345	0.0018	0	0	0	0.0066	0.0084	0.0036	0.0366		0.025555	0.00916541		0.0367629	0.0128654
0.592		0.0006	0	0.0048	0.0384	0.0102	0.0639495	0.0729498	0.0345801	0.0006				0.0012	0.0042	0.102319	0.0350538	0.0630021	0.0402645	0.187585	0.085266	0.0018	0	0	0	0.0066	0.0084	0.0036	0.036		0.0251199	0.00897889		0.0359557	0.012579
0.593		0.0006	0	0.0048	0.0372	0.0096	0.0625284	0.0715287	0.0336327	0.0006				0.0012	0.0042	0.0999507	0.0345801	0.061581	0.0393171	0.183322	0.0833712	0.0018	0	0	0	0.006	0.0078	0.003	0.0348		0.0244989	0.00878785		0.0350576	0.0123041
0.594		0.0006	0	0.0048	0.0366	0.0096	0.0611073	0.0696339	0.0326853	0.0006				0.0012	0.0042	0.0975822	0.0336327	0.0596862	0.0383697	0.179532	0.0810027	0.0018	0	0	0	0.006	0.0078	0.003	0.0342		0.0239585	0.008564		0.0342504	0.0120237
0.595		0.0006	0	0.0048	0.036	0.0096	0.0596862	0.0682128	0.0322116	0.0006				0.0012	0.0042	0.0952137	0.033159	0.0582651	0.0374223	0.175269	0.0791079	0.0018	0	0	0	0.006	0.0078	0.003	0.0336		0.0235234	0.0083775		0.0335023	0.0117321
0.596		0.0006	0	0.0042	0.0354	0.009	0.0582651	0.0667917	0.0312642	0.0006				0.0012	0.0042	0.0933189	0.0322116	0.056844	0.0364749	0.171479	0.0772131	0.0018	0	0	0	0.006	0.0078	0.003	0.033		0.0229023	0.00821416		0.0327839	0.0114727
0.597		0	0	0.0042	0.0342	0.009	0.0573177	0.0648969	0.0307905	0.0006				0.0012	0.0042	0.0909504	0.0317379	0.0554229	0.0355275	0.16769	0.0753183	0.0012	0	0	0	0.0054	0.0072	0.003	0.0318		0.0223339	0.00803111		0.0319154	0.0112205
0.598		0.0006	0	0.0042	0.0336	0.009	0.0558966	0.0634758	0.0298431	0.0006				0.0006	0.0042	0.0885819	0.0307905	0.0540018	0.0345801	0.1639	0.0734235	0.0012	0	0	0	0.0054	0.0072	0.003	0.0312		0.0219128	0.00781814		0.0311299	0.0109578
0.599		0.0006	0	0.0042	0.033	0.0084	0.0544755	0.0620547	0.0288957	0.0006				0.0006	0.0036	0.0866871	0.0298431	0.0525807	0.0336327	0.160111	0.0715287	0.0012	0	0	0	0.0054	0.0072	0.003	0.0306		0.0213584	0.00763811		0.0303739	0.0107043
0.6		0.0006	0	0.0036	0.0324	0.0084	0.0535281	0.0606336	0.028422	0.0006				0.0006	0.0036	0.0843186	0.0293694	0.0516333	0.0326853	0.156321	0.0696339	0.0012	0	0	0	0.0054	0.0072	0.003	0.03		0.0209093	0.00749379		0.0296851	0.010439
0.601		0.0006	0	0.0036	0.0318	0.0084	0.052107	0.0592125	0.0279483	0.0006				0.0006	0.0036	0.0824238	0.0288957	0.0502122	0.0317379	0.152531	0.0677391	0.0012	0	0	0	0.0054	0.0066	0.003	0.0294		0.0204742	0.00730729		0.0289588	0.0101848
0.602		0.0006	0	0.0036	0.0312	0.0078	0.0506859	0.0577914	0.0270009	0.0006				0.0006	0.0036	0.0800553	0.0279483	0.0487911	0.0307905	0.149215	0.0658443	0.0012	0	0	0	0.0054	0.0066	0.003	0.0288		0.0199198	0.00712735		0.0282403	0.00993829
0.603		0.0006	0	0.0036	0.0306	0.0078	0.0497385	0.056844	0.0265272	0.0006				0.0006	0.0036	0.0781605	0.0274746	0.04737	0.0303168	0.145426	0.0639495	0.0012	0	0	0	0.0048	0.0066	0.0024	0.0282		0.01959	0.0069972		0.0275061	0.00969096
0.604		0.0006	0	0.0036	0.03	0.0078	0.0483174	0.0554229	0.0255798	0.0006				0.0006	0.003	0.0762657	0.0265272	0.0464226	0.0293694	0.14211	0.0625284	0.0012	0	0	0	0.0048	0.0066	0.0024	0.0276		0.0191022	0.0068051		0.026839	0.00947086
0.605		0.0006	0	0.003	0.0288	0.0078	0.04737	0.0540018	0.0251061	0.0006				0.0006	0.003	0.0743709	0.0260535	0.0450015	0.028422	0.138794	0.0606336	0.0012	0	0	0	0.0048	0.006	0.0024	0.0264		0.0185864	0.00664936		0.0261047	0.00923907
0.606		0.0006	0	0.003	0.0282	0.0072	0.0459489	0.0525807	0.0246324	0.0006				0.0006	0.003	0.0724761	0.0251061	0.0440541	0.0274746	0.135005	0.0592125	0.0012	0	0	0	0.0048	0.006	0.0024	0.0258		0.0180847	0.00647511		0.0254455	0.0089906
0.607		0.0006	0	0.003	0.0276	0.0072	0.0450015	0.0511596	0.0241587	0.0006				0.0006	0.003	0.0705813	0.0246324	0.042633	0.0270009	0.132162	0.0573177	0.0012	0	0	0	0.0048	0.006	0.0024	0.0252		0.0177022	0.0063139		0.0248455	0.008777
0.608		0.0006	0	0.003	0.027	0.0072	0.0440541	0.0502122	0.0232113	0.0006				0.0006	0.003	0.0686865	0.0241587	0.0416856	0.0260535	0.128846	0.0558966	0.0012	0	0	0	0.0042	0.006	0.0024	0.0246		0.0173197	0.00617801		0.024208	0.00855651
0.609		0.0006	0	0.003	0.0264	0.0072	0.042633	0.0487911	0.0227376	0.0006				0.0006	0.003	0.0667917	0.023685	0.0407382	0.0255798	0.12553	0.0544755	0.0012	0	0	0	0.0042	0.006	0.0024	0.024		0.0168846	0.0059916		0.0236375	0.00833104
0.61		0.0006	0	0.003	0.0258	0.0066	0.0416856	0.0478437	0.0222639	0.0006				0.0006	0.003	0.0648969	0.0227376	0.0393171	0.0246324	0.122215	0.0525807	0.0012	0	0	0	0.0042	0.0054	0.0024	0.0234		0.0164881	0.00587376		0.0229112	0.00809959
0.611		0.0006	0	0.0024	0.0252	0.0066	0.0407382	0.0464226	0.0217902	0.0006				0.0006	0.003	0.0630021	0.0222639	0.0383697	0.0241587	0.118899	0.0511596	0.0012	0	0	0	0.0042	0.0054	0.0024	0.0228		0.016039	0.00572983		0.0223408	0.00787412
0.612		0.0006	0	0.0024	0.0246	0.0066	0.0397908	0.0454752	0.0208428	0.0006				0.0006	0.0024	0.061581	0.0217902	0.0374223	0.0232113	0.116057	0.0497385	0.0012	0	0	0	0.0042	0.0054	0.0018	0.0222		0.0156565	0.00559407		0.021725	0.00769235
0.613		0.0006	0	0.0024	0.024	0.0066	0.0388434	0.0440541	0.0203691	0.0006				0.0006	0.003	0.0596862	0.0213165	0.0360012	0.0222639	0.112741	0.0483174	0.0012	0	0	0	0.0036	0.0054	0.0018	0.0216		0.0152741	0.00543291		0.0210954	0.00746243
0.614		0.0006	0	0.0024	0.0234	0.006	0.037896	0.0431067	0.0198954	0.0006				0.0006	0.0024	0.0582651	0.0203691	0.0350538	0.0217902	0.109898	0.0468963	0.0012	0	0	0	0.0036	0.0054	0.0018	0.021		0.0148776	0.00531488		0.0205171	0.007275
0.615		0.0006	0	0.0024	0.0228	0.006	0.0364749	0.0421593	0.0194217	0.0006				0.0006	0.0024	0.0563703	0.0198954	0.0341064	0.0213165	0.107056	0.0454752	0.0012	0	0	0	0.0036	0.0054	0.0018	0.0204		0.0144951	0.00515964		0.0199762	0.00707228
0.616		0.0006	0	0.0024	0.0228	0.006	0.0355275	0.0407382	0.018948	0.0006				0.0006	0.0024	0.0549492	0.0194217	0.033159	0.0208428	0.104214	0.0440541	0.0012	0	0	0	0.0036	0.0048	0.0018	0.0204		0.0141793	0.0050107		0.0194651	0.00688426
0.617		0.0006	0	0.0024	0.0222	0.006	0.0345801	0.0397908	0.0184743	0.0006				0.0006	0.0024	0.0535281	0.018948	0.0322116	0.0198954	0.101372	0.042633	0.0012	0	0	0	0.0036	0.0048	0.0018	0.0198		0.0138495	0.0048806		0.0189242	0.00669081
0.618		0.0006	0	0.0024	0.0216	0.0054	0.0336327	0.0383697	0.0180006	0.0006				0.0006	0.0024	0.052107	0.0184743	0.0312642	0.0194217	0.0985296	0.0416856	0.0012	0	0	0	0.0036	0.0048	0.0018	0.0192		0.0134003	0.00473168		0.0184427	0.00650427
0.619		0.0006	0	0.0018	0.021	0.0054	0.0326853	0.0374223	0.0170532	0.0006				0.0006	0.0024	0.0502122	0.0180006	0.0303168	0.018948	0.0956874	0.0402645	0.0012	0	0	0	0.003	0.0048	0.0018	0.0186		0.0129512	0.00461357		0.0178643	0.00630704
0.62		0.0006	0	0.0018	0.0204	0.0054	0.0317379	0.0364749	0.0170532	0.0006				0.0006	0.0024	0.0487911	0.0175269	0.0293694	0.0180006	0.0928452	0.0388434	0.0012	0	0	0	0.003	0.0048	0.0018	0.018		0.012674	0.00448885		0.0173235	0.00611368
0.621		0.0006	0	0.0018	0.0198	0.0054	0.0312642	0.0355275	0.0161058	0.0006				0.0006	0.0024	0.04737	0.0170532	0.028422	0.0175269	0.0904767	0.037896	0.0012	0	0	0	0.003	0.0042	0.0018	0.0174		0.0123442	0.0043784		0.016834	0.00595488
0.622		0.0006	0	0.0018	0.0192	0.0048	0.0303168	0.0345801	0.0161058	0.0006				0.0006	0.0024	0.0459489	0.0165795	0.0274746	0.0170532	0.0876345	0.0364749	0.0012	0	0	0	0.003	0.0042	0.0018	0.0168		0.0120003	0.00426566		0.0163228	0.0057618
0.623		0.0006	0	0.0018	0.0186	0.0048	0.0293694	0.0336327	0.0156321	0				0.0006	0.0024	0.0445278	0.0161058	0.0265272	0.0165795	0.085266	0.0355275	0.0006	0	0	0	0.003	0.0042	0.0012	0.0162		0.0116038	0.00415569		0.0157959	0.00561041
0.624		0.0006	0	0.0018	0.018	0.0048	0.028422	0.0326853	0.0151584	0.0006				0.0006	0.0024	0.0435804	0.0156321	0.0260535	0.0161058	0.0824238	0.0345801	0.0006	0.0006	0	0	0.003	0.0042	0.0012	0.0156		0.0113406	0.00400528		0.015411	0.00543052
0.625		0.0006	0	0.0018	0.0174	0.0048	0.0274746	0.0317379	0.0146847	0				0.0006	0.0018	0.0421593	0.0151584	0.0251061	0.0156321	0.0800553	0.033159	0.0006	0	0	0	0.003	0.0042	0.0012	0.015		0.0109441	0.00389558		0.0148544	0.00527258
0.626		0.0006	0	0.0018	0.0174	0.0042	0.0270009	0.0307905	0.014211	0.0006				0.0006	0.0018	0.0407382	0.0146847	0.0241587	0.0151584	0.0776868	0.0322116	0.0006	0.0006	0	0	0.003	0.0036	0.0012	0.015		0.0107336	0.00379494		0.0144399	0.00510745
0.627		0.0006	0	0.0012	0.0168	0.0042	0.0260535	0.0298431	0.0137373	0				0.0006	0.0018	0.0393171	0.014211	0.023685	0.0146847	0.0753183	0.0312642	0.0006	0	0	0	0.0024	0.0036	0.0012	0.0144		0.0102704	0.00370261		0.0139425	0.00495916
0.628		0.0006	0	0.0012	0.0162	0.0042	0.0251061	0.0288957	0.0132636	0				0.0006	0.0018	0.037896	0.0137373	0.0227376	0.0137373	0.0729498	0.0303168	0.0006	0.0006	0	0	0.0024	0.0036	0.0012	0.0138		0.0099406	0.00357243		0.0134984	0.00478887
0.629		0.0006	0	0.0012	0.0156	0.0042	0.0241587	0.0279483	0.0127899	0				0.0006	0.0018	0.0369486	0.0132636	0.0217902	0.0132636	0.0705813	0.0288957	0.0006	0	0	0	0.0024	0.0036	0.0012	0.0132		0.00961077	0.00344235		0.0130089	0.00463478
0.63		0.0006	0	0.0012	0.015	0.0042	0.023685	0.0270009	0.0123162	0				0.0006	0.0018	0.0355275	0.0127899	0.0213165	0.0127899	0.0682128	0.0279483	0.0006	0	0	0	0.0024	0.0036	0.0012	0.0126		0.00933357	0.00333725		0.0125866	0.00447475
0.631		0.0006	0	0.0012	0.015	0.0042	0.0227376	0.0260535	0.0118425	0				0.0006	0.0018	0.0345801	0.0123162	0.0203691	0.0123162	0.066318	0.0270009	0.0006	0	0	0	0.0024	0.0036	0.0012	0.0126		0.0090704	0.00322034		0.0122313	0.00434382
0.632		0.0006	0	0.0012	0.0144	0.0036	0.0222639	0.0255798	0.0118425	0				0.0006	0.0018	0.033159	0.0118425	0.0198954	0.0123162	0.0639495	0.0260535	0.0006	0	0	0	0.0024	0.003	0.0012	0.012		0.0088318	0.00316299		0.011801	0.00418869
0.633		0.0006	0	0.0012	0.0138	0.0036	0.0213165	0.0246324	0.0113688	0				0.0006	0.0012	0.0322116	0.0113688	0.018948	0.0118425	0.061581	0.0251061	0.0006	0	0	0	0.0024	0.003	0.0012	0.0114		0.00850197	0.00303284		0.0113411	0.00404034
0.634		0.0006	0	0.0012	0.0132	0.0036	0.0208428	0.023685	0.0108951	0				0.0006	0.0012	0.0307905	0.0113688	0.0184743	0.0113688	0.0596862	0.0241587	0.0006	0	0	0	0.0018	0.003	0.0012	0.0108		0.00822477	0.0029277		0.0109405	0.00390879
0.635		0.0006	0	0.0012	0.0132	0.0036	0.0198954	0.0227376	0.0104214	0				0.0006	0.0012	0.0298431	0.0108951	0.0175269	0.0108951	0.0573177	0.0232113	0.0006	0.0006	0	0	0.0018	0.003	0.0012	0.0108		0.0079616	0.0028108		0.0105931	0.00374829
0.636		0.0006	0	0.0006	0.0126	0.003	0.0194217	0.0222639	0.0099477	0				0.0006	0.0012	0.0288957	0.0104214	0.0170532	0.0104214	0.0554229	0.0222639	0.0006	0	0	0	0.0018	0.003	0.0006	0.0102		0.0076037	0.00276659		0.0101549	0.00363319
0.637		0.0006	0	0.0012	0.012	0.003	0.0184743	0.0213165	0.0099477	0				0.0006	0.0012	0.0279483	0.0099477	0.0165795	0.0099477	0.0535281	0.0213165	0.0006	0.0006	0	0	0.0018	0.003	0.0006	0.0096		0.00739317	0.00262354		0.00982924	0.00349945
0.638		0.0006	0	0.0006	0.012	0.003	0.0180006	0.0208428	0.009474	0				0	0.0012	0.0265272	0.009474	0.0156321	0.009474	0.0516333	0.0208428	0.0006	0	0	0	0.0018	0.0024	0.0006	0.0096		0.0071686	0.0025806		0.00936146	0.00338258
0.639		0.0006	0	0.0006	0.0114	0.003	0.0175269	0.0198954	0.0090003	0				0.0006	0.0012	0.0255798	0.009474	0.0151584	0.0090003	0.0497385	0.0198954	0.0006	0	0	0	0.0018	0.0024	0.0006	0.009		0.0068914	0.00247527		0.0090654	0.00324893
0.64		0.0006	0	0.0006	0.0108	0.003	0.0165795	0.018948	0.0085266	0				0.0006	0.0012	0.0246324	0.0090003	0.0146847	0.0085266	0.0478437	0.018948	0.0006	0.0006	0	0	0.0018	0.0024	0.0006	0.0084		0.00656157	0.00234516		0.00873973	0.00311527
0.641		0.0006	0	0.0006	0.0108	0.003	0.0161058	0.0184743	0.0080529	0				0.0006	0.0012	0.023685	0.0085266	0.0137373	0.0080529	0.0459489	0.0184743	0.0006	0.0006	0	0	0.0018	0.0024	0.0006	0.0084		0.00640367	0.00228479		0.00841406	0.00299057
0.642		0.0006	0	0.0006	0.0102	0.0024	0.0151584	0.0175269	0.0080529	0				0	0.0012	0.0227376	0.0085266	0.0132636	0.0080529	0.0440541	0.0175269	0.0006	0.0006	0	0	0.0018	0.0024	0.0006	0.0078		0.0060598	0.00217121		0.00807261	0.00286964
0.643		0.0006	0	0.0006	0.0096	0.0024	0.0146847	0.0170532	0.0075792	0				0	0.0012	0.0217902	0.0080529	0.0127899	0.0075792	0.0421593	0.0165795	0.0006	0.0006	0	0	0.0012	0.0024	0.0006	0.0072		0.00583523	0.0020967		0.00767194	0.00274772
0.644		0.0006	0	0.0006	0.0096	0.0024	0.014211	0.0161058	0.0071055	0				0.0006	0.0012	0.0208428	0.0075792	0.0123162	0.0071055	0.0407382	0.0161058	0.0006	0.0006	0	0	0.0012	0.0018	0.0006	0.0072		0.0056247	0.00200537		0.00740548	0.00264795
0.645		0.0006	0	0.0006	0.009	0.0024	0.0137373	0.0156321	0.0071055	0				0.0006	0.0012	0.0198954	0.0071055	0.0118425	0.0071055	0.0388434	0.0151584	0.0006	0.0006	0	0	0.0012	0.0018	0.0006	0.0066		0.00545277	0.00193554		0.00707192	0.00252067
0.646		0.0006	0	0.0006	0.0084	0.0024	0.0127899	0.0146847	0.0066318	0				0	0.0006	0.018948	0.0071055	0.0108951	0.0066318	0.0374223	0.0146847	0.0006	0.0006	0	0	0.0012	0.0018	0.0006	0.006		0.00512293	0.00180549		0.00669296	0.00243161
0.647		0.0006	0	0.0006	0.0084	0.0018	0.0123162	0.014211	0.0061581	0				0	0.0006	0.0184743	0.0066318	0.0104214	0.0061581	0.0355275	0.0137373	0.0006	0.0006	0	0	0.0012	0.0018	0.0006	0.006		0.00489837	0.0017573		0.0063969	0.00231345
0.648		0.0006	0	0.0006	0.0078	0.0018	0.0118425	0.0137373	0.0061581	0				0.0006	0.0006	0.0175269	0.0066318	0.0099477	0.0061581	0.0341064	0.0132636	0.0006	0.0006	0	0	0.0012	0.0018	0.0006	0.0054		0.00472643	0.00168738		0.00618966	0.0022096
0.649		0.0006	0	0.0006	0.0072	0.0018	0.0113688	0.0127899	0.0056844	0				0.0006	0.0006	0.0165795	0.0061581	0.009474	0.0056844	0.0322116	0.0127899	0.0006	0.0006	0	0	0.0006	0.0018	0.0006	0.0048		0.00444923	0.00158224		0.00581859	0.00209425
0.65		0.0006	0	0.0006	0.0072	0.0018	0.0108951	0.0123162	0.0056844	0				0	0.0006	0.0156321	0.0056844	0.0090003	0.0052107	0.0307905	0.0118425	0	0.0006	0	0	0.0006	0.0018	0	0.0048		0.00434397	0.00152621		0.00541003	0.00200799
0.651		0.0006	0	0.0006	0.0066	0.0018	0.0099477	0.0118425	0.0052107	0				0	0.0006	0.0146847	0.0056844	0.0085266	0.0052107	0.0293694	0.0113688	0	0.0006	0	0	0.0006	0.0018	0	0.0042		0.00406677	0.00142736		0.00516529	0.0019108
0.652		0.0006	0	0.0006	0.0066	0.0018	0.009474	0.0113688	0.004737	0				0	0.0006	0.014211	0.0052107	0.0080529	0.004737	0.0279483	0.0108951	0.0006	0.0006	0	0	0.0006	0.0012	0	0.0042		0.00390887	0.0013674		0.00492844	0.00182013
0.653		0.0006	0	0	0.006	0.0012	0.0090003	0.0104214	0.004737	0				0	0.0006	0.0132636	0.0052107	0.0075792	0.004737	0.0265272	0.0099477	0	0.0006	0	0	0.0006	0.0012	0	0.0036		0.00355097	0.00129751		0.00461659	0.0017231
0.654		0.0006	0	0	0.006	0.0012	0.0085266	0.0099477	0.0042633	0				0	0.0006	0.0127899	0.004737	0.0071055	0.0042633	0.0251061	0.009474	0	0.0006	0	0	0.0006	0.0012	0	0.0036		0.00339307	0.00123738		0.00437974	0.00163378
0.655		0.0006	0	0	0.0054	0.0012	0.0080529	0.009474	0.0042633	0				0	0.0006	0.0118425	0.0042633	0.0066318	0.0037896	0.023685	0.0090003	0	0.0006	0	0	0.0006	0.0012	0	0.003		0.00322113	0.00116725		0.00407578	0.00153663
0.656		0.0006	0	0	0.0048	0.0012	0.0075792	0.0090003	0.0037896	0				0	0.0006	0.0113688	0.0042633	0.0061581	0.0037896	0.0222639	0.0085266	0	0.0006	0	0	0.0006	0.0012	0	0.0024		0.00299657	0.00109339		0.00386064	0.00144954
0.657		0.0006	0	0	0.0048	0.0012	0.0071055	0.0085266	0.0037896	0				0	0.0006	0.0104214	0.0037896	0.0056844	0.0033159	0.0208428	0.0075792	0	0.0006	0	0	0.0006	0.0012	0	0.0024		0.0028913	0.0010373		0.00356458	0.00134502
0.658		0.0012	0	0	0.0042	0.0012	0.0066318	0.0080529	0.0033159	0				0	0.0006	0.0099477	0.0037896	0.0056844	0.0033159	0.0194217	0.0071055	0	0.0006	0	0	0	0.0012	0	0.0018		0.0027334	0.000949996		0.00334155	0.00126716
0.659		0.0006	0	0	0.0042	0.0006	0.0061581	0.0071055	0.0033159	0				0	0.0006	0.0090003	0.0033159	0.0052107	0.0028422	0.0180006	0.0066318	0	0.0006	0	0	0	0.0012	0	0.0018		0.00244217	0.000889499		0.00307509	0.00116815
0.66		0.0006	0	0	0.0036	0.0006	0.0056844	0.0066318	0.0028422	0				0	0.0006	0.0085266	0.0033159	0.004737	0.0028422	0.0170532	0.0061581	0	0.0006	0	0	0	0.0006	0	0.0012		0.0022176	0.000814919		0.00285206	0.00110983
0.661		0.0006	0	0	0.0036	0.0006	0.0052107	0.0061581	0.0028422	0				0	0	0.0075792	0.0028422	0.0042633	0.0023685	0.0156321	0.0056844	0	0.0006	0	0	0	0.0006	0	0.0012		0.00211233	0.000759094		0.00254811	0.001016
0.662		0.0006	0	0	0.003	0.0006	0.004737	0.0056844	0.0023685	0				0	0	0.0071055	0.0028422	0.0037896	0.0023685	0.014211	0.0052107	0	0.0006	0	0	0	0.0006	0	0.0006		0.00188777	0.000685011		0.00233297	0.000930468
0.663		0.0006	0	0	0.003	0.0006	0.0042633	0.0052107	0.0018948	0				0	0	0.0066318	0.0023685	0.0037896	0.0018948	0.0132636	0.004737	0	0.0006	0	0	0	0.0006	0	0.0006		0.00172987	0.00062564		0.00215533	0.000867506
0.664		0.0006	0	0	0.0024	0.0006	0.0042633	0.004737	0.0018948	0				0	0	0.0056844	0.0023685	0.0033159	0.0018948	0.0118425	0.0042633	0	0.0006	0	0	0	0.0006	0	0		0.00161057	0.000580972		0.00191059	0.000773695
0.665		0.0006	0	0	0.0024	0.0006	0.0033159	0.0042633	0.0018948	0				0	0	0.0052107	0.0018948	0.0028422	0.0014211	0.0108951	0.0037896	0	0.0006	0	0	0	0.0006	0	0		0.00145267	0.000499988		0.00170334	0.000707663
0.666		0.0012	0.0006	0.0006	0.0024	0.0006	0.0037896	0.0042633	0.0018948	0.0006				0.0006	0.0006	0.0052107	0.0023685	0.0028422	0.0018948	0.0104214	0.0037896	0.0006	0.0006	0.0006	0.0006	0	0.0006	0	0		0.00177197	0.000451449		0.00192045	0.0006582
0.667

## Sheet: Figure 4. Norm TF Curves
Time 0		22050905M2 Milt	22050902M2 Milt	22050901M1 Milt	22071111 Milt	22071104 Milt	21123009 Milt	21123010 Milt	21123011 Milt	22031001 Milt				22050909 L1	22071107	21123007	21123006	21123004	21123003	21123002	21123001	22050903	22050910L2	22050904L1	22050902L1	22071113	22071109	22071108	22071102		Mean Miltenyi	SE Miltenyi		Mean Lactate	SE Lactate
0		0.00155521	0.000538213	0	0.0010211	0.000479386	0.00387597	0.0036961	0.00241692	0.00283286				0.00122249	0.000544366	0.00354724	0.0026137	0.00218579	0.00142146	0.00691928	0.0023088	0.00047259	0.000568182	0.00165289	0.00140056	0	0.000402253	0	0.117136		0.00182397	0.000452562		0.00889971	0.00699892
0.001		0.00155521	0.000538213	0	0.0010211	0.000479386	0.00339147	0.00328542	0.00241692	0.00283286				0.00244499	0.000544366	0.00322477	0.00209096	0.00218579	0.0010661	0.0062603	0.0020202	0.00047259	0.000568182	0.00165289	0.00140056	0	0.000402253	0	0.117136		0.00172451	0.000406401		0.00884186	0.00700044
0.002		0.00155521	0.000538213	0	0.000680735	0.000479386	0.00242248	0.00246407	0.00181269	0.00283286				0.00122249	0	0.00257981	0.00209096	0.00182149	0.000710732	0.00527183	0.001443	0.00047259	0.000568182	0.00165289	0.00140056	0	0.000402253	0	0.116722		0.00142063	0.00032373		0.00852242	0.00699149
0.003		0.00155521	0	0	0.000680735	0	0.00193798	0.00205339	0.00120846	0				0.00122249	0	0.00193486	0.00104548	0.0010929	0.000710732	0.00461285	0.0011544	0	0.000568182	0	0	0	0	0	0.116722		0.000826197	0.000276022		0.00806648	0.00701947
0.004		0.000777605	0	0	0.000340368	0	0.00145349	0.00164271	0.00060423	0				0.00122249	0	0.00161238	0.00104548	0.000728597	0.000355366	0.00395387	0.000865801	0	0.000568182	0	0	0	0.000402253	0	0.116722		0.000535378	0.000202365		0.00796727	0.00702425
0.005		0.000777605	0	0	0.000340368	0	0.00145349	0.00123203	0.00060423	0				0	0	0.00128991	0.00104548	0.000728597	0.000355366	0.0029654	0.000577201	0	0.000568182	0	0	0	0	0	0.116722		0.000489747	0.00017769		0.00776575	0.00703561
0.006		0.000777605	0	0	0	0	0.000968992	0.000821355	0.00060423	0				0.00122249	0	0.00096743	0.000522739	0.000364299	0	0.00230643	0.000577201	0	0.000568182	0	0	0	0.000402253	0	0.116722		0.000352465	0.000134497		0.0077283	0.00703711
0.007		0.00155521	0.000538213	0	0	0	0.000484496	0.000410678	0	0				0	0	0.000644953	0.000522739	0.000364299	0	0.00197694	0.0002886	0.00047259	0.000568182	0	0	0	0.000402253	0	0.116722		0.000332066	0.000161755		0.00762265	0.00704335
0.008		0.00155521	0.000538213	0	0.000340368	0.000479386	0	0.000410678	0	0				0.00122249	0.000544366	0.000322477	0.000522739	0	0	0.00131796	0.0002886	0.00047259	0.000568182	0	0	0.00045045	0.000402253	0.000419287	0.116722		0.000369317	0.000156943		0.00770333	0.00703773
0.009		0.00155521	0.000538213	0	0.000680735	0.000958773	0	0	0	0				0.00122249	0.000544366	0.000322477	0.000522739	0	0	0.000658979	0	0.00094518	0.000568182	0	0	0.000900901	0.000804505	0.000838574	0.117136		0.00041477	0.000177176		0.00777901	0.00705961
0.01		0.00233281	0.00107643	0.000442282	0.0010211	0.00143816	0	0	0	0				0.00122249	0.00108873	0	0	0	0	0.000329489	0	0.00141777	0.00113636	0.00165289	0	0.00135135	0.00120676	0.00125786	0.117136		0.000701198	0.000260156		0.00798747	0.00704718
0.011		0.00233281	0.00161464	0.000442282	0.00170184	0.00239693	0	0	0	0				0.00122249	0.00217746	0	0.000522739	0.000364299	0.000355366	0.000329489	0.0002886	0.00236295	0.00113636	0.00165289	0.00140056	0.00225225	0.00201126	0.00167715	0.117964		0.000943167	0.000331106		0.00848234	0.00706959
0.012		0.00311042	0.00269107	0.000884564	0.00238257	0.0033557	0	0	0	0				0.00244499	0.00272183	0.000322477	0.000522739	0.000364299	0.000710732	0	0.000577201	0.00330813	0.00170455	0.00165289	0.00140056	0.00315315	0.00281577	0.00251572	0.118377		0.00138048	0.00046461		0.00891203	0.00707104
0.013		0.00466563	0.00322928	0.00132685	0.00340368	0.00431448	0	0.000410678	0.00060423	0				0.00244499	0.00381056	0.000322477	0.00104548	0.0010929	0.0010661	0	0.000865801	0.00425331	0.00227273	0.00330579	0.00280112	0.00405405	0.00362027	0.0033543	0.119205		0.00199498	0.000597018		0.0095947	0.00708337
0.014		0.00544323	0.00430571	0.00176913	0.00442478	0.00575264	0.000484496	0.000410678	0.00060423	0				0.00366748	0.00489929	0.00096743	0.00156822	0.00145719	0.00142146	0.000329489	0.0011544	0.00567108	0.00284091	0.00330579	0.00280112	0.00540541	0.00482703	0.00461216	0.120033		0.00257721	0.000745021		0.0103101	0.0070949
0.015		0.00699844	0.00592034	0.00265369	0.00544588	0.00767018	0.000968992	0.000821355	0.00120846	0				0.00366748	0.00653239	0.00128991	0.00209096	0.00218579	0.0021322	0.000658979	0.0017316	0.00708885	0.00397727	0.00495868	0.00420168	0.00720721	0.00643604	0.00587002	0.120861		0.00352082	0.000936692		0.0113056	0.0070913
0.016		0.00855365	0.00699677	0.00353826	0.00680735	0.00910834	0.00145349	0.00164271	0.00181269	0				0.00488998	0.00816549	0.00193486	0.0026137	0.00327869	0.00284293	0.000988468	0.0025974	0.00897921	0.00454545	0.00661157	0.00560224	0.00900901	0.00804505	0.00754717	0.122103		0.00443481	0.00108315		0.0124846	0.00710473
0.017		0.0108865	0.00861141	0.00442282	0.00850919	0.0110259	0.00193798	0.00205339	0.00302115	0.00283286				0.00611247	0.00979858	0.00257981	0.00365917	0.00437158	0.00355366	0.00164745	0.0031746	0.0108696	0.00568182	0.00661157	0.0070028	0.0108108	0.00965406	0.00922432	0.123758		0.00592235	0.00119498		0.0136569	0.00714477
0.018		0.0124417	0.0107643	0.00530739	0.010211	0.0134228	0.00290698	0.00287474	0.00362538	0.00283286				0.00733496	0.011976	0.00354724	0.00470465	0.00546448	0.00461976	0.00263591	0.0040404	0.0132325	0.00738636	0.00826446	0.00840336	0.0130631	0.0116653	0.0113208	0.125		0.00715413	0.00140774		0.0151662	0.00714106
0.019		0.0147745	0.0123789	0.00663423	0.0119129	0.0158198	0.00339147	0.0036961	0.00483384	0.00283286				0.00855746	0.0141535	0.00451467	0.00575013	0.00692168	0.00568586	0.00329489	0.00519481	0.0155955	0.00852273	0.00991736	0.0112045	0.0153153	0.0136766	0.0134172	0.126656		0.00847495	0.00163997		0.0167736	0.00716067
0.02		0.0178849	0.01507	0.0075188	0.0139551	0.0182167	0.00484496	0.00492813	0.0060423	0.00283286				0.00977995	0.016331	0.00580458	0.00731835	0.00837887	0.00710732	0.00461285	0.00634921	0.018431	0.0102273	0.0115702	0.012605	0.018018	0.0164924	0.0155136	0.128311		0.0101437	0.0019127		0.0185532	0.00717051
0.021		0.0202177	0.0172228	0.00928793	0.0163376	0.0206136	0.00581395	0.00616016	0.00725076	0.00566572				0.0122249	0.0190528	0.00709449	0.00888657	0.00983607	0.00817342	0.00560132	0.00779221	0.020794	0.0125	0.014876	0.0154062	0.0207207	0.0189059	0.0180294	0.130381		0.0120634	0.00201901		0.0206422	0.00719106
0.022		0.0233281	0.0199139	0.0106148	0.0183799	0.0234899	0.00678295	0.0073922	0.00845921	0.00566572				0.0134474	0.0217746	0.00838439	0.0104548	0.0116576	0.00959488	0.00691928	0.00923521	0.0241021	0.0142045	0.0165289	0.0182073	0.0234234	0.0217216	0.0209644	0.13245		0.0137807	0.00232583		0.0226919	0.00722068
0.023		0.0272162	0.022605	0.0123839	0.0207624	0.0263663	0.00823643	0.00862423	0.00966767	0.00566572				0.0158924	0.0244965	0.00999678	0.012023	0.0134791	0.0113717	0.00856672	0.0106782	0.0274102	0.0164773	0.0198347	0.0210084	0.0265766	0.0245374	0.0238994	0.134934		0.0157253	0.00266096		0.0250739	0.00725664
0.024		0.0303266	0.0258342	0.014153	0.0234854	0.029722	0.00920543	0.00985626	0.0114804	0.00849858				0.0183374	0.0277627	0.0116092	0.014114	0.0156648	0.0131485	0.0102142	0.0121212	0.0307183	0.0193182	0.0214876	0.0238095	0.0301802	0.0277554	0.0268344	0.137003		0.0180624	0.00288038		0.0275049	0.00726797
0.025		0.0349922	0.0290635	0.0163644	0.0258679	0.0325983	0.0106589	0.011499	0.0132931	0.0113314				0.0195599	0.0310289	0.013544	0.0162049	0.0178506	0.0149254	0.0118616	0.0138528	0.0344991	0.0215909	0.0247934	0.0280112	0.0337838	0.0309735	0.0301887	0.139487		0.0206299	0.00312173		0.0301347	0.00730478
0.026		0.0388802	0.0322928	0.0181336	0.0285909	0.035954	0.0121124	0.0131417	0.0151057	0.0113314				0.0232274	0.0337507	0.0154789	0.0182959	0.0200364	0.0167022	0.0135091	0.015873	0.0382798	0.025	0.0280992	0.0308123	0.0373874	0.0345937	0.033543	0.142384		0.0228381	0.00346989		0.0329358	0.00735106
0.027		0.0435459	0.0360603	0.0207873	0.0316542	0.0393097	0.0140504	0.0147844	0.0169184	0.0141643				0.0256724	0.0375612	0.0174137	0.0203868	0.0225865	0.0188344	0.015486	0.0176046	0.0425331	0.0278409	0.031405	0.035014	0.040991	0.0378117	0.0373166	0.145281		0.0256972	0.00374442		0.0358587	0.00740447
0.028		0.0482115	0.0398278	0.0229987	0.0347175	0.0431448	0.0155039	0.0168378	0.0187311	0.0169972				0.0281174	0.0413718	0.0193486	0.0230005	0.0251366	0.0209666	0.0174629	0.0196248	0.0467864	0.0306818	0.0363636	0.0392157	0.045045	0.0418343	0.0410901	0.148179		0.0285522	0.00405652		0.0390141	0.00745524
0.029		0.0528771	0.0435953	0.0256524	0.0377808	0.0465005	0.0174419	0.0188912	0.021148	0.01983				0.0317848	0.0451824	0.0216059	0.0250915	0.0276867	0.0230988	0.0194399	0.021645	0.0515123	0.0346591	0.0396694	0.0434174	0.0490991	0.0458568	0.0448637	0.151076		0.0315241	0.00430603		0.0422306	0.00750618
0.03		0.0583204	0.047901	0.0283061	0.0408441	0.0503356	0.0193798	0.0209446	0.023565	0.01983				0.0342298	0.0489929	0.0238633	0.0277052	0.0302368	0.0255864	0.0217463	0.0239538	0.0562382	0.0380682	0.0429752	0.047619	0.0536036	0.0498793	0.0486373	0.154387		0.0343807	0.00474459		0.0454827	0.00758148
0.031		0.0637636	0.0522067	0.031402	0.0442478	0.05465	0.0213178	0.0229979	0.0253776	0.0226629				0.0378973	0.0533478	0.0261206	0.0308416	0.0331512	0.0277186	0.0240527	0.0262626	0.0609641	0.0420455	0.0479339	0.0518207	0.0581081	0.0539019	0.0528302	0.157699		0.0376252	0.00511839		0.0490435	0.00764864
0.032		0.0692068	0.0570506	0.0340557	0.0476515	0.0584851	0.0232558	0.0250513	0.0277946	0.0283286				0.0415648	0.0571584	0.0287004	0.0334553	0.0360656	0.0302061	0.0263591	0.0285714	0.0661626	0.0460227	0.0512397	0.057423	0.0626126	0.0583266	0.0574423	0.16101		0.0412089	0.00539228		0.052645	0.00772642
0.033		0.0746501	0.0613563	0.0371517	0.0510551	0.0627996	0.0251938	0.0275154	0.0302115	0.0311615				0.0452323	0.0615133	0.0309578	0.036069	0.03898	0.033049	0.0286656	0.0308802	0.0713611	0.05	0.0561983	0.0616246	0.0675676	0.0627514	0.0616352	0.164735		0.0445661	0.00573946		0.0563263	0.00783165
0.034		0.0808709	0.0662002	0.04069	0.0544588	0.0666347	0.0276163	0.0295688	0.0326284	0.0339943				0.0488998	0.0658683	0.0335376	0.0392054	0.0418944	0.0355366	0.0313015	0.0334776	0.0770321	0.0545455	0.061157	0.0672269	0.0725225	0.0671762	0.0662474	0.168046		0.0480736	0.00612801		0.0602297	0.00791497
0.035		0.0870918	0.0715823	0.0437859	0.0582029	0.0709492	0.0295543	0.0320329	0.0356495	0.0368272				0.0525672	0.0707676	0.0364399	0.0423419	0.045173	0.0383795	0.0339374	0.036075	0.0827032	0.0590909	0.0661157	0.0728291	0.0774775	0.0720032	0.0708595	0.171772		0.0517418	0.00655402		0.0642833	0.00801904
0.036		0.0933126	0.0769645	0.0473242	0.0619469	0.075743	0.0319767	0.0344969	0.0380665	0.0424929				0.0562347	0.0751225	0.0390197	0.0454783	0.0484517	0.0412225	0.0365733	0.0386724	0.0883743	0.0636364	0.0710744	0.0784314	0.0824324	0.0768302	0.075891	0.175911		0.0558138	0.00691697		0.0683347	0.00815547
0.037		0.100311	0.0818084	0.0513047	0.0660313	0.0800575	0.0343992	0.036961	0.0404834	0.0453258				0.0611247	0.0800218	0.041922	0.0486147	0.0513661	0.0444208	0.0392092	0.0415584	0.094518	0.0681818	0.0760331	0.0840336	0.0878378	0.0816573	0.0805031	0.179636		0.0596314	0.00736699		0.0725399	0.00826854
0.038		0.107309	0.0877287	0.054843	0.0697754	0.0848514	0.0368217	0.0398357	0.0435045	0.0509915				0.0647922	0.0849211	0.0448243	0.0522739	0.0550091	0.0472637	0.0418451	0.0444444	0.100662	0.0732955	0.0809917	0.0896359	0.0936937	0.0864843	0.0859539	0.183775		0.0639624	0.00777984		0.0768666	0.0084133
0.039		0.114308	0.0931109	0.0588235	0.0738598	0.0891659	0.0392442	0.0422998	0.0459215	0.0566572				0.0696822	0.0898204	0.0477265	0.0554104	0.0582878	0.050462	0.0448105	0.0473304	0.106805	0.0784091	0.0859504	0.0952381	0.0990991	0.0917136	0.0909853	0.187914		0.0681545	0.00819878		0.0812278	0.00855388
0.04		0.121306	0.0990312	0.0632464	0.0779442	0.0939597	0.0416667	0.0451745	0.0489426	0.0623229				0.0733496	0.0947197	0.0509513	0.0590695	0.0619308	0.0536603	0.0477759	0.0502165	0.113422	0.0840909	0.0909091	0.10084	0.104955	0.0969429	0.0960168	0.192053		0.0726216	0.00861919		0.0856814	0.00870106
0.041		0.129082	0.104952	0.0672269	0.0820286	0.0987536	0.0445736	0.0480493	0.0519637	0.0679887				0.0782396	0.100163	0.0538536	0.0627287	0.0655738	0.0568586	0.0507414	0.0533911	0.12051	0.0892045	0.0975207	0.107843	0.11036	0.102172	0.101468	0.196606		0.0771798	0.0090848		0.0904522	0.00888964
0.042		0.136081	0.11141	0.0716497	0.0864534	0.103547	0.0469961	0.050924	0.0549849	0.0736544				0.0831296	0.105607	0.0570784	0.0663879	0.0692168	0.0604122	0.0537068	0.0562771	0.127127	0.0948864	0.102479	0.113445	0.116667	0.107401	0.106918	0.200745		0.0817446	0.00953927		0.0950928	0.0090466
0.043		0.143857	0.11733	0.0760725	0.0908781	0.108821	0.0499031	0.0537988	0.058006	0.0793201				0.0880196	0.110506	0.0603031	0.070047	0.0728597	0.0636105	0.0566722	0.0597403	0.134216	0.100568	0.109091	0.120448	0.122523	0.113033	0.112369	0.205298		0.086443	0.0100238		0.0999565	0.00924396
0.044		0.151633	0.123789	0.0804954	0.0953029	0.114094	0.0528101	0.0566735	0.0610272	0.0849858				0.0929095	0.11595	0.0635279	0.0737062	0.0765027	0.0671642	0.0596376	0.0629149	0.141777	0.10625	0.11405	0.127451	0.128829	0.118262	0.11782	0.209851		0.0912012	0.0105319		0.104788	0.00945362
0.045		0.160187	0.130248	0.0853605	0.0997277	0.118888	0.0552326	0.0599589	0.0640483	0.0906516				0.0977995	0.121938	0.0667527	0.0773654	0.0801457	0.0707178	0.0629325	0.0660895	0.148866	0.1125	0.120661	0.133053	0.135135	0.123894	0.12369	0.214404		0.0960335	0.0110856		0.109746	0.00965779
0.046		0.16874	0.137244	0.0902256	0.104493	0.124161	0.0581395	0.0628337	0.0670695	0.0963173				0.102689	0.127382	0.0699774	0.0810246	0.084153	0.0742715	0.0662273	0.0695527	0.1569	0.11875	0.127273	0.140056	0.141441	0.129525	0.12956	0.219371		0.101025	0.0116714		0.114885	0.00990266
0.047		0.176516	0.143703	0.0950907	0.108918	0.129434	0.0610465	0.0661191	0.0706949	0.104816				0.108802	0.132825	0.0735247	0.0852065	0.0881603	0.0778252	0.0695222	0.0730159	0.164461	0.125	0.132231	0.147059	0.147748	0.135157	0.13501	0.223924		0.10626	0.0121357		0.119967	0.0101005
0.048		0.18507	0.1507	0.100398	0.113683	0.135187	0.064438	0.0694045	0.073716	0.110482				0.113692	0.138813	0.0770719	0.0893884	0.0918033	0.0817342	0.0728171	0.0764791	0.172495	0.13125	0.138843	0.154062	0.154505	0.141191	0.1413	0.228891		0.111453	0.0126948		0.125271	0.0103563
0.049		0.194401	0.157696	0.105263	0.118448	0.14046	0.067345	0.0726899	0.0767372	0.11898				0.118582	0.144257	0.0806192	0.0930476	0.0958106	0.0852878	0.076112	0.0799423	0.180529	0.138068	0.145455	0.161064	0.160811	0.146822	0.14717	0.233858		0.116891	0.0133293		0.130465	0.0106154
0.05		0.202955	0.165231	0.110571	0.123213	0.145733	0.0702519	0.0759754	0.0803625	0.124646				0.124694	0.150245	0.0841664	0.0972295	0.0998179	0.0891969	0.0797364	0.0836941	0.188563	0.144886	0.152066	0.168067	0.167568	0.152856	0.153459	0.238825		0.122104	0.0139021		0.135942	0.0108628
0.051		0.212286	0.172228	0.11632	0.128319	0.151486	0.0736434	0.0792608	0.0833837	0.133144				0.129584	0.156233	0.0877136	0.101411	0.104189	0.0931059	0.0830313	0.0871573	0.19707	0.151705	0.158678	0.17507	0.174775	0.15889	0.159329	0.243791		0.127786	0.0145276		0.141358	0.01114
0.052		0.221617	0.179763	0.121628	0.133424	0.157239	0.0765504	0.0825462	0.0870091	0.141643				0.135697	0.162221	0.0912609	0.105593	0.108197	0.0970149	0.0866557	0.0909091	0.205577	0.158523	0.165289	0.182073	0.181532	0.164924	0.165618	0.248758		0.133491	0.0151848		0.146865	0.0114079
0.053		0.230949	0.187298	0.127377	0.138189	0.162991	0.0799419	0.0862423	0.0906344	0.150142				0.141809	0.168209	0.0951306	0.109775	0.112568	0.101279	0.0902801	0.0946609	0.214083	0.165909	0.173554	0.190476	0.188739	0.170957	0.171908	0.254139		0.139307	0.0158045		0.152717	0.0117145
0.054		0.24028	0.195371	0.133127	0.143295	0.168744	0.0833333	0.0895277	0.0942598	0.15864				0.147922	0.174741	0.0986778	0.113957	0.116576	0.105188	0.0939044	0.0984127	0.223062	0.172727	0.180165	0.197479	0.195946	0.177393	0.178616	0.259106		0.145175	0.0164668		0.158367	0.0120166
0.055		0.249611	0.202906	0.138877	0.148741	0.174497	0.0867248	0.0932238	0.0978852	0.167139				0.154034	0.180729	0.102548	0.118662	0.120947	0.109453	0.0971993	0.102453	0.232042	0.180114	0.186777	0.204482	0.203153	0.183427	0.184906	0.264487		0.151067	0.0170958		0.164088	0.0123082
0.056		0.25972	0.21098	0.145069	0.153846	0.180249	0.0901163	0.0965092	0.101511	0.172805				0.160147	0.187262	0.106417	0.122844	0.125319	0.113362	0.101153	0.106205	0.241021	0.1875	0.195041	0.212885	0.21036	0.189863	0.191614	0.269868		0.156756	0.0177843		0.170054	0.0126485
0.057		0.269829	0.219053	0.151261	0.159292	0.186481	0.0935078	0.100205	0.105136	0.181303				0.165037	0.193794	0.110287	0.127026	0.12969	0.117626	0.104778	0.110245	0.250473	0.195455	0.201653	0.219888	0.218018	0.196299	0.198323	0.275248		0.162896	0.0184968		0.175865	0.0129808
0.058		0.279938	0.227126	0.15701	0.164738	0.192713	0.0968992	0.103901	0.108761	0.189802				0.171149	0.200327	0.114157	0.13173	0.134062	0.121891	0.108402	0.114286	0.259924	0.203409	0.208264	0.228291	0.225225	0.202735	0.204612	0.281043		0.168988	0.0192154		0.181844	0.0133286
0.059		0.290047	0.235737	0.163644	0.170184	0.198945	0.100291	0.107598	0.112387	0.201133				0.178484	0.206315	0.118026	0.136435	0.138434	0.12651	0.112356	0.118326	0.269376	0.211364	0.216529	0.236695	0.232883	0.209171	0.21174	0.286424		0.175552	0.0199924		0.188067	0.0136734
0.06		0.300156	0.243811	0.169836	0.17563	0.204698	0.104167	0.111704	0.116012	0.209632				0.184597	0.213391	0.122219	0.140617	0.142805	0.130775	0.11598	0.122367	0.279301	0.219318	0.22314	0.243697	0.240541	0.215607	0.218449	0.292219		0.181738	0.0206684		0.194064	0.0140336
0.061		0.310264	0.252422	0.176471	0.181076	0.21093	0.107558	0.1154	0.119637	0.21813				0.190709	0.219924	0.126088	0.145321	0.147541	0.135039	0.119934	0.126407	0.289225	0.227273	0.231405	0.252101	0.248649	0.222446	0.225157	0.297599		0.187988	0.0214097		0.200301	0.0144113
0.062		0.321151	0.261033	0.183105	0.186862	0.217641	0.111434	0.119097	0.123263	0.226629				0.196822	0.226456	0.130281	0.150026	0.151913	0.139659	0.123888	0.130736	0.299149	0.235795	0.239669	0.260504	0.256306	0.228882	0.232285	0.303394		0.194468	0.0221898		0.20661	0.0147898
0.063		0.332037	0.270183	0.189739	0.192308	0.223873	0.11531	0.123203	0.127492	0.235127				0.204156	0.233533	0.13415	0.154731	0.156648	0.144279	0.127842	0.134776	0.309546	0.244318	0.246281	0.268908	0.264414	0.23572	0.239413	0.309189		0.20103	0.0229454		0.212994	0.0151846
0.064		0.342924	0.278794	0.196373	0.198094	0.230105	0.118702	0.126899	0.131118	0.243626				0.210269	0.240065	0.138342	0.159435	0.16102	0.148543	0.131796	0.139105	0.319943	0.252273	0.254545	0.277311	0.272523	0.242558	0.246541	0.314983		0.207404	0.0237442		0.219328	0.0155921
0.065		0.353033	0.287944	0.20345	0.20388	0.236817	0.122578	0.131006	0.135347	0.254958				0.217604	0.247142	0.142535	0.16414	0.165756	0.153163	0.13575	0.143434	0.33034	0.261364	0.26281	0.285714	0.280631	0.249397	0.253669	0.320778		0.214335	0.0245052		0.225889	0.0160012
0.066		0.363919	0.297094	0.210526	0.209666	0.243049	0.126453	0.134702	0.138973	0.263456				0.223716	0.254219	0.146727	0.168845	0.170492	0.157783	0.139703	0.147763	0.340737	0.269886	0.271074	0.294118	0.288739	0.256235	0.260797	0.326987		0.220871	0.0253025		0.232364	0.0164209
0.067		0.374806	0.306243	0.217603	0.215453	0.24976	0.130329	0.138809	0.143202	0.271955				0.231051	0.261296	0.150919	0.174072	0.175228	0.162402	0.143657	0.152092	0.351607	0.278977	0.279339	0.302521	0.296847	0.263073	0.268344	0.332781		0.227573	0.0260646		0.239013	0.0168442
0.068		0.385692	0.315393	0.224679	0.221579	0.256472	0.134205	0.142916	0.146828	0.283286				0.238386	0.268372	0.155111	0.178777	0.179964	0.167377	0.147611	0.156421	0.362476	0.2875	0.287603	0.310924	0.305405	0.270314	0.275472	0.33899		0.234561	0.0269114		0.245669	0.0172815
0.069		0.396579	0.325081	0.232198	0.227706	0.263183	0.138081	0.147023	0.151057	0.291785				0.244499	0.275449	0.159303	0.183481	0.184699	0.171997	0.151895	0.16075	0.373346	0.296591	0.295868	0.319328	0.313964	0.277152	0.283019	0.345199		0.24141	0.0276914		0.252284	0.0177285
0.07		0.408243	0.33423	0.239717	0.233492	0.269895	0.141957	0.151129	0.155287	0.300283				0.251834	0.282526	0.163818	0.188709	0.189435	0.176972	0.155848	0.165368	0.384688	0.30625	0.304132	0.329132	0.322523	0.284393	0.290566	0.350993		0.248248	0.0285081		0.259199	0.01819
0.071		0.419129	0.343918	0.247236	0.239619	0.276606	0.145833	0.155236	0.158912	0.308782				0.259169	0.289603	0.16801	0.193413	0.194171	0.181592	0.160132	0.169986	0.395558	0.315341	0.312397	0.337535	0.330631	0.291633	0.298113	0.357202		0.25503	0.029314		0.265905	0.0186307
0.072		0.430016	0.353068	0.254755	0.245745	0.283797	0.150194	0.159343	0.163142	0.320113				0.266504	0.297224	0.172525	0.198641	0.199271	0.186567	0.164415	0.174315	0.4069	0.324432	0.320661	0.345938	0.33964	0.298874	0.30566	0.363411		0.262241	0.0301238		0.272811	0.019081
0.073		0.44168	0.362756	0.262716	0.252212	0.290508	0.15407	0.16345	0.167372	0.328612				0.272616	0.3043	0.17704	0.203346	0.204007	0.191542	0.168369	0.178932	0.418242	0.334091	0.328926	0.354342	0.348198	0.306114	0.313208	0.370033		0.269264	0.0309566		0.279582	0.019555
0.074		0.452566	0.372982	0.270234	0.258339	0.297699	0.15843	0.167967	0.171601	0.339943				0.279951	0.311922	0.181232	0.208573	0.208743	0.196517	0.172652	0.18355	0.430057	0.34375	0.338843	0.364146	0.356757	0.313355	0.321174	0.376242		0.27664	0.0317931		0.286716	0.0200695
0.075		0.463453	0.38267	0.278195	0.264806	0.30441	0.162306	0.172074	0.175831	0.348442				0.287286	0.319543	0.185747	0.2138	0.213843	0.201493	0.176936	0.188167	0.441399	0.352841	0.347107	0.372549	0.365315	0.320595	0.328721	0.382864		0.283576	0.032574		0.293638	0.0205213
0.076		0.474339	0.392357	0.286157	0.270933	0.311601	0.166667	0.176591	0.18006	0.356941				0.294621	0.326619	0.190261	0.218505	0.218944	0.206468	0.181219	0.193074	0.453214	0.3625	0.355372	0.382353	0.374324	0.327836	0.336688	0.389073		0.290627	0.0333222		0.300692	0.0210173
0.077		0.486003	0.402045	0.294118	0.2774	0.318792	0.170543	0.180698	0.18429	0.368272				0.301956	0.334241	0.194776	0.223732	0.224044	0.211443	0.185502	0.197691	0.465028	0.372159	0.363636	0.390756	0.383333	0.335479	0.344654	0.395695		0.298018	0.0342315		0.307758	0.0215034
0.078		0.49689	0.412271	0.302079	0.283867	0.325983	0.174903	0.185216	0.18852	0.376771				0.310513	0.341862	0.199291	0.22896	0.22878	0.216418	0.189786	0.202309	0.476843	0.382386	0.373554	0.39916	0.391892	0.342719	0.352621	0.402318		0.305166	0.0349984		0.314963	0.0220111
0.079		0.507776	0.421959	0.310482	0.290334	0.333174	0.179264	0.189322	0.193353	0.388102				0.317848	0.349483	0.203805	0.234187	0.23388	0.221748	0.194069	0.207215	0.488658	0.392045	0.381818	0.408964	0.400901	0.350362	0.360587	0.40894		0.312641	0.0358104		0.322157	0.0225096
0.08		0.518663	0.432185	0.318885	0.297141	0.340364	0.183624	0.19384	0.197583	0.396601				0.325183	0.357104	0.20832	0.239415	0.23898	0.226724	0.198682	0.212121	0.500473	0.401705	0.391736	0.417367	0.40991	0.358005	0.368553	0.415563		0.319876	0.0365755		0.329365	0.0230046
0.081		0.529549	0.441873	0.326847	0.303608	0.347555	0.187984	0.198357	0.201813	0.405099				0.332518	0.365269	0.213157	0.244642	0.24408	0.232054	0.202965	0.217027	0.512287	0.411932	0.4	0.427171	0.418919	0.365648	0.37652	0.422185		0.326965	0.0373236		0.336648	0.0235087
0.082		0.541213	0.452099	0.335692	0.310075	0.354746	0.192345	0.202875	0.206042	0.416431				0.341076	0.372891	0.217672	0.249869	0.24918	0.237385	0.207249	0.221645	0.524102	0.421591	0.409917	0.435574	0.427928	0.37329	0.384486	0.428808		0.334613	0.0382188		0.343916	0.0240128
0.083		0.551322	0.462325	0.344096	0.316882	0.361937	0.196705	0.207392	0.210876	0.424929				0.348411	0.380512	0.222509	0.255097	0.254645	0.24236	0.211532	0.22684	0.536389	0.431818	0.418182	0.445378	0.436937	0.380933	0.392453	0.43543		0.341829	0.038909		0.351214	0.0245258
0.084		0.562208	0.472013	0.352499	0.323349	0.369607	0.201066	0.21191	0.215106	0.433428				0.356968	0.388677	0.227024	0.260324	0.259745	0.24769	0.216145	0.231746	0.548204	0.441477	0.426446	0.453782	0.445946	0.388576	0.400419	0.442467		0.349021	0.039662		0.358477	0.02501
0.085		0.573095	0.482239	0.360902	0.330157	0.376798	0.205426	0.216427	0.21994	0.444759				0.364303	0.396298	0.231538	0.265551	0.264845	0.253021	0.220758	0.236652	0.560019	0.451705	0.436364	0.463585	0.454505	0.396219	0.408386	0.449089		0.356638	0.0404803		0.365802	0.0255274
0.086		0.583981	0.492465	0.369748	0.336964	0.383988	0.210271	0.220945	0.224169	0.453258				0.372861	0.404464	0.236375	0.270779	0.269945	0.258351	0.225041	0.241558	0.571834	0.461364	0.446281	0.471989	0.463514	0.403862	0.416771	0.456126		0.363977	0.0412274		0.373195	0.0260349
0.087		0.59409	0.502153	0.378151	0.343771	0.391659	0.214632	0.225873	0.229003	0.461756				0.380196	0.412085	0.241213	0.276529	0.275046	0.263682	0.229654	0.246753	0.583648	0.471591	0.454545	0.481793	0.472523	0.411504	0.424738	0.462748		0.371232	0.0418849		0.380515	0.0265224
0.088		0.604977	0.512379	0.386997	0.350579	0.398849	0.219477	0.23039	0.233233	0.473088				0.388753	0.42025	0.24605	0.281756	0.28051	0.269012	0.234267	0.251659	0.595463	0.481818	0.464463	0.490196	0.481532	0.419549	0.433124	0.469785		0.378885	0.0427098		0.388012	0.0270283
0.089		0.615086	0.522067	0.395843	0.357386	0.40652	0.223837	0.234908	0.238066	0.481586				0.396088	0.428416	0.250887	0.286984	0.28561	0.274698	0.23888	0.256854	0.607278	0.491477	0.472727	0.5	0.490541	0.427192	0.44109	0.476407		0.386144	0.0433871		0.395321	0.0275143
0.09		0.625194	0.532293	0.404688	0.364534	0.41371	0.228682	0.239836	0.2429	0.490085				0.404645	0.436581	0.255724	0.292734	0.291075	0.280028	0.243163	0.26176	0.619093	0.501705	0.482645	0.508403	0.49955	0.434835	0.449057	0.483444		0.393547	0.0440405		0.402778	0.0280167
0.091		0.635303	0.541981	0.413092	0.371341	0.421381	0.233527	0.244353	0.247734	0.501416				0.413203	0.444203	0.260561	0.297961	0.296539	0.285359	0.247776	0.266955	0.630907	0.511932	0.490909	0.516807	0.508559	0.44288	0.457442	0.49048		0.401125	0.0447729		0.410155	0.0284988
0.092		0.645412	0.552207	0.421937	0.378489	0.429051	0.237888	0.249281	0.251964	0.509915				0.420538	0.452368	0.265076	0.303189	0.301639	0.291045	0.252389	0.27215	0.64225	0.521591	0.500826	0.526611	0.517568	0.450523	0.465409	0.497517		0.40846	0.0454783		0.417543	0.029002
0.093		0.654743	0.561895	0.430783	0.385296	0.436242	0.242733	0.254209	0.256798	0.518414				0.429095	0.460533	0.270235	0.308939	0.307104	0.296375	0.257002	0.277345	0.653592	0.531818	0.510744	0.535014	0.526126	0.458568	0.473795	0.504553		0.415679	0.0460656		0.425052	0.0294715
0.094		0.664852	0.571582	0.439628	0.392103	0.443912	0.247578	0.258727	0.261631	0.526912				0.437653	0.468155	0.275073	0.314166	0.312568	0.302061	0.261614	0.28254	0.664934	0.541477	0.519008	0.544818	0.535135	0.466211	0.481761	0.511589		0.422992	0.046724		0.432423	0.029943
0.095		0.674184	0.581808	0.448474	0.399251	0.451582	0.252422	0.263655	0.266465	0.535411				0.444988	0.47632	0.27991	0.319916	0.317668	0.307747	0.266227	0.287734	0.675803	0.551136	0.528926	0.553221	0.544144	0.474256	0.490147	0.518626		0.430361	0.0473341		0.439798	0.0304027
0.096		0.684292	0.591496	0.45732	0.406399	0.458773	0.257267	0.268583	0.271299	0.543909				0.453545	0.484486	0.285069	0.325666	0.323133	0.313077	0.27117	0.292929	0.686673	0.560795	0.53719	0.561625	0.552703	0.481899	0.498113	0.525662		0.437704	0.0479707		0.447108	0.0308208
0.097		0.693624	0.601184	0.465723	0.413206	0.466443	0.262112	0.273511	0.276133	0.555241				0.462103	0.492651	0.289906	0.330894	0.328597	0.318763	0.275783	0.298124	0.698015	0.571023	0.547107	0.571429	0.561261	0.489541	0.50608	0.532699		0.445242	0.0486398		0.454624	0.0313174
0.098		0.702177	0.610334	0.474569	0.420354	0.474113	0.266957	0.278439	0.280967	0.563739				0.47066	0.500272	0.294744	0.336644	0.334062	0.324449	0.280395	0.303608	0.708412	0.580682	0.557025	0.579832	0.57027	0.497586	0.514046	0.539735		0.452406	0.0491607		0.462026	0.0317488
0.099		0.711509	0.620022	0.483414	0.427502	0.481304	0.271802	0.282957	0.285801	0.572238				0.477995	0.508438	0.299903	0.341871	0.339526	0.330135	0.285008	0.308802	0.719282	0.590341	0.565289	0.588235	0.578829	0.505229	0.522432	0.546772		0.459616	0.0497681		0.469256	0.032179
0.1		0.72084	0.629709	0.49226	0.434309	0.488974	0.276647	0.287885	0.290634	0.580737				0.486553	0.516603	0.30474	0.347622	0.344991	0.335821	0.289951	0.313997	0.729679	0.6	0.573554	0.596639	0.587387	0.512872	0.530398	0.553808		0.466888	0.0503636		0.476538	0.0325851
0.101		0.729393	0.638859	0.501106	0.441457	0.496644	0.281977	0.293224	0.295468	0.589235				0.49511	0.524224	0.3099	0.353372	0.350455	0.341507	0.294563	0.319481	0.739603	0.609091	0.583471	0.605042	0.595946	0.520917	0.538365	0.560844		0.474151	0.0508467		0.483868	0.0329825
0.102		0.737947	0.648009	0.509951	0.448604	0.503835	0.286822	0.298152	0.300302	0.597734				0.503667	0.53239	0.31506	0.359122	0.35592	0.347193	0.299176	0.324964	0.749527	0.61875	0.593388	0.613445	0.604505	0.52856	0.546331	0.567881		0.481262	0.0513688		0.491242	0.0333899
0.103		0.746501	0.657158	0.518355	0.455752	0.511505	0.291667	0.30308	0.305136	0.606232				0.512225	0.540555	0.319897	0.364349	0.361384	0.352878	0.304119	0.330159	0.759452	0.628409	0.601653	0.621849	0.612613	0.536203	0.554298	0.574917		0.488376	0.0518914		0.498435	0.033785
0.104		0.755054	0.666308	0.5272	0.46256	0.518696	0.296996	0.308008	0.310574	0.614731				0.51956	0.548176	0.325056	0.370099	0.367213	0.358564	0.308731	0.335642	0.769376	0.6375	0.609917	0.631653	0.621171	0.543846	0.562264	0.581954		0.49557	0.0523689		0.50567	0.0341747
0.105		0.763608	0.674919	0.536046	0.469707	0.525887	0.301841	0.313347	0.315408	0.623229				0.528117	0.556342	0.330216	0.375849	0.372678	0.364606	0.313674	0.341126	0.778828	0.646591	0.619835	0.640056	0.629279	0.551488	0.570231	0.588576		0.502666	0.0528538		0.512968	0.0345375
0.106		0.771384	0.683531	0.544449	0.476855	0.533557	0.307171	0.318275	0.320242	0.631728				0.536675	0.563963	0.335376	0.3816	0.378142	0.370291	0.318287	0.346609	0.787807	0.655682	0.628099	0.647059	0.637387	0.559131	0.577778	0.595613		0.509688	0.0532868		0.519969	0.0348584
0.107		0.77916	0.69268	0.553295	0.484003	0.540748	0.312016	0.323203	0.32568	0.640227				0.54401	0.572128	0.340535	0.386827	0.383607	0.375977	0.323229	0.352092	0.797259	0.664773	0.636364	0.655462	0.645495	0.566774	0.585744	0.602649		0.516779	0.0537398		0.527058	0.0352175
0.108		0.787714	0.701292	0.561698	0.49081	0.548418	0.317345	0.328542	0.330514	0.648725				0.552567	0.57975	0.345372	0.392577	0.389071	0.381663	0.328171	0.357576	0.806238	0.673864	0.646281	0.663866	0.653604	0.574417	0.593291	0.609685		0.523895	0.0542058		0.53425	0.0355783
0.109		0.794712	0.709903	0.570544	0.497958	0.555609	0.322674	0.33347	0.335952	0.657224				0.561125	0.587371	0.350532	0.398327	0.394536	0.387704	0.333114	0.363059	0.814745	0.682955	0.654545	0.672269	0.661712	0.581657	0.601258	0.616308		0.530894	0.0545696		0.541326	0.0358903
0.11		0.802488	0.718515	0.578947	0.505106	0.5628	0.328004	0.338809	0.340785	0.665722				0.569682	0.594992	0.355692	0.404077	0.400364	0.39339	0.337727	0.368543	0.823251	0.691477	0.66281	0.680672	0.66982	0.5893	0.608805	0.623344		0.537908	0.0549854		0.548372	0.0362039
0.111		0.810264	0.727126	0.587351	0.511913	0.56999	0.332849	0.343737	0.346224	0.671388				0.577017	0.603157	0.360851	0.409827	0.405829	0.399076	0.342669	0.374026	0.831285	0.700568	0.671074	0.687675	0.677477	0.596541	0.616352	0.630381		0.544538	0.0553381		0.555238	0.0364833
0.112		0.817263	0.735199	0.595754	0.519061	0.577181	0.338178	0.349076	0.351057	0.679887				0.585575	0.610778	0.366011	0.415578	0.411293	0.405117	0.347611	0.379509	0.839319	0.709091	0.680992	0.696078	0.685135	0.604183	0.623899	0.637003		0.551406	0.0556873		0.562323	0.0367876
0.113		0.824261	0.743811	0.604157	0.525868	0.584372	0.343508	0.354004	0.356495	0.688385				0.594132	0.6184	0.371171	0.421328	0.416758	0.410803	0.352554	0.385281	0.847353	0.717614	0.689256	0.703081	0.692793	0.611424	0.631447	0.643626		0.558318	0.0560537		0.569189	0.0370504
0.114		0.83126	0.751884	0.612119	0.533016	0.591563	0.348837	0.359343	0.361329	0.696884				0.601467	0.626021	0.37633	0.427078	0.422587	0.416489	0.357496	0.390765	0.854915	0.726136	0.697521	0.711485	0.70045	0.618665	0.638574	0.650662		0.565137	0.0564008		0.57604	0.0373166
0.115		0.838258	0.759419	0.620522	0.539823	0.598754	0.354167	0.364682	0.366767	0.70255				0.610024	0.633642	0.381812	0.432305	0.428051	0.42253	0.362438	0.396248	0.862476	0.734091	0.705785	0.718487	0.707658	0.625905	0.646122	0.657285		0.57166	0.0566252		0.582804	0.0375528
0.116		0.845257	0.767492	0.628483	0.54663	0.605944	0.359496	0.370021	0.371601	0.711048				0.617359	0.640719	0.386972	0.438055	0.433515	0.428571	0.367051	0.40202	0.869565	0.742614	0.71405	0.726891	0.714865	0.633146	0.653249	0.663907		0.578441	0.0569759		0.589534	0.037796
0.117		0.851477	0.775565	0.636444	0.553778	0.613135	0.364826	0.375359	0.377039	0.719547				0.625917	0.64834	0.392132	0.443806	0.439344	0.434257	0.371993	0.407504	0.876654	0.750568	0.722314	0.733894	0.722523	0.640386	0.660377	0.67053		0.585241	0.0572534		0.596284	0.0380211
0.118		0.857698	0.7831	0.644847	0.560585	0.619847	0.370155	0.380287	0.382477	0.725212				0.633252	0.655961	0.397291	0.449556	0.444809	0.439943	0.376936	0.413276	0.88327	0.758523	0.728926	0.740896	0.72973	0.647224	0.667925	0.677152		0.591579	0.0574511		0.602792	0.0382035
0.119		0.864697	0.790635	0.652808	0.567393	0.627037	0.375484	0.385626	0.387311	0.733711				0.641809	0.663038	0.402773	0.455306	0.450273	0.445984	0.382208	0.418759	0.889887	0.766477	0.73719	0.747899	0.736937	0.654465	0.675052	0.683775		0.5983	0.0577822		0.60949	0.038393
0.12		0.87014	0.79817	0.660327	0.5742	0.633749	0.380814	0.390965	0.392749	0.739377				0.649144	0.670114	0.407933	0.461056	0.455738	0.45167	0.38715	0.424242	0.89603	0.774432	0.745455	0.756303	0.743694	0.661303	0.681761	0.689983		0.604499	0.0579086		0.616001	0.0385922
[truncated: 547 more rows]

## Sheet: Figure 5. Ca2+ Transients Data
ECT	Line	Genotype	Date Made	Date Tested	Time/Age	Diameter (LU)	R (mm)	CSA (mm2)	Freq	CaMin	Rmin	Fmin	Fmin/mm2	CaMax	Rmax	FMax	Fmax/mm2	CaTr	R	dR	TF	TF/mm2 (mN/mm2)	Ca@FMax	F@CaMax	CaT100	CT100	CaP-FP	CaDT50	CaDT50	CaDT75	CaDT75	CaDT50-75	RT50	RT50	RT75	RT75	RT 50-75	NHysArea	+dFdtMax	-dFdtMax	dFdt Ratio	N+dFdtmax	N-dFdtmax	N=
[truncated: 47 more rows]

[truncated: 5 more sheets: Figure 5. Ca2+ Transients Curve, Figure 5. Norm CaT Curves, Figure 6. 3D Global Proteomics, Figure 7J-K.Top-down Proteomics, Supp Fig 10. Standard Curve]
